# Supplementary material for: Physiological and Metagenomic Analyses of Microbial Mats Involved in Self-Purification of Mine Waters Contaminated with Heavy Metals
Source: Front Microbiol. 2016 Aug 10;7:1252. doi: 10.3389/fmicb.2016.01252 (PMC4978725; doi:10.3389/fmicb.2016.01252)
Supplement: Supplementary file 1 [file Table1.XLSX]

## Sheet: enrichments amplicon sequencing
Table S1. Sequencing statistics. Sheet Enrichment amplicon sequencing stats contains sequencing statistics of enrichment amplicon data. Collapsed reads is a number of unique MT categories. In Enrichment amplicon taxonomic assignments RDP taxonomic assignments of obtained OTUs, as well as their counts in analyzed enrichment cultures are shown. Shotgun sequencing stats include shotgun statistics ob…
enrichment	raw reads	collapsed reads	high quality collapsed reads
KOW_As	90412	71119	33454
KOW_S	129719	107535	51423
KOW_Fe	132344	84804	36377
ZS_S	226950	99042	46102
ZS_As	132872	105544	53150
ZS_Fe	172230	61170	30792

## Sheet: enrichments amplicons taxonomic
	counts						Assigned taxonomy
OTUId	ZS_As	ZS_Fe	ZS_S	KOW_S	KOW_As	KOW_Fe	domain	phylum	class	order	family	genus
OTU_1	251	49266	12	30	7	45409	Bacteria	Firmicutes	Clostridia	Clostridiales	Lachnospiraceae	Clostridium XlVa
OTU_2	91215	39	32517	55058	4	10	Bacteria	Proteobacteria	Epsilonproteobacteria	Campylobacterales	Campylobacteraceae	Sulfurospirillum
OTU_3	51	5	0	12	5	36691	Bacteria	Proteobacteria	Gammaproteobacteria	Enterobacteriales	Enterobacteriaceae	Raoultella
OTU_4	275	6	10	302	65050	5	Bacteria	Proteobacteria	Gammaproteobacteria	Alteromonadales	Shewanellaceae	Shewanella
OTU_5	7755	6	39	13	1458	130	Bacteria	Proteobacteria	Betaproteobacteria	Rhodocyclales	Rhodocyclaceae	Quatrionicoccus
OTU_6	15	11	17290	10748	1	0	Bacteria	Proteobacteria	Deltaproteobacteria	Desulfovibrionales	Desulfomicrobiaceae	Desulfomicrobium
OTU_7	3402	1	9	2	1	23	Bacteria	Firmicutes	Clostridia	Clostridiales	Eubacteriaceae	Acetobacterium
OTU_8	19	4255	1	4	1	1	Bacteria	Proteobacteria	Gammaproteobacteria	Enterobacteriales	Enterobacteriaceae	Yersinia
OTU_9	19	2824	1	0	0	1	Bacteria	Bacteroidetes	Bacteroidia	Bacteroidales	Bacteroidaceae	Bacteroides
OTU_10	6	25	13483	1	0	1	Bacteria	Proteobacteria	Epsilonproteobacteria	Campylobacterales	Helicobacteraceae	Sulfurovum
OTU_11	5	5	3949	16812	0	14	Bacteria	Proteobacteria	Deltaproteobacteria	Desulfovibrionales	Desulfovibrionaceae	Desulfovibrio
OTU_12	4	12	10860	78	0	1	Bacteria	Proteobacteria	Deltaproteobacteria	Desulfovibrionales	Desulfovibrionaceae	Desulfovibrio
OTU_13	603	0	3	13	1645	0	Bacteria	Proteobacteria	Betaproteobacteria	Burkholderiales	Comamonadaceae	Hydrogenophaga
OTU_14	1	2208	13	140	0	1	Bacteria	Proteobacteria	Gammaproteobacteria	Enterobacteriales	Enterobacteriaceae	Salmonella
OTU_15	0	4	6356	0	0	0	Bacteria	Proteobacteria	Alphaproteobacteria	Rhodobacterales	Rhodobacteraceae	Rhodobacter
OTU_16	0	1	656	0	0	0	Bacteria	Firmicutes	Clostridia	Clostridiales	Clostridiales_Incertae Sedis XII	Acidaminobacter
OTU_17	0	0	0	8	443	0	Bacteria	Firmicutes	Clostridia	Clostridiales	Clostridiales_Incertae Sedis XI	Sedimentibacter
OTU_18	6	1805	0	0	24	16	Bacteria	Proteobacteria	Gammaproteobacteria	Aeromonadales	Aeromonadaceae	Aeromonas
OTU_19	1	2	2558	5080	1	0	Bacteria	Proteobacteria	Epsilonproteobacteria	Campylobacterales	Helicobacteraceae	Sulfuricurvum
OTU_20	0	0	2290	758	0	0	Bacteria	Proteobacteria	Deltaproteobacteria	Desulfobacterales	Desulfobulbaceae	Desulfobulbus
OTU_21	322	0	5	0	5	0	Bacteria	Proteobacteria	Alphaproteobacteria	Rhizobiales	Rhizobiaceae	Rhizobium
OTU_22	198	0	2	3	86	0	Bacteria	Firmicutes	Clostridia	Clostridiales	Clostridiaceae 2	Tindallia
OTU_23	0	0	0	1	4	332	Bacteria	Firmicutes	Clostridia	Clostridiales	Clostridiaceae 1	Proteiniclasticum
OTU_24	0	0	0	501	0	0	Bacteria	Proteobacteria	Betaproteobacteria	Burkholderiales	Burkholderiales_incertae_sedis	Thiomonas
OTU_25	0	0	0	0	0	1056	Bacteria	Bacteroidetes	Bacteroidia	Bacteroidales	Bacteroidaceae	Bacteroides
OTU_26	0	0	1	3	302	0	Bacteria	Proteobacteria	Gammaproteobacteria	Pseudomonadales	Pseudomonadaceae	Pseudomonas
OTU_27	0	1	389	6	0	0	Bacteria	Spirochaetes	Spirochaetia	Spirochaetales	Spirochaetaceae	Treponema
OTU_28	1	0	0	0	253	1	Bacteria	Proteobacteria	Gammaproteobacteria	Pseudomonadales	Moraxellaceae	Acinetobacter
OTU_29	1	1	5	2469	0	0	Bacteria	Proteobacteria	Deltaproteobacteria	Desulfovibrionales	Desulfovibrionaceae	Desulfovibrio
OTU_30	1	0	280	538	0	0	Bacteria	Bacteroidetes	Bacteroidetes_incertae_sedis			Prolixibacter
OTU_31	0	0	133	11	0	0	Bacteria	Firmicutes	Clostridia	Clostridiales	Clostridiaceae 1	Clostridium sensu stricto
OTU_32	0	0	338	154	0	0	Bacteria	Bacteroidetes	Sphingobacteriia	Sphingobacteriales	Sphingobacteriaceae	Nubsella
OTU_33	0	0	206	757	0	2	Bacteria	Proteobacteria	Deltaproteobacteria	Desulfuromonadales	Geobacteraceae	Geobacter
OTU_34	13	0	56	69	227	0	Bacteria	Bacteroidetes	Bacteroidia	Bacteroidales		Sunxiuqinia
OTU_35	0	0	0	72	0	0	Bacteria	Firmicutes	Clostridia	Clostridiales	Ruminococcaceae	Anaerotruncus
OTU_36	0	0	0	0	124	0	Bacteria	Proteobacteria	Betaproteobacteria	Rhodocyclales	Rhodocyclaceae	Propionivibrio
OTU_37	0	0	90	2185	0	0	Bacteria	Proteobacteria	Deltaproteobacteria	Desulfovibrionales	Desulfovibrionaceae	Desulfovibrio
OTU_38	62	0	1	0	0	0	Bacteria	Proteobacteria	Alphaproteobacteria	Rhizobiales	Rhizobiaceae	Rhizobium
OTU_39	0	0	0	56	0	0	Bacteria	Firmicutes	Clostridia	Clostridiales	Eubacteriaceae	Eubacterium
OTU_40	0	0	0	0	151	0	Bacteria	Proteobacteria	Betaproteobacteria	Burkholderiales	Comamonadaceae	Comamonas
OTU_41	7	61	3	3	1	0	Bacteria	Proteobacteria	Gammaproteobacteria	Pseudomonadales	Moraxellaceae	Enhydrobacter
OTU_42	60	0	0	0	0	0	Bacteria	Proteobacteria	Gammaproteobacteria	Pseudomonadales	Moraxellaceae	Acinetobacter
OTU_43	1	0	465	290	0	0	Bacteria	Proteobacteria	Deltaproteobacteria	Desulfovibrionales	Desulfovibrionaceae	Desulfovibrio
OTU_44	4	0	27	207	0	9	Bacteria	Bacteroidetes	Bacteroidia	Bacteroidales	Porphyromonadaceae	Paludibacter
OTU_45	0	0	0	0	53	0	Bacteria	Proteobacteria	Betaproteobacteria	Burkholderiales	Comamonadaceae	Comamonas
OTU_46	0	0	71	0	0	0	Bacteria	Tenericutes	Mollicutes	Acholeplasmatales	Acholeplasmataceae	Acholeplasma
OTU_47	77	0	0	0	0	0	Bacteria	Proteobacteria	Betaproteobacteria	Burkholderiales	Burkholderiales_incertae_sedis	Aquabacterium
OTU_48	0	0	0	0	12	0	Bacteria	Firmicutes	Clostridia	Clostridiales	Clostridiales_Incertae Sedis XI	Tissierella
OTU_49	39	0	0	0	0	0	Bacteria	Firmicutes	Bacilli	Lactobacillales	Carnobacteriaceae	Trichococcus
OTU_50	150	0	0	0	0	0	Bacteria	Firmicutes	Clostridia	Clostridiales	Peptococcaceae 1	Desulfosporosinus
OTU_51	14	0	0	0	47	0	Bacteria	Proteobacteria	Betaproteobacteria	Rhodocyclales	Rhodocyclaceae	Dechloromonas
OTU_52	9	2	4578	8857	0	0	Bacteria	Proteobacteria	Deltaproteobacteria	Desulfovibrionales	Desulfovibrionaceae	Desulfovibrio
OTU_53	0	0	8	28	0	0	Bacteria	Firmicutes	Clostridia	Clostridiales	Peptococcaceae 2	Cryptanaerobacter
OTU_54	0	16	0	0	0	0	Bacteria	Firmicutes	Clostridia	Clostridiales	Ruminococcaceae	Fastidiosipila
OTU_55	0	0	0	32	0	0	Bacteria	Spirochaetes	Spirochaetia	Spirochaetales	Spirochaetaceae	Treponema
OTU_56	0	0	3	6	0	2	Bacteria	Firmicutes	Erysipelotrichia	Erysipelotrichales	Erysipelotrichaceae	Erysipelothrix
OTU_57	6	0	234	5	5	0	Bacteria	Bacteroidetes	Bacteroidia	Bacteroidales		Sunxiuqinia
OTU_58	0	0	38	102	0	1	Bacteria	Bacteroidetes	Bacteroidia	Bacteroidales	Porphyromonadaceae	Paludibacter
OTU_59	0	0	6	12	0	4	Bacteria	Firmicutes	Clostridia	Clostridiales	Ruminococcaceae	Clostridium IV
OTU_60	0	0	0	36	0	0	Bacteria	Bacteroidetes	Bacteroidetes_incertae_sedis			Prolixibacter
OTU_61	0	0	6	3	0	0	Bacteria	Proteobacteria	Epsilonproteobacteria	Campylobacterales	Helicobacteraceae	Sulfuricurvum
OTU_62	0	0	12	15	0	2	Bacteria	Firmicutes	Clostridia	Clostridiales	Clostridiales_Incertae Sedis XIII	Anaerovorax
OTU_63	0	0	0	6	0	5	Bacteria	Firmicutes	Clostridia	Clostridiales	Ruminococcaceae	Oscillibacter
OTU_64	0	0	69	1	0	0	Bacteria	Proteobacteria	Betaproteobacteria	Burkholderiales	Burkholderiales_incertae_sedis	Thiomonas
OTU_65	0	10	0	0	0	1	Bacteria	Firmicutes	Clostridia	Clostridiales	Lachnospiraceae	Clostridium XlVa
OTU_66	0	0	11	0	0	0	Bacteria	Firmicutes	Clostridia	Clostridiales	Ruminococcaceae	Pseudoflavonifractor
OTU_67	2	0	2	0	83	0	Bacteria	Proteobacteria	Gammaproteobacteria	Pseudomonadales	Pseudomonadaceae	Pseudomonas
OTU_68	2	1	146	3	0	0	Bacteria	Bacteroidetes	Bacteroidia	Bacteroidales	Porphyromonadaceae	Paludibacter
OTU_69	0	0	3	0	0	0	Bacteria	Proteobacteria	Epsilonproteobacteria	Campylobacterales	Campylobacteraceae	Arcobacter
OTU_70	0	0	9	15	0	0	Bacteria	Proteobacteria	Deltaproteobacteria	Desulfovibrionales	Desulfovibrionaceae	Desulfovibrio
OTU_71	0	0	3	2	0	0	Bacteria	Lentisphaerae	Lentisphaeria	Victivallales	Victivallaceae	Victivallis
OTU_72	10	0	0	0	0	0	Bacteria	Firmicutes	Clostridia	Clostridiales	Clostridiales_Incertae Sedis XIII	Anaerovorax
OTU_73	0	0	2	0	0	0	Bacteria	Spirochaetes	Spirochaetia	Spirochaetales	Spirochaetaceae	Treponema
OTU_74	0	0	53	0	0	0	Bacteria	Spirochaetes	Spirochaetia	Spirochaetales	Spirochaetaceae	Treponema
OTU_75	77	0	0	0	0	0	Bacteria	Bacteroidetes	Bacteroidia	Bacteroidales	Porphyromonadaceae	Proteiniphilum
OTU_76	0	2	0	0	0	1	Bacteria	Firmicutes	Clostridia	Clostridiales	Clostridiaceae 1	Clostridium sensu stricto

## Sheet: shotgun sequencing stats
MGRAST ID	metagenome name	raw reads	high quality reads	raw reads basepairs	high quality basepairs	average length
4554870.3	KOW1	58205849	33468048	9333365753	5320413367	160
4680180.3	KOW2	87599398	48042484	16438848839	6351722174	187
4680632.3	KOW3	65368746	38568421	10911380471	4259312955	166
4601511.3	ZS1	101331843	19751171	11703413782	2233275145	115
4681149.3	ZS2	49066698	37804609	4956059024	3763541874	101
4680631.3	ZS3	85741700	49721486	15962294084	6344632414	186
