# Supplementary material for: Physiological and Metagenomic Analyses of Microbial Mats Involved in Self-Purification of Mine Waters Contaminated with Heavy Metals
Source: Front Microbiol. 2016 Aug 10;7:1252. doi: 10.3389/fmicb.2016.01252 (PMC4978725; doi:10.3389/fmicb.2016.01252)
Supplement: Supplementary file 2 [file Table2.XLSX]

## Sheet: supplementary_table_S1
Table S2. Genbank-based biodiversity analysis table. Genbank based best-hit classification of analyzed metagenomes calculated using MG-RAST were loaded to STAMP and compared using Fisher's exact test, Newcombe-Wilson confidence interval method and Benjamini-Hochberg FDR correction
domain	phylum	class	order	family	genus	species	Kowary: mean rel. freq. (%)	Kowary: std. dev. (%)	ZlotyStok: mean rel. freq. (%)	ZlotyStok: std. dev. (%)	p-values	p-values (corrected)	Difference between means	95.0% lower CI	95.0% upper CI	KOW1	KOW1: rel. freq. (%)	KOW2	KOW2: rel. freq. (%)	KOW3	KOW3: rel. freq. (%)	ZS1	ZS1: rel. freq. (%)	ZS2	ZS2: rel. freq. (%)	ZS3	ZS3: rel. freq. (%)
Archaea	Crenarchaeota	Thermoprotei	Acidilobales	Acidilobaceae	Acidilobus	Acidilobus saccharovorans	0.000683405138514	3.53856287314e-05	0.000840923453509	0.000547246144105	0.723636579894	1.06736066549	-0.000157518314995	-0.00181276728336	0.00149773065337	214.0	0.000707004208096	239.0	0.000709822445786	124.0	0.000633388761661	43.0	0.00048596587073	49.0	0.000422817364988	372.0	0.00161398712481
Archaea	Crenarchaeota	Thermoprotei	Desulfurococcales	Desulfurococcaceae	Aeropyrum	Aeropyrum pernix	0.00302629413973	0.000352876450784	0.00361417459804	0.00226933049009	0.750595892759	1.09281696036	-0.000587880458316	-0.00727534627892	0.00609958536229	962.0	0.00317821517845	1132.0	0.00336200422021	497.0	0.00253866302053	233.0	0.00263325692744	169.0	0.00145828846292	1556.0	0.00675097840377
Archaea	Crenarchaeota	Thermoprotei	Desulfurococcales	Desulfurococcaceae	Desulfurococcus	Desulfurococcus kamchatkensis	0.00211713315045	0.000241003983916	0.00121029762215	0.000584880716177	0.147271998419	1.44092060214	0.000906835528299	-0.000625329617678	0.00243900067428	643.0	0.00212431638227	811.0	0.00240864436624	356.0	0.00181843870283	79.0	0.000892821018318	82.0	0.000707571916919	468.0	0.00203049993121
Archaea	Crenarchaeota	Thermoprotei	Desulfurococcales	Desulfurococcaceae	Desulfurococcus	Desulfurococcus mucosus	0.000713580326002	0.000150862651832	0.000406206247158	0.000293415729798	0.279564298607	1.2869160193	0.000307374078844	-0.000436709531968	0.00105145768966	209.0	0.000690485418187	306.0	0.000908810328077	106.0	0.000541445231742	20.0	0.000226030637549	20.0	0.000172578516322	189.0	0.000820009587604
Archaea	Crenarchaeota	Thermoprotei	Desulfurococcales	Desulfurococcaceae	Desulfurococcus	Desulfurococcus sp. SY	1.38598524979e-05	1.9600791375e-05	0.0	0.0	0.42264973081	1.09036640159	1.38598524979e-05	-4.57742796884e-05	7.34939846842e-05	0.0	0.0	14.0	4.15795574937e-05	0.0	0.0	0.0	0.0	0.0	0.0	0.0	0.0
Archaea	Crenarchaeota	Thermoprotei	Desulfurococcales	Desulfurococcaceae	Ignicoccus	Ignicoccus hospitalis	0.00224282728412	0.000319281023605	0.00185091870446	0.00100652157923	0.644222679482	0.997383117634	0.000391908579666	-0.00235977878671	0.00314359594604	737.0	0.00243486963255	842.0	0.00250071338641	351.0	0.00179289883341	124.0	0.0014013899528	105.0	0.000906037210689	748.0	0.00324532894988
Archaea	Crenarchaeota	Thermoprotei	Desulfurococcales	Desulfurococcaceae	Ignisphaera	Ignisphaera aggregans	0.00122214609125	0.000207650054714	0.000914696999414	0.000359326452532	0.367343217901	1.31372171093	0.000307449091835	-0.000594032274215	0.00120893045788	456.0	0.00150651363968	385.0	0.00114343783108	199.0	0.00101648680299	73.0	0.000825011827053	61.0	0.000526364474781	321.0	0.00139271469641
Archaea	Crenarchaeota	Thermoprotei	Desulfurococcales	Desulfurococcaceae	Staphylothermus	Staphylothermus hellenicus	0.000757793909032	0.000183408223763	0.000462195481773	0.000292922314822	0.304623906603	1.28956393865	0.000295598427259	-0.00043712439781	0.00102832125233	306.0	0.00101094994242	229.0	0.000680122761862	114.0	0.000582309022817	23.0	0.000259935233181	29.0	0.000250238848667	202.0	0.000876412363471
Archaea	Crenarchaeota	Thermoprotei	Desulfurococcales	Desulfurococcaceae	Staphylothermus	Staphylothermus marinus	0.0032692655478	0.000277532361997	0.00231139136136	0.00126927269376	0.39834372214	1.32037839406	0.000957874186442	-0.00268278413959	0.00459853251247	1078.0	0.00356145110433	1128.0	0.00335012434664	567.0	0.00289622119243	108.0	0.00122056544276	188.0	0.00162223805342	943.0	0.00409137058789
Archaea	Crenarchaeota	Thermoprotei	Desulfurococcales	Desulfurococcaceae	Thermosphaera	Thermosphaera aggregans	0.00131459874588	5.17072354266e-05	0.000679936646636	0.000309792330778	0.0975256490267	1.41508146557	0.000634662099249	-0.000274194909588	0.00154351910809	420.0	0.00138757835234	429.0	0.00127411644034	251.0	0.00128210144497	49.0	0.000553775061995	44.0	0.000379672735908	255.0	0.00110636214201
Archaea	Crenarchaeota	Thermoprotei	Desulfurococcales	Pyrodictiaceae	Hyperthermus	Hyperthermus butylicus	0.00398676081007	0.000831030743783	0.00250597447446	0.00175456090776	0.363351696374	1.3086792226	0.0014807863356	-0.00301690845339	0.0059784811246	1184.0	0.0039116494504	1697.0	0.00504003636192	589.0	0.00300859661789	126.0	0.00142399301656	129.0	0.00111313143028	1148.0	0.00498079897656
Archaea	Crenarchaeota	Thermoprotei	Sulfolobales	Sulfolobaceae	Metallosphaera	Metallosphaera sedula	0.00210435733091	0.00024014718868	0.00215539234499	0.00139883990936	0.963836077001	1.25645683391	-5.1035014079e-05	-0.00414699537174	0.00404492534358	699.0	0.00230932682925	753.0	0.00223638619948	346.0	0.00176735896399	112.0	0.00126577157027	124.0	0.0010699868012	952.0	0.00413041866349
Archaea	Crenarchaeota	Thermoprotei	Sulfolobales	Sulfolobaceae	Sulfolobus	Sulfolobus acidocaldarius	0.00227038757622	0.00050920833595	0.00243355756026	0.00158343135874	0.900412725098	1.2115540168	-0.000163169984036	-0.00448285801422	0.00415651804615	905.0	0.00298990097349	652.0	0.00193641939185	369.0	0.00188484236333	118.0	0.00133358076154	150.0	0.00129433887241	1077.0	0.00467275304682
Archaea	Crenarchaeota	Thermoprotei	Sulfolobales	Sulfolobaceae	Sulfolobus	Sulfolobus islandicus	0.00158251004195	0.000139335511381	0.00140739163026	0.000858067011051	0.80132615898	1.13469910536	0.000175118411691	-0.00234677351005	0.00269701033344	532.0	0.00175759924629	477.0	0.00141667492318	308.0	0.00157325595638	73.0	0.000825011827053	90.0	0.000776603323448	604.0	0.00262055974028
Archaea	Crenarchaeota	Thermoprotei	Sulfolobales	Sulfolobaceae	Sulfolobus	Sulfolobus metallicus	3.97222210658e-05	3.54783320956e-05	0.0	0.0	0.254174875877	1.29416975407	3.97222210658e-05	-6.82182954907e-05	0.000147662737622	10.0	3.30375798176e-05	29.0	8.61290833798e-05	0.0	0.0	0.0	0.0	0.0	0.0	0.0	0.0
Archaea	Crenarchaeota	Thermoprotei	Sulfolobales	Sulfolobaceae	Sulfolobus	Sulfolobus shibatae	2.96191216815e-05	2.30397347824e-05	1.44622502223e-05	2.04527104068e-05	0.525392740554	0.887065053838	1.51568714592e-05	-4.56637305246e-05	7.5977473443e-05	0.0	0.0	11.0	3.26696523165e-05	11.0	5.6187712728e-05	0.0	0.0	0.0	0.0	10.0	4.33867506669e-05
Archaea	Crenarchaeota	Thermoprotei	Sulfolobales	Sulfolobaceae	Sulfolobus	Sulfolobus solfataricus	0.00302161042178	0.000494166166369	0.00339484770304	0.00177524511431	0.798246785365	1.13112852482	-0.000373237281254	-0.00532017105028	0.00457369648777	1126.0	0.00372003148746	907.0	0.00269376133191	519.0	0.00265103844598	213.0	0.00240722628989	219.0	0.00188973475372	1357.0	0.0058875820655
Archaea	Crenarchaeota	Thermoprotei	Sulfolobales	Sulfolobaceae	Sulfolobus	Sulfolobus tokodaii	0.00240943751115	0.000461140567322	0.00275005936533	0.00133899662507	0.760577786962	1.10004394259	-0.000340621854183	-0.00395383711892	0.00327259341055	903.0	0.00298329345753	805.0	0.00239082455589	363.0	0.00185419452002	165.0	0.00186475275978	202.0	0.00174304301485	1070.0	0.00464238232136
Archaea	Crenarchaeota	Thermoprotei	Thermoproteales	Thermofilaceae	Thermofilum	Thermofilum pendens	0.00498830732167	0.000630813815193	0.00386340304054	0.00222069223944	0.553214516702	0.914433043605	0.00112490428113	-0.0050459257094	0.00729573427166	1670.0	0.00551727582953	1800.0	0.00534594310634	803.0	0.00410170302914	233.0	0.00263325692744	229.0	0.00197602401188	1609.0	0.0069809281823
Archaea	Crenarchaeota	Thermoprotei	Thermoproteales	Thermoproteaceae	Caldivirga	Caldivirga maquilingensis	0.0015526176932	0.000220090656623	0.00148453770361	0.000840624445035	0.920799613518	1.2259694132	6.80799895932e-05	-0.00229360236399	0.00242976234318	485.0	0.00160232262115	604.0	0.00179386090901	247.0	0.00126166954944	82.0	0.00092672561395	99.0	0.000854263655793	616.0	0.00267262384108
Archaea	Crenarchaeota	Thermoprotei	Thermoproteales	Thermoproteaceae	Pyrobaculum	Pyrobaculum aerophilum	0.00171869552014	0.000246469651992	0.00172549459901	0.00120685118494	0.994431542077	1.28029114885	-6.79907886628e-06	-0.00349139035538	0.00347779219765	611.0	0.00201859612685	580.0	0.0017225816676	277.0	0.00141490876597	91.0	0.00102843940085	84.0	0.000724829768552	789.0	0.00342321462762
Archaea	Crenarchaeota	Thermoprotei	Thermoproteales	Thermoproteaceae	Pyrobaculum	Pyrobaculum arsenaticum	0.00210393103169	0.000331172468523	0.00174471096427	0.00107658522723	0.689874598686	1.03910359702	0.000359220067424	-0.00259785158913	0.00331629172397	776.0	0.00256371619384	605.0	0.00179683087741	382.0	0.00195124602383	100.0	0.00113015318774	98.0	0.000845634729977	751.0	0.00325834497508
Archaea	Crenarchaeota	Thermoprotei	Thermoproteales	Thermoproteaceae	Pyrobaculum	Pyrobaculum calidifontis	0.00202934952389	0.000473864688071	0.0018263444435	0.00126422051849	0.847431835153	1.16996078552	0.00020300508039	-0.00316120422832	0.00356721438909	659.0	0.00217717650998	849.0	0.00252150316515	272.0	0.00138936889655	107.0	0.00120926391089	79.0	0.000681685139471	827.0	0.00358808428015
Archaea	Crenarchaeota	Thermoprotei	Thermoproteales	Thermoproteaceae	Pyrobaculum	Pyrobaculum islandicum	0.00147870880786	0.000283920061858	0.0013387999117	0.000920287085403	0.853509381059	1.17475217882	0.000139908896162	-0.00238674291902	0.00266656071134	514.0	0.00169813160262	559.0	0.00166021233136	211.0	0.0010777824896	67.0	0.000757202635788	72.0	0.000621282658758	608.0	0.00263791444055
Archaea	Crenarchaeota	Thermoprotei	Thermoproteales	Thermoproteaceae	Thermoproteus	Thermoproteus neutrophilus	0.000788394310898	0.000204028273983	0.000618116837578	0.000541590498689	0.709755063196	1.05320587588	0.00017027747332	-0.00126973871988	0.00161029366652	255.0	0.000842458285348	339.0	0.00100681928503	101.0	0.00051590536232	21.0	0.000237332169426	27.0	0.000232980997034	319.0	0.00138403734627
Archaea	Crenarchaeota	Thermoprotei	Thermoproteales	Thermoproteaceae	Thermoproteus	Thermoproteus tenax	7.20922217047e-05	5.10915369403e-05	4.77254257336e-05	6.74939443425e-05	0.706240878472	1.05048959569	2.43667959711e-05	-0.000146765904224	0.000195499496166	34.0	0.00011232777138	35.0	0.000103948893734	0.0	0.0	0.0	0.0	0.0	0.0	33.0	0.000143176277201
Archaea	Crenarchaeota	Thermoprotei	Thermoproteales	Thermoproteaceae	Vulcanisaeta	Vulcanisaeta distributa	0.00127412688707	0.000107776316867	0.00122036466643	0.000427607396032	0.877378664636	1.19202987418	5.37622206365e-05	-0.00115333382352	0.00126085826479	431.0	0.00142391969014	412.0	0.00122362697767	230.0	0.0011748339934	94.0	0.00106234399648	92.0	0.00079386117508	416.0	0.00180488882774
Archaea	Crenarchaeota	unclassified (derived from Crenarchaeota)	unclassified (derived from Crenarchaeota)	unclassified (derived from Crenarchaeota)	unclassified (derived from Crenarchaeota)	uncultured crenarchaeote	0.000172874977534	4.60144901627e-05	0.00016886935738	0.00013313042165	0.970941562159	1.26125993124	4.00562015452e-06	-0.000355030282616	0.000363041522925	70.0	0.000231263058723	40.0	0.000118798735696	33.0	0.000168563138184	0.0	0.0	21.0	0.000181207442138	75.0	0.000325400630002
Archaea	Crenarchaeota	unclassified (derived from Crenarchaeota)	unclassified (derived from Crenarchaeota)	unclassified (derived from Crenarchaeota)	unclassified (derived from Crenarchaeota)	uncultured crenarchaeote 29d5	9.89989464136e-06	1.40005652679e-05	1.8800925289e-05	2.65885235288e-05	0.703209526779	1.04809490476	-8.90103064762e-06	-7.61460674412e-05	5.83440061459e-05	0.0	0.0	10.0	2.96996839241e-05	0.0	0.0	0.0	0.0	0.0	0.0	13.0	5.6402775867e-05
Archaea	Crenarchaeota	unclassified (derived from Crenarchaeota)	unclassified (derived from Crenarchaeota)	unclassified (derived from Crenarchaeota)	unclassified (derived from Crenarchaeota)	uncultured crenarchaeote 57a5	1.54175372482e-05	2.18036902748e-05	4.48329756891e-05	6.34034022611e-05	0.587488254022	0.944335558536	-2.94154384409e-05	-0.000200546994694	0.000141716117812	14.0	4.62526117446e-05	0.0	0.0	0.0	0.0	0.0	0.0	0.0	0.0	31.0	0.000134498927067
Archaea	Crenarchaeota	unclassified (derived from Crenarchaeota)	unclassified (derived from Crenarchaeota)	unclassified (derived from Crenarchaeota)	unclassified (derived from Crenarchaeota)	uncultured crenarchaeote 76h13	1.08898841055e-05	1.54006217947e-05	2.89245004446e-05	4.09054208136e-05	0.606981507008	0.961755616985	-1.80346163391e-05	-0.000126807532542	9.07382998642e-05	0.0	0.0	11.0	3.26696523165e-05	0.0	0.0	0.0	0.0	0.0	0.0	20.0	8.67735013338e-05
Archaea	Crenarchaeota	unclassified (derived from Crenarchaeota)	unclassified (derived from Crenarchaeota)	unclassified (derived from Crenarchaeota)	unclassified (derived from Crenarchaeota)	uncultured crenarchaeote DeepAnt-EC39	0.0	0.0	6.65263510226e-05	9.40824678713e-05	0.42264973081	0.93180537282	-6.65263510226e-05	-0.000352766136861	0.000219713434816	0.0	0.0	0.0	0.0	0.0	0.0	0.0	0.0	0.0	0.0	46.0	0.000199579053068
Archaea	Crenarchaeota	unclassified (derived from Crenarchaeota)	unclassified (derived from Crenarchaeota)	unclassified (derived from Crenarchaeota)	unclassified (derived from Crenarchaeota)	uncultured crenarchaeote MCG	0.00216839843738	0.0013149583617	0.000552030882428	0.000336005050869	0.21964783605	1.32163471677	0.00161636755495	-0.00208933607984	0.00532207118974	1063.0	0.00351189473461	129.0	0.000383125922621	511.0	0.00261017465491	38.0	0.000429458211343	25.0	0.000215723145402	233.0	0.00101091129054
Archaea	Crenarchaeota	unclassified (derived from Crenarchaeota)	unclassified (derived from Crenarchaeota)	unclassified (derived from Crenarchaeota)	unclassified (derived from Crenarchaeota)	uncultured marine crenarchaeote	0.0	0.0	5.50264731916e-05	4.61858369854e-05	0.23404565259	1.31555390725	-5.50264731916e-05	-0.000195543876557	8.54909301735e-05	0.0	0.0	0.0	0.0	0.0	0.0	10.0	0.000113015318774	0.0	0.0	12.0	5.20641008003e-05
Archaea	Euryarchaeota	Archaeoglobi	Archaeoglobales	Archaeoglobaceae	Archaeoglobus	Archaeoglobus fulgidus	0.0150115763401	0.00100687979491	0.00934812670371	0.00432913967011	0.200894054196	1.34888383575	0.00566344963643	-0.00667260847342	0.0179995077463	4637.0	0.0153195257614	5408.0	0.0160615890661	2673.0	0.0136536141929	591.0	0.00667920533957	685.0	0.00591081418402	3562.0	0.0154543605875
Archaea	Euryarchaeota	Archaeoglobi	Archaeoglobales	Archaeoglobaceae	Archaeoglobus	Archaeoglobus profundus	0.0039699746033	0.000547030060747	0.00183231731594	0.00096249817758	0.0676539617415	1.49929312482	0.00213765728736	-0.000279759097419	0.00455507367215	1330.0	0.00439399811573	1454.0	0.00431833404256	626.0	0.00319759165161	100.0	0.00113015318774	136.0	0.00117353391099	736.0	0.00319326484908
Archaea	Euryarchaeota	Archaeoglobi	Archaeoglobales	Archaeoglobaceae	Ferroglobus	Ferroglobus placidus	0.00713198446919	0.000959595323266	0.0039388876219	0.0019128349884	0.12699049446	1.4527784211	0.00319309684729	-0.00167235097608	0.00805854467066	2296.0	0.00758542832611	2698.0	0.00801297472272	1135.0	0.00579755035875	262.0	0.00296100135189	260.0	0.00224352071218	1524.0	0.00661214080163
Archaea	Euryarchaeota	Halobacteria	Halobacteriales	Halobacteriaceae	Haladaptatus	Haladaptatus paucihalophilus	0.00242076865564	0.000203826092592	0.00234639011698	0.00152036303707	0.951376569736	1.24844124852	7.43785386559e-05	-0.00444085456908	0.0045896116464	817.0	0.00269917027109	790.0	0.00234627503	434.0	0.00221686066581	119.0	0.00134488229342	139.0	0.00119942068844	1036.0	0.00449486736909
Archaea	Euryarchaeota	Halobacteria	Halobacteriales	Halobacteriaceae	Halalkalicoccus	Halalkalicoccus jeotgali	0.00195878478634	0.000236489736993	0.0024504014594	0.00178594822493	0.735621459986	1.07876074163	-0.000491616673061	-0.00579856386345	0.00481533051733	658.0	0.002173872752	698.0	0.0020730379379	319.0	0.00162944366911	125.0	0.00141269148468	113.0	0.000975068617218	1144.0	0.00496344427629
Archaea	Euryarchaeota	Halobacteria	Halobacteriales	Halobacteriaceae	Haloarcula	Haloarcula marismortui	0.00657735486198	0.000625241596826	0.00694008398865	0.00380539656641	0.905798998447	1.21477111052	-0.000362729126669	-0.011538456076	0.0108129978226	2258.0	0.0074598855228	2082.0	0.00618347419299	1192.0	0.00608870487016	421.0	0.0047579449204	437.0	0.00377084058163	2833.0	0.0122914664639
Archaea	Euryarchaeota	Halobacteria	Halobacteriales	Halobacteriaceae	Halobacterium	Halobacterium salinarum	0.00389419059112	0.000380090154008	0.00430248852654	0.00254266838366	0.842357600546	1.16573323631	-0.000408297935419	-0.00791823180017	0.00710163592934	1165.0	0.00384887804875	1475.0	0.0043807033788	676.0	0.00345299034583	251.0	0.00283668450124	254.0	0.00219174715729	1816.0	0.00787903392111
Archaea	Euryarchaeota	Halobacteria	Halobacteriales	Halobacteriaceae	Halobacterium	Halobacterium sp.	6.23680012283e-05	5.34071775001e-06	5.0617875778e-05	7.15844864238e-05	0.838251152531	1.1638231938	1.17501254503e-05	-0.000204358254611	0.000227858505512	21.0	6.93789176169e-05	19.0	5.64293994558e-05	12.0	6.12956866123e-05	0.0	0.0	0.0	0.0	35.0	0.000151853627334
Archaea	Euryarchaeota	Halobacteria	Halobacteriales	Halobacteriaceae	Haloferax	Haloferax lucentense	0.0	0.0	2.02471503112e-05	2.86337945695e-05	0.42264973081	0.905709898706	-2.02471503112e-05	-0.000107363606871	6.68693062483e-05	0.0	0.0	0.0	0.0	0.0	0.0	0.0	0.0	0.0	0.0	14.0	6.07414509336e-05
Archaea	Euryarchaeota	Halobacteria	Halobacteriales	Halobacteriaceae	Haloferax	Haloferax mediterranei	8.31998602329e-05	3.83271403583e-05	0.0	0.0	0.0917384869256	1.42002073941	8.31998602329e-05	-3.34079700693e-05	0.000199807690535	31.0	0.000102416497434	10.0	2.96996839241e-05	23.0	0.00011748339934	0.0	0.0	0.0	0.0	0.0	0.0
Archaea	Euryarchaeota	Halobacteria	Halobacteriales	Halobacteriaceae	Haloferax	Haloferax sp.	3.06011687996e-05	2.3203950988e-05	2.02471503112e-05	2.86337945695e-05	0.712256019546	1.0553724104	1.03540184884e-05	-6.32439736107e-05	8.39520105875e-05	17.0	5.61638856898e-05	12.0	3.56396207089e-05	0.0	0.0	0.0	0.0	0.0	0.0	14.0	6.07414509336e-05
Archaea	Euryarchaeota	Halobacteria	Halobacteriales	Halobacteriaceae	Haloferax	Haloferax volcanii	0.00268195606154	0.000185059309946	0.00318578507912	0.00166510151049	0.711127692781	1.05427832501	-0.000503829017587	-0.00548503289202	0.00447737485684	891.0	0.00294364836174	858.0	0.00254823288069	500.0	0.00255398694218	176.0	0.00198906961043	235.0	0.00202779756678	1277.0	0.00554048806016
Archaea	Euryarchaeota	Halobacteria	Halobacteriales	Halobacteriaceae	Halogeometricum	Halogeometricum borinquense	0.00403455750626	0.000536514559583	0.0045459363064	0.00282722987156	0.823630059081	1.15101023591	-0.000511378800133	-0.00872696868028	0.00770421108001	1440.0	0.00475741149373	1304.0	0.0038728387837	680.0	0.00347342224136	242.0	0.00273497071434	274.0	0.00236432567361	1968.0	0.00853851253124
Archaea	Euryarchaeota	Halobacteria	Halobacteriales	Halobacteriaceae	Halomicrobium	Halomicrobium mukohataei	0.00277782427052	0.000325912677314	0.00346310892627	0.00222558368497	0.707031235492	1.05070178657	-0.00068528465575	-0.00726606106691	0.00589549175541	955.0	0.00315508887258	949.0	0.0028185000044	462.0	0.00235988393457	201.0	0.00227160790737	178.0	0.00153594879526	1517.0	0.00658177007617
Archaea	Euryarchaeota	Halobacteria	Halobacteriales	Halobacteriaceae	Haloquadratum	Haloquadratum walsbyi	0.00377930123901	0.000506077153794	0.003770929995	0.0021427105195	0.996153941338	1.28108524151	8.37124400808e-06	-0.00608686572158	0.00610360820959	1299.0	0.0042915816183	1332.0	0.00395599789869	605.0	0.00309032420004	220.0	0.00248633701304	236.0	0.0020364264926	1565.0	0.00679002647937
Archaea	Euryarchaeota	Halobacteria	Halobacteriales	Halobacteriaceae	Halorhabdus	Halorhabdus utahensis	0.00417358541197	0.000457532612904	0.00352933767231	0.0013231588212	0.570538080109	0.929243848948	0.000644247739663	-0.0029238868598	0.00421238233913	1325.0	0.00437747932583	1550.0	0.00460345100823	693.0	0.00353982590186	265.0	0.00299490594752	260.0	0.00224352071218	1233.0	0.00534958635723
Archaea	Euryarchaeota	Halobacteria	Halobacteriales	Halobacteriaceae	Halorubrum	Halorubrum lacusprofundi	0.00185344358755	0.000272553539546	0.00236091425466	0.00161733018745	0.702379149111	1.04839846861	-0.000507470667115	-0.00524926081957	0.00423431948534	591.0	0.00195252096722	716.0	0.00212649736896	290.0	0.00148131242646	114.0	0.00128837463403	133.0	0.00114764713354	1071.0	0.00464672099642
Archaea	Euryarchaeota	Halobacteria	Halobacteriales	Halobacteriaceae	Haloterrigena	Haloterrigena turkmenica	0.0030902378848	0.000123598853282	0.00381799659669	0.00208639219476	0.670863686476	1.02262269517	-0.000727758711893	-0.00704431642588	0.00558879900209	988.0	0.00326411288597	1006.0	0.00298778820276	591.0	0.00301881256566	252.0	0.00284798603311	219.0	0.00188973475372	1548.0	0.00671626900323
Archaea	Euryarchaeota	Halobacteria	Halobacteriales	Halobacteriaceae	Natrialba	Natrialba magadii	0.00217021374014	0.000372351538308	0.00285428244517	0.00145161789204	0.577940791373	0.934917781976	-0.000684068705031	-0.00477292878703	0.00340479137697	809.0	0.00267274020724	692.0	0.00205521812755	349.0	0.00178268288564	183.0	0.00206818033357	186.0	0.00160498020179	1127.0	0.00488968680016
Archaea	Euryarchaeota	Halobacteria	Halobacteriales	Halobacteriaceae	Natronomonas	Natronomonas pharaonis	0.00423188463313	0.000417294597104	0.00563421185469	0.00248865973138	0.510419393631	0.873420190241	-0.00140232722156	-0.00870121006673	0.00589655562361	1418.0	0.00468472881813	1459.0	0.00433318388452	720.0	0.00367774119674	321.0	0.00362779173266	479.0	0.00413325546591	2107.0	0.00914158836551
Archaea	Euryarchaeota	Halobacteria	Halobacteriales	Halobacteriaceae	unclassified (derived from Halobacteriaceae)	uncultured haloarchaeon	0.000125392202331	2.59514551645e-06	8.67735013338e-05	0.000122716262441	0.699841283518	1.04634334574	3.86187009976e-05	-0.000334501399733	0.000411738801728	39.0	0.000128846561288	42.0	0.000124738672481	24.0	0.000122591373225	0.0	0.0	0.0	0.0	60.0	0.000260320504001
Archaea	Euryarchaeota	Halobacteria	Halobacteriales	Halobacteriaceae	unclassified (derived from Halobacteriaceae)	uncultured haloarchaeon FLAS10H9	0.0	0.0	2.89245004446e-05	4.09054208136e-05	0.42264973081	1.07464324972	-2.89245004446e-05	-0.000153376581244	9.55275803546e-05	0.0	0.0	0.0	0.0	0.0	0.0	0.0	0.0	0.0	0.0	20.0	8.67735013338e-05
Archaea	Euryarchaeota	Methanobacteria	Methanobacteriales	Methanobacteriaceae	Methanobacterium	Methanobacterium formicicum	6.1637596269e-05	1.97478689544e-05	2.60320504001e-05	3.68148787322e-05	0.31288594379	1.28302218912	3.56055458689e-05	-5.73228640481e-05	0.000128533955786	18.0	5.94676436716e-05	13.0	3.86095891013e-05	17.0	8.68355560341e-05	0.0	0.0	0.0	0.0	18.0	7.80961512004e-05
Archaea	Euryarchaeota	Methanobacteria	Methanobacteriales	Methanobacteriaceae	Methanobrevibacter	Methanobrevibacter ruminantium	0.00341562822519	0.000239875296639	0.00232136725317	0.000414885940288	0.0439831573287	1.49266689997	0.00109426097202	5.34232724112e-05	0.00213509867162	1119.0	0.00369690518158	1158.0	0.00343922339841	609.0	0.00311075609558	159.0	0.00179694356851	273.0	0.00235569674779	648.0	0.00281146144321
Archaea	Euryarchaeota	Methanobacteria	Methanobacteriales	Methanobacteriaceae	Methanobrevibacter	Methanobrevibacter smithii	0.00604374584563	0.00094905442551	0.00395643189657	0.00127296537835	0.142346587556	1.43961742103	0.00208731394906	-0.00113274176089	0.005307369659	1747.0	0.00577166519413	2464.0	0.00731800211889	987.0	0.00504157022386	240.0	0.00271236765059	400.0	0.00345157032644	1315.0	0.0057053577127
Archaea	Euryarchaeota	Methanobacteria	Methanobacteriales	Methanobacteriaceae	Methanosphaera	Methanosphaera stadtmanae	0.00475061077991	0.00102026877313	0.0039256138595	0.00116675351999	0.494169034348	0.858655749271	0.000824996920417	-0.00223934134884	0.00388933518967	1512.0	0.00499528206841	1973.0	0.00585974763822	665.0	0.0033968026331	227.0	0.00256544773618	440.0	0.00379672735908	1248.0	0.00541466648323
Archaea	Euryarchaeota	Methanobacteria	Methanobacteriales	Methanobacteriaceae	Methanothermobacter	Methanothermobacter marburgensis	0.00401410204765	0.000555927299857	0.00247676709467	0.000981841713293	0.144872928186	1.44002980455	0.00153733495298	-0.000929339168888	0.00400400907484	1191.0	0.00393477575627	1593.0	0.00473115964911	661.0	0.00337637073756	144.0	0.00162742059035	226.0	0.00195013723444	888.0	0.00385274345922
Archaea	Euryarchaeota	Methanobacteria	Methanobacteriales	Methanobacteriaceae	Methanothermobacter	Methanothermobacter thermautotrophicus	0.0132947651517	0.00129845518257	0.00880269200201	0.00355305885448	0.208517579796	1.33910220881	0.00449207314973	-0.00500279802354	0.013986944323	4204.0	0.0138889985553	4883.0	0.0145023556601	2250.0	0.0114929412398	573.0	0.00647577776577	708.0	0.00610927947779	3186.0	0.0138230187625
Archaea	Euryarchaeota	Methanobacteria	Methanobacteriales	Methanothermaceae	Methanothermus	Methanothermus fervidus	0.00298954792158	0.0006996458905	0.00139113150122	0.000832522166748	0.108243497027	1.44401809932	0.00159841642036	-0.000561744605473	0.00375857744619	958.0	0.00316500014652	1261.0	0.00374513014283	403.0	0.0020585134754	71.0	0.000802408763298	93.0	0.000802490100896	592.0	0.00256849563948
Archaea	Euryarchaeota	Methanobacteria	Methanobacteriales	Methanothermaceae	Methanothermus	Methanothermus sociabilis	0.0	0.0	0.0	0.0	1.0	1.24040373146	0.0	0.0	0.0	0.0	0.0	0.0	0.0	0.0	0.0	0.0	0.0	0.0	0.0	0.0	0.0
Archaea	Euryarchaeota	Methanococci	Methanococcales	Methanocaldococcaceae	Methanocaldococcus	Methanocaldococcus fervens	0.00405667223081	0.00146484222908	0.00137680950694	0.000383075822293	0.114412664072	1.44773965411	0.00267986272387	-0.001436136572	0.00679586201975	1564.0	0.00516707748347	669.0	0.00198690885452	982.0	0.00501603035444	87.0	0.000983233273337	145.0	0.00125119424333	437.0	0.00189600100414
Archaea	Euryarchaeota	Methanococci	Methanococcales	Methanocaldococcaceae	Methanocaldococcus	Methanocaldococcus infernus	0.00233115192645	0.000589271471495	0.00140404644035	0.000512570578042	0.16986805464	1.45953367711	0.000927105486107	-0.000617876357102	0.00247208732932	709.0	0.00234236440906	1026.0	0.00304718757061	314.0	0.00160390379969	80.0	0.000904122550195	139.0	0.00119942068844	486.0	0.00210859608241
Archaea	Euryarchaeota	Methanococci	Methanococcales	Methanocaldococcaceae	Methanocaldococcus	Methanocaldococcus jannaschii	0.0136528046374	0.000681139929252	0.00891798067122	0.00287883186051	0.139101929415	1.42817183479	0.00473482396621	-0.00345277467266	0.0129224226051	4407.0	0.0145596614256	4539.0	0.0134806865331	2529.0	0.0129180659535	596.0	0.00673571299895	815.0	0.00703257454011	2993.0	0.0129856544746
Archaea	Euryarchaeota	Methanococci	Methanococcales	Methanocaldococcaceae	Methanocaldococcus	Methanocaldococcus sp. FS406-22	0.00186850826373	0.000210423376365	0.00118847969232	0.000215256982081	0.0330880432277	1.47459955286	0.000680028571414	8.89312091392e-05	0.00127112593369	620.0	0.00204832994869	668.0	0.00198393888613	308.0	0.00157325595638	96.0	0.00108494706023	115.0	0.00099232646885	343.0	0.00148816554787
Archaea	Euryarchaeota	Methanococci	Methanococcales	Methanocaldococcaceae	Methanocaldococcus	Methanocaldococcus vulcanius	0.00222204304428	0.000381846184273	0.00176275012362	0.000228052228535	0.233158093517	1.3169535491	0.000459292920656	-0.000497040098244	0.00141562593956	810.0	0.00267604396522	757.0	0.00224826607305	341.0	0.00174181909457	128.0	0.00144659608031	229.0	0.00197602401188	430.0	0.00186563027868
Archaea	Euryarchaeota	Methanococci	Methanococcales	Methanococcaceae	Methanococcus	Methanococcus aeolicus	0.00660031314832	0.000448991882787	0.00474818895549	0.000548281817576	0.0223570351261	1.5111492659	0.00185212419283	0.000439249193259	0.00326499919241	2102.0	0.00694449927765	2320.0	0.00689032667039	1168.0	0.00596611349693	352.0	0.00397813922086	604.0	0.00521187119292	1165.0	0.00505455645269
Archaea	Euryarchaeota	Methanococci	Methanococcales	Methanococcaceae	Methanococcus	Methanococcus maripaludis	0.0141174877896	0.00139391604051	0.010511691849	0.00230433106234	0.14644229794	1.44324845516	0.00360579594056	-0.00216261398361	0.00937420586473	4559.0	0.0150618326388	5099.0	0.0151438688329	2378.0	0.012146761897	650.0	0.00734599572034	1324.0	0.0114246977805	2942.0	0.0127643820462
Archaea	Euryarchaeota	Methanococci	Methanococcales	Methanococcaceae	Methanococcus	Methanococcus vannielii	0.00710871974139	0.00134677492343	0.00463810521371	0.000498725077868	0.108634210967	1.44447882811	0.00247061452769	-0.00112050534162	0.006061734397	2353.0	0.00777374253107	2802.0	0.00832185143553	1024.0	0.00523056525758	348.0	0.00393293309335	577.0	0.00497889019588	1153.0	0.00500249235189
Archaea	Euryarchaeota	Methanococci	Methanococcales	Methanococcaceae	Methanococcus	Methanococcus voltae	0.00265169379333	0.000247403617712	0.00175572467145	0.0003903599974	0.0623278389167	1.53194273168	0.000895969121887	-8.04292016721e-05	0.00187236744545	908.0	0.00299981224743	824.0	0.00244725395534	491.0	0.00250801517722	107.0	0.00120926391089	243.0	0.00209682897331	452.0	0.00196108113014
Archaea	Euryarchaeota	Methanococci	Methanococcales	Methanococcaceae	Methanothermococcus	Methanothermococcus okinawensis	0.00178805125125	0.000264288226405	0.000923444754803	0.000329349409922	0.0468312072252	1.48959969335	0.000864606496448	2.00048062358e-05	0.00170920818666	614.0	0.0020285074008	645.0	0.0019156296131	278.0	0.00142001673985	49.0	0.000553775061995	100.0	0.000862892581609	312.0	0.00135366662081
Archaea	Euryarchaeota	Methanococci	Methanococcales	Methanococcaceae	Methanothermococcus	Methanothermococcus thermolithotrophicus	1.43162845876e-05	2.02462838266e-05	0.0	0.0	0.42264973081	0.858530419886	1.43162845876e-05	-4.72817163754e-05	7.59142855507e-05	13.0	4.29488537628e-05	0.0	0.0	0.0	0.0	0.0	0.0	0.0	0.0	0.0	0.0
Archaea	Euryarchaeota	Methanomicrobia	Methanocellales	Methanocellaceae	Methanocella	Methanocella paludicola	0.0109020326821	0.00117206536426	0.00741349666515	0.00220170860669	0.140855289262	1.43527292865	0.00348853601698	-0.00207335652916	0.00905042856313	3429.0	0.0113285861194	4066.0	0.0120758914835	1821.0	0.00930162044342	538.0	0.00608022415006	654.0	0.00564331748372	2424.0	0.0105169483617
Archaea	Euryarchaeota	Methanomicrobia	Methanomicrobiales	Methanocorpusculaceae	Methanocorpusculum	Methanocorpusculum labreanum	0.00764332480668	0.00203272819244	0.00488879765348	0.00113901931252	0.188990138718	1.38975432017	0.0027545271532	-0.0023563525385	0.0078654068449	1902.0	0.0062837476813	3541.0	0.0105166580775	1200.0	0.00612956866123	304.0	0.00343566569074	581.0	0.00501340589915	1433.0	0.00621732137056
Archaea	Euryarchaeota	Methanomicrobia	Methanomicrobiales	Methanomicrobiaceae	Methanoculleus	Methanoculleus marisnigri	0.0192700178369	0.00137383322058	0.0126503759267	0.00409775169479	0.139129327182	1.4266472475	0.00661964191022	-0.00448589625778	0.0177251800782	6417.0	0.0212002149689	6228.0	0.0184969631479	3546.0	0.0181128753939	874.0	0.00987753886088	1116.0	0.00962988121076	4251.0	0.0184437077085
Archaea	Euryarchaeota	Methanomicrobia	Methanomicrobiales	Methanomicrobiaceae	Methanoplanus	Methanoplanus petrolearius	0.00707025524928	0.00125097842807	0.00487495930488	0.00107550220987	0.134596948737	1.42335834577	0.0021952959444	-0.00107249343873	0.00546308532752	2170.0	0.00716915482041	2879.0	0.00855053900174	1075.0	0.00549107192569	385.0	0.00435108977281	452.0	0.00390027446887	1469.0	0.00637351367297
Archaea	Euryarchaeota	Methanomicrobia	Methanomicrobiales	Methanospirillaceae	Methanospirillum	Methanospirillum hungatei	0.0405651161443	0.00182446847241	0.0247992832871	0.00267837317122	0.00366227235687	1.41450909936	0.0157658328572	0.00905262908925	0.0224790366251	12865.0	0.0425028464353	13829.0	0.0410716928986	7463.0	0.038120809099	2008.0	0.0226934760099	2680.0	0.0231255211871	6587.0	0.0285788526643
Archaea	Euryarchaeota	Methanomicrobia	Methanomicrobiales	unclassified (derived from Methanomicrobiales)	Methanoregula	Methanoregula boonei	0.0245232041001	0.00233965894897	0.0164505314087	0.00306916033243	0.0453079338763	1.49387256777	0.00807267269135	0.000281642728736	0.015863702654	8195.0	0.0270742966605	8442.0	0.0250724731687	4194.0	0.021422842471	1262.0	0.0142625332293	1657.0	0.0142981300773	4792.0	0.0207909309196
Archaea	Euryarchaeota	Methanomicrobia	Methanomicrobiales	unclassified (derived from Methanomicrobiales)	Methanosphaerula	Methanosphaerula palustris	0.0226930250458	0.0030902193521	0.015241712127	0.00482358177037	0.152072137568	1.44432916606	0.0074513129188	-0.00461429641251	0.0195169222501	6906.0	0.022815752622	8894.0	0.0264148988821	3690.0	0.0188484236333	1068.0	0.0120700360451	1344.0	0.0115972762968	5084.0	0.022057824039
Archaea	Euryarchaeota	Methanomicrobia	Methanosarcinales	Methanosaetaceae	Methanosaeta	Methanosaeta concilii	4.54623900655e-05	3.52472943054e-05	3.03707254668e-05	4.29506918543e-05	0.721136005306	1.0650280661	1.50916645987e-05	-9.56476927107e-05	0.000125831021908	26.0	8.58977075256e-05	17.0	5.04894626709e-05	0.0	0.0	0.0	0.0	0.0	0.0	21.0	9.11121764005e-05
Archaea	Euryarchaeota	Methanomicrobia	Methanosarcinales	Methanosaetaceae	Methanosaeta	Methanosaeta harundinacea	0.000303279952967	3.51455582349e-05	0.000109687121542	8.53830082288e-05	0.0689093104846	1.49046244624	0.000193592831425	-3.01169165231e-05	0.000417302579373	106.0	0.000350198346066	99.0	0.000294026870848	52.0	0.000265614641987	0.0	0.0	14.0	0.000120804961425	48.0	0.000208256403201
Archaea	Euryarchaeota	Methanomicrobia	Methanosarcinales	Methanosaetaceae	Methanosaeta	Methanosaeta thermophila	0.0140397532178	0.000911950627905	0.00782064870981	0.00310063818692	0.0949717640968	1.41342381392	0.00621910450803	-0.00235421995521	0.0147924289713	4008.0	0.0132414619909	5157.0	0.0153161269997	2655.0	0.013561670663	559.0	0.00631755631949	580.0	0.00500477697333	2798.0	0.0121396128366
Archaea	Euryarchaeota	Methanomicrobia	Methanosarcinales	Methanosarcinaceae	Methanococcoides	Methanococcoides burtonii	0.0212484178942	0.00334680330545	0.0220719737397	0.00505222327937	0.858301914702	1.17795039427	-0.000823555845497	-0.0134701044803	0.0118229927894	7864.0	0.0259807527685	6333.0	0.0188088098291	3711.0	0.0189556910849	1684.0	0.0190317796816	3383.0	0.0291916560358	4147.0	0.0179924855016
Archaea	Euryarchaeota	Methanomicrobia	Methanosarcinales	Methanosarcinaceae	Methanohalobium	Methanohalobium evestigatum	0.00672352966765	0.000812430354386	0.00383578404043	0.000758717989903	0.0214933506683	1.58484152064	0.00288774562722	0.000701347755905	0.00507414349854	2382.0	0.00786955151254	2047.0	0.00607952529926	1218.0	0.00622151219115	279.0	0.00315312739381	401.0	0.00346019925225	1128.0	0.00489402547522
Archaea	Euryarchaeota	Methanomicrobia	Methanosarcinales	Methanosarcinaceae	Methanohalophilus	Methanohalophilus mahii	0.00842034547701	0.000778279564108	0.00525815913856	0.00122411705225	0.0459282495128	1.50211303145	0.00316218633846	0.000100322225507	0.00622405045141	2713.0	0.0089630954045	3023.0	0.00897821445025	1433.0	0.00731972657629	338.0	0.00381991777457	596.0	0.00514283978639	1570.0	0.0068117198547
Archaea	Euryarchaeota	Methanomicrobia	Methanosarcinales	Methanosarcinaceae	Methanosarcina	Methanosarcina acetivorans	0.0386894364626	0.00427878198672	0.0276370050479	0.00498457302159	0.077524670953	1.46233164209	0.0110524314147	-0.00196202956581	0.0240668923953	13495.0	0.0445842139638	11636.0	0.0345585522141	7229.0	0.03692554321	2311.0	0.0261178401688	2600.0	0.0224352071218	7919.0	0.0343579678531
Archaea	Euryarchaeota	Methanomicrobia	Methanosarcinales	Methanosarcinaceae	Methanosarcina	Methanosarcina barkeri	0.034293697665	0.00405204590284	0.0233213644818	0.00226408182235	0.0414316356506	1.51374773316	0.0109723331832	0.000781975665022	0.0211626907014	11982.0	0.0395856281374	11297.0	0.033551732929	5823.0	0.0297437319286	1916.0	0.0216537350772	2525.0	0.0217880376856	6113.0	0.0265223206827
Archaea	Euryarchaeota	Methanomicrobia	Methanosarcinales	Methanosarcinaceae	Methanosarcina	Methanosarcina mazei	0.0346193905707	0.00588618823553	0.0248696542797	0.00365284457141	0.131215539264	1.44604516164	0.00974973629099	-0.00497576691481	0.0244752394968	12764.0	0.0421691668791	9363.0	0.0278078140581	6633.0	0.033881190775	1921.0	0.0217102427366	2655.0	0.0229097980417	6912.0	0.029988922061
Archaea	Euryarchaeota	Methanomicrobia	Methanosarcinales	Methanosarcinaceae	Methanosarcina	Methanosarcina thermophila	0.000357261562101	0.000121290369386	0.000200552527672	7.60093706125e-05	0.209634927227	1.33780400845	0.000156709034429	-0.00014668720918	0.000460105278039	84.0	0.000277515670467	178.0	0.000528654373849	52.0	0.000265614641987	13.0	0.000146919914407	17.0	0.000146691738874	71.0	0.000308045929735
Archaea	Euryarchaeota	Methanopyri	Methanopyrales	Methanopyraceae	Methanopyrus	Methanopyrus kandleri	0.0044923277202	0.00104458784361	0.00249937554377	0.00194672219985	0.290182160568	1.29109572374	0.00199295217643	-0.00292081577229	0.00690672012514	1304.0	0.00430810040821	1971.0	0.00585380770144	649.0	0.00331507505095	131.0	0.00148050067594	92.0	0.00079386117508	1204.0	0.00522376478029
Archaea	Euryarchaeota	Thermococci	Thermococcales	Thermococcaceae	Pyrococcus	Pyrococcus abyssi	0.00747983417681	0.00107780293667	0.00513578814672	0.00228434226175	0.285111272519	1.28688788615	0.00234404603009	-0.00351494092786	0.00820303298804	2331.0	0.00770105985547	2921.0	0.00867527767422	1187.0	0.00606316500074	283.0	0.00319833352132	448.0	0.00386575876561	1923.0	0.00834327215324
Archaea	Euryarchaeota	Thermococci	Thermococcales	Thermococcaceae	Pyrococcus	Pyrococcus furiosus	0.00843585067946	0.00109339970455	0.00561322565605	0.0023225266431	0.222617817286	1.32866307286	0.00282262502341	-0.00313619919533	0.00878144924215	2664.0	0.0088012112634	3217.0	0.00955438831838	1361.0	0.00695195245661	319.0	0.0036051886689	506.0	0.00436623646294	2044.0	0.00886825183631
Archaea	Euryarchaeota	Thermococci	Thermococcales	Thermococcaceae	Pyrococcus	Pyrococcus horikoshii	0.00624283737402	0.000832883398313	0.0042660154288	0.00226227261413	0.343775619794	1.31712992544	0.00197682194523	-0.0040612601219	0.00801490401235	2101.0	0.00694119551967	2261.0	0.00671509853524	993.0	0.00507221806717	261.0	0.00294969982001	278.0	0.00239884137687	1717.0	0.0074495050895
Archaea	Euryarchaeota	Thermococci	Thermococcales	Thermococcaceae	Pyrococcus	Pyrococcus sp. ES4	1.43162845876e-05	2.02462838266e-05	0.0	0.0	0.42264973081	1.12213157663	1.43162845876e-05	-4.72817163754e-05	7.59142855507e-05	13.0	4.29488537628e-05	0.0	0.0	0.0	0.0	0.0	0.0	0.0	0.0	0.0	0.0
Archaea	Euryarchaeota	Thermococci	Thermococcales	Thermococcaceae	Pyrococcus	Pyrococcus woesei	3.67522526734e-05	3.16338370145e-05	0.0	0.0	0.242089110824	1.30297596409	3.67522526734e-05	-5.94916377894e-05	0.000132996143136	10.0	3.30375798176e-05	26.0	7.72191782026e-05	0.0	0.0	0.0	0.0	0.0	0.0	0.0	0.0
Archaea	Euryarchaeota	Thermococci	Thermococcales	Thermococcaceae	Thermococcus	Thermococcus barophilus	0.00481839042119	0.000407608187292	0.00246170522957	0.00093018928639	0.0527796247122	1.50737864803	0.00235668519162	-5.59899476435e-05	0.00476936033089	1620.0	0.00535208793044	1469.0	0.00436288356845	928.0	0.00474019976469	166.0	0.00187605429166	201.0	0.00173441408903	870.0	0.00377464730802
Archaea	Euryarchaeota	Thermococci	Thermococcales	Thermococcaceae	Thermococcus	Thermococcus celer	7.65633173642e-05	1.41112743106e-05	5.91338115205e-05	4.18602507063e-05	0.623718360209	0.978147644945	1.74295058437e-05	-9.59188060532e-05	0.000130777817741	29.0	9.58089814709e-05	21.0	6.23693362406e-05	14.0	7.1511634381e-05	0.0	0.0	10.0	8.62892581609e-05	21.0	9.11121764005e-05
Archaea	Euryarchaeota	Thermococci	Thermococcales	Thermococcaceae	Thermococcus	Thermococcus gammatolerans	0.00336821765839	0.000566969335202	0.00212244965953	0.00092012875728	0.192587727171	1.35951179729	0.00124576799886	-0.00105642237172	0.00354795836944	1101.0	0.00363743753791	1309.0	0.00388768862566	505.0	0.0025795268116	133.0	0.0015031037397	167.0	0.00144103061129	789.0	0.00342321462762
Archaea	Euryarchaeota	Thermococci	Thermococcales	Thermococcaceae	Thermococcus	Thermococcus kodakarensis	0.0103673630768	0.00110047677703	0.00582662661546	0.00300987481518	0.155807286248	1.44594153176	0.00454073646139	-0.0035019417303	0.0125834146531	3367.0	0.0111237531246	3760.0	0.0111670811555	1725.0	0.00881125495052	330.0	0.00372950551956	425.0	0.00366729347184	2324.0	0.010083080855
Archaea	Euryarchaeota	Thermococci	Thermococcales	Thermococcaceae	Thermococcus	Thermococcus litoralis	0.000584050978915	1.96937722347e-05	0.000208084203961	0.000123020765675	0.0464482942655	1.48909926794	0.000375966774954	1.40786934637e-05	0.000737854856444	172.0	0.000568246372862	206.0	0.000611813488836	112.0	0.000572093075048	10.0	0.000113015318774	15.0	0.000129433887241	88.0	0.000381803405869
Archaea	Euryarchaeota	Thermococci	Thermococcales	Thermococcaceae	Thermococcus	Thermococcus onnurineus	0.00579780048526	0.000417020116299	0.00299048746235	0.00134794858731	0.0875638768164	1.4464981769	0.00280731302291	-0.000891923339271	0.0065065493851	1819.0	0.00600953576881	2077.0	0.00616862435103	1021.0	0.00521524133593	168.0	0.00189865735541	253.0	0.00218311823147	1127.0	0.00488968680016
Archaea	Euryarchaeota	Thermococci	Thermococcales	Thermococcaceae	Thermococcus	Thermococcus peptonophilus	1.10125266059e-05	1.5574064482e-05	0.0	0.0	0.42264973081	1.02576659683	1.10125266059e-05	-3.6370551058e-05	5.83956042697e-05	10.0	3.30375798176e-05	0.0	0.0	0.0	0.0	0.0	0.0	0.0	0.0	0.0	0.0
Archaea	Euryarchaeota	Thermococci	Thermococcales	Thermococcaceae	Thermococcus	Thermococcus profundus	8.9775001194e-05	2.79041782061e-05	2.31396003557e-05	3.27243366509e-05	0.0952594575903	1.40994427101	6.66354008383e-05	-1.86339138547e-05	0.000151904715531	31.0	0.000102416497434	39.0	0.000115828767304	10.0	5.10797388436e-05	0.0	0.0	0.0	0.0	16.0	6.9418801067e-05
Archaea	Euryarchaeota	Thermococci	Thermococcales	Thermococcaceae	Thermococcus	Thermococcus sibiricus	0.00477441670593	0.000606689615604	0.002523587409	0.000816428235871	0.0392702092019	1.48841433101	0.00225082929694	0.000186598400066	0.0043150601938	1562.0	0.0051604699675	1766.0	0.00524496418099	767.0	0.0039178159693	155.0	0.001751737441	251.0	0.00216586037984	842.0	0.00365316440615
Archaea	Euryarchaeota	Thermococci	Thermococcales	Thermococcaceae	Thermococcus	Thermococcus sp. AM4	0.00262896493749	0.000363268301726	0.00138421164047	0.00065278958117	0.0961038479039	1.41469747795	0.00124475329702	-0.000397471156704	0.00288697775074	846.0	0.00279497925257	999.0	0.00296699842402	416.0	0.00212491713589	88.0	0.000994534805215	99.0	0.000854263655793	531.0	0.00230383646041
Archaea	Euryarchaeota	Thermoplasmata	Thermoplasmatales	Ferroplasmaceae	Ferroplasma	Ferroplasma acidarmanus	0.0015027437227	0.000385813625106	0.00132120272151	0.00041071601423	0.672396359879	1.02342031807	0.000181541001186	-0.000926464212987	0.00128954621536	614.0	0.0020285074008	460.0	0.00136618546051	218.0	0.00111353830679	70.0	0.000791107231421	160.0	0.00138062813057	413.0	0.00179187280254
Archaea	Euryarchaeota	Thermoplasmata	Thermoplasmatales	Picrophilaceae	Picrophilus	Picrophilus torridus	0.00217351096325	0.000299302259099	0.00202197612806	0.000813764251821	0.823436226385	1.15113602761	0.000151534835183	-0.00202078424829	0.00232385391866	786.0	0.00259675377366	659.0	0.0019572091706	385.0	0.00196656994548	100.0	0.00113015318774	213.0	0.00183796119883	714.0	0.00309781399762
Archaea	Euryarchaeota	Thermoplasmata	Thermoplasmatales	Thermoplasmataceae	Thermoplasma	Thermoplasma acidophilum	0.00319051252829	0.000357017050506	0.00246093277921	0.0011867205541	0.480892639401	0.843903115141	0.000729579749078	-0.00254086451375	0.00400002401191	1051.0	0.00347224963882	1149.0	0.00341249368288	526.0	0.00268679426317	145.0	0.00163872212223	186.0	0.00160498020179	954.0	0.00413909601362
Archaea	Euryarchaeota	Thermoplasmata	Thermoplasmatales	Thermoplasmataceae	Thermoplasma	Thermoplasma volcanium	0.00281576872142	0.000404600011139	0.00231973539453	0.00119540180375	0.62491324231	0.979075006447	0.000496033326894	-0.0027387589201	0.00373082557389	1022.0	0.00337644065735	887.0	0.00263436196407	477.0	0.00243650354284	145.0	0.00163872212223	153.0	0.00132022564986	922.0	0.00400025841149
Archaea	Euryarchaeota	unclassified (derived from Euryarchaeota)	unclassified (derived from Euryarchaeota)	unclassified (derived from Euryarchaeota)	Aciduliprofundum	Aciduliprofundum boonei	0.00895999186834	0.00104950596064	0.00416067661926	0.00164494763807	0.0329788215997	1.48606234442	0.00479931524908	0.000684784732594	0.00891384576556	3056.0	0.0100962843922	3104.0	0.00921878189004	1481.0	0.00756490932274	261.0	0.00294969982001	353.0	0.00304601081308	1495.0	0.0064863192247
Archaea	Euryarchaeota	unclassified (derived from Euryarchaeota)	unclassified (derived from Euryarchaeota)	unclassified (derived from Euryarchaeota)	Candidatus Micrarchaeum	Candidatus Micrarchaeum acidiphilum	0.00085687174364	0.000242593666172	0.000708046819814	0.000392895290105	0.676622826868	1.02734701399	0.000148824923826	-0.000834170486221	0.00113182033387	301.0	0.000994431152508	357.0	0.00106027871609	101.0	0.00051590536232	27.0	0.000305141360691	67.0	0.000578138029678	286.0	0.00124086106907
Archaea	Euryarchaeota	unclassified (derived from Euryarchaeota)	unclassified (derived from Euryarchaeota)	unclassified (derived from Euryarchaeota)	Candidatus Parvarchaeum	Candidatus Parvarchaeum acidiphilum	0.00077941865974	0.000190228659487	0.00056455849868	0.000265701504126	0.41013475845	1.32851558538	0.00021486016106	-0.000453832153389	0.000883552475509	290.0	0.000958089814709	291.0	0.000864260802191	101.0	0.00051590536232	17.0	0.000192126041916	82.0	0.000707571916919	183.0	0.000793977537204
Archaea	Euryarchaeota	unclassified (derived from Euryarchaeota)	unclassified (derived from Euryarchaeota)	unclassified (derived from Euryarchaeota)	Candidatus Parvarchaeum	Candidatus Parvarchaeum acidophilus	0.00105479721542	0.000285518608381	0.000911529365331	5.00558283222e-05	0.553244670808	0.914296561721	0.000143267850094	-0.000691513408856	0.000978049109044	441.0	0.00145695726995	298.0	0.000885050580938	161.0	0.000822383795382	80.0	0.000904122550195	99.0	0.000854263655793	225.0	0.000976201890005
Archaea	Euryarchaeota	unclassified (derived from Euryarchaeota)	unclassified (derived from Euryarchaeota)	unclassified (derived from Euryarchaeota)	unclassified (derived from Euryarchaeota)	uncultured euryarchaeote Alv-FOS1	6.77082067609e-05	1.7041577824e-05	0.0	0.0	0.0302446830927	1.47779894316	6.77082067609e-05	1.58603152561e-05	0.000119556098266	27.0	8.92014655074e-05	16.0	4.75194942785e-05	13.0	6.64036604967e-05	0.0	0.0	0.0	0.0	0.0	0.0
Archaea	Euryarchaeota	unclassified (derived from Euryarchaeota)	unclassified (derived from Euryarchaeota)	unclassified (derived from Euryarchaeota)	unclassified (derived from Euryarchaeota)	uncultured euryarchaeote Alv-FOS4	0.0	0.0	0.0	0.0	1.0	1.15180346492	0.0	0.0	0.0	0.0	0.0	0.0	0.0	0.0	0.0	0.0	0.0	0.0	0.0	0.0	0.0
Archaea	Euryarchaeota	unclassified (derived from Euryarchaeota)	unclassified (derived from Euryarchaeota)	unclassified (derived from Euryarchaeota)	unclassified (derived from Euryarchaeota)	uncultured euryarchaeote Alv-FOS5	8.15777645141e-05	1.91452520036e-05	3.90480756002e-05	5.52223180984e-05	0.393383109987	1.31522275561	4.25296889139e-05	-0.000106323840354	0.000191383218182	31.0	0.000102416497434	29.0	8.61290833798e-05	11.0	5.6187712728e-05	0.0	0.0	0.0	0.0	27.0	0.000117144226801
Archaea	Euryarchaeota	unclassified (derived from Euryarchaeota)	unclassified (derived from Euryarchaeota)	unclassified (derived from Euryarchaeota)	unclassified (derived from Euryarchaeota)	uncultured marine group II euryarchaeote AD1000-18-D2	0.0	0.0	3.47094005335e-05	4.90865049763e-05	0.42264973081	1.09769835626	-3.47094005335e-05	-0.000184051897493	0.000114633096426	0.0	0.0	0.0	0.0	0.0	0.0	0.0	0.0	0.0	0.0	24.0	0.000104128201601
Archaea	Euryarchaeota	unclassified (derived from Euryarchaeota)	unclassified (derived from Euryarchaeota)	unclassified (derived from Euryarchaeota)	unclassified (derived from Euryarchaeota)	uncultured marine group II euryarchaeote DeepAnt-15E7	0.000129792352143	0.000135449791629	0.0	0.0	0.308132700147	1.28364886024	0.000129792352143	-0.000282304824143	0.000541889528429	22.0	7.26826755986e-05	0.0	0.0	62.0	0.00031669438083	0.0	0.0	0.0	0.0	0.0	0.0
Archaea	Euryarchaeota	unclassified (derived from Euryarchaeota)	unclassified (derived from Euryarchaeota)	unclassified (derived from Euryarchaeota)	unclassified (derived from Euryarchaeota)	uncultured marine group II euryarchaeote DeepAnt-JyKC7	1.10125266059e-05	1.5574064482e-05	0.0	0.0	0.42264973081	0.882851394953	1.10125266059e-05	-3.6370551058e-05	5.83956042697e-05	10.0	3.30375798176e-05	0.0	0.0	0.0	0.0	0.0	0.0	0.0	0.0	0.0	0.0
Archaea	Euryarchaeota	unclassified (derived from Euryarchaeota)	unclassified (derived from Euryarchaeota)	unclassified (derived from Euryarchaeota)	unclassified (derived from Euryarchaeota)	uncultured marine group II euryarchaeote EF100_57A08	4.59638226132e-05	3.41358109721e-05	3.32631755113e-05	4.70412339356e-05	0.774127055956	1.11013871126	1.27006471019e-05	-0.000105867430318	0.000131268724522	17.0	5.61638856898e-05	0.0	0.0	16.0	8.17275821498e-05	0.0	0.0	0.0	0.0	23.0	9.97895265338e-05
Archaea	Euryarchaeota	unclassified (derived from Euryarchaeota)	unclassified (derived from Euryarchaeota)	unclassified (derived from Euryarchaeota)	unclassified (derived from Euryarchaeota)	uncultured marine group II euryarchaeote HF70_39H11	1.3215031927e-05	1.86888773784e-05	3.18169504891e-05	4.4995962895e-05	0.630980902772	0.984587553363	-1.8601918562e-05	-0.000136320781006	9.9116943882e-05	12.0	3.96450957811e-05	0.0	0.0	0.0	0.0	0.0	0.0	0.0	0.0	22.0	9.54508514672e-05
Archaea	Euryarchaeota	unclassified (derived from Euryarchaeota)	unclassified (derived from Euryarchaeota)	unclassified (derived from Euryarchaeota)	unclassified (derived from Euryarchaeota)	uncultured marine group II euryarchaeote KM3-130-D10	0.0	0.0	2.74782754224e-05	3.88601497729e-05	0.42264973081	1.07802263101	-2.74782754224e-05	-0.000145707752182	9.07512013369e-05	0.0	0.0	0.0	0.0	0.0	0.0	0.0	0.0	0.0	0.0	19.0	8.24348262671e-05
Archaea	Euryarchaeota	unclassified (derived from Euryarchaeota)	unclassified (derived from Euryarchaeota)	unclassified (derived from Euryarchaeota)	unclassified (derived from Euryarchaeota)	uncultured marine group II euryarchaeote KM3-72-G3	0.0	0.0	3.61556255557e-05	5.1131776017e-05	0.42264973081	1.11013988556	-3.61556255557e-05	-0.000191720726555	0.000119409475443	0.0	0.0	0.0	0.0	0.0	0.0	0.0	0.0	0.0	0.0	25.0	0.000108466876667
Archaea	Euryarchaeota	unclassified (derived from Euryarchaeota)	unclassified (derived from Euryarchaeota)	unclassified (derived from Euryarchaeota)	unclassified (derived from Euryarchaeota)	uncultured marine group II euryarchaeote SAT1000-15-B12	3.85438431205e-05	5.4509225687e-05	0.0	0.0	0.42264973081	0.813698544173	3.85438431205e-05	-0.000127296928703	0.000204384614944	35.0	0.000115631529361	0.0	0.0	0.0	0.0	0.0	0.0	0.0	0.0	0.0	0.0
Archaea	Euryarchaeota	unclassified (derived from Euryarchaeota)	unclassified (derived from Euryarchaeota)	unclassified (derived from Euryarchaeota)	unclassified (derived from Euryarchaeota)	uncultured marine group III euryarchaeote AD1000-40-D7	3.57736425132e-05	2.63669529666e-05	3.61556255557e-05	5.1131776017e-05	0.993098692112	1.27898118319	-3.8198304258e-07	-0.000130004414378	0.000129240448293	19.0	6.27714016534e-05	15.0	4.45495258861e-05	0.0	0.0	0.0	0.0	0.0	0.0	25.0	0.000108466876667
Archaea	Euryarchaeota	unclassified (derived from Euryarchaeota)	unclassified (derived from Euryarchaeota)	unclassified (derived from Euryarchaeota)	unclassified (derived from Euryarchaeota)	uncultured marine group III euryarchaeote KM3-28-E8	7.03991801379e-05	6.69826642976e-06	0.000242793604495	0.000172055143709	0.292114883675	1.29613994611	-0.000172394424357	-0.000694743341723	0.000349954493009	22.0	7.26826755986e-05	26.0	7.72191782026e-05	12.0	6.12956866123e-05	10.0	0.000113015318774	15.0	0.000129433887241	112.0	0.000485931607469
Archaea	Euryarchaeota	unclassified (derived from Euryarchaeota)	unclassified (derived from Euryarchaeota)	unclassified (derived from Euryarchaeota)	unclassified (derived from Euryarchaeota)	uncultured marine group III euryarchaeote SAT1000-53-B3	3.30262005136e-05	2.84213281051e-05	2.60320504001e-05	3.68148787322e-05	0.842612442766	1.16568813291	6.99415011352e-06	-8.66691874053e-05	0.000100657487632	21.0	6.93789176169e-05	10.0	2.96996839241e-05	0.0	0.0	0.0	0.0	0.0	0.0	18.0	7.80961512004e-05
Archaea	Euryarchaeota	unclassified (derived from Euryarchaeota)	unclassified (derived from Euryarchaeota)	unclassified (derived from Euryarchaeota)	unclassified (derived from Euryarchaeota)	uncultured methanogenic archaeon RC-I	0.0234504078696	0.00247767556338	0.0164448748035	0.00564126682742	0.214544161482	1.32735903416	0.00700553306607	-0.00762119042705	0.0216322565592	7638.0	0.0252341034646	8475.0	0.0251704821257	3905.0	0.0199466380184	1242.0	0.0140365025918	1282.0	0.0110622828962	5586.0	0.0242358389225
Archaea	Korarchaeota	unclassified (derived from Korarchaeota)	unclassified (derived from Korarchaeota)	unclassified (derived from Korarchaeota)	Candidatus Korarchaeum	Candidatus Korarchaeum cryptofilum	0.00453051906242	0.000503568617571	0.00269524005255	0.00147231971937	0.21339478867	1.32631810797	0.00183527900988	-0.00214214445442	0.00581270247417	1505.0	0.00497215576254	1614.0	0.00479352898535	749.0	0.00382587243939	150.0	0.00169522978162	187.0	0.00161360912761	1101.0	0.00477688124842
Archaea	Nanoarchaeota	unclassified (derived from Nanoarchaeota)	unclassified (derived from Nanoarchaeota)	unclassified (derived from Nanoarchaeota)	Nanoarchaeum	Nanoarchaeum equitans	0.0010725633885	0.000157058984957	0.00064843222299	0.000326847484477	0.200553226156	1.35557268112	0.000424131165506	-0.000412012563607	0.00126027489462	390.0	0.00128846561288	340.0	0.00100978925342	180.0	0.000919435299185	25.0	0.000282538296936	68.0	0.000586766955494	248.0	0.00107599141654
Archaea	Thaumarchaeota	unclassified (derived from Thaumarchaeota)	Cenarchaeales	Cenarchaeaceae	Cenarchaeum	Cenarchaeum symbiosum	0.00178332441954	0.000264344391766	0.00632764927138	0.00526105439859	0.346264770566	1.31118279835	-0.00454432485184	-0.0204940227407	0.011405373037	652.0	0.0021540502041	524.0	0.00155626343762	321.0	0.00163965961688	160.0	0.00180824510039	402.0	0.00346882817807	3159.0	0.0137058745357
Archaea	Thaumarchaeota	unclassified (derived from Thaumarchaeota)	Nitrosopumilales	Nitrosopumilaceae	Nitrosopumilus	Nitrosopumilus maritimus	0.00463195353387	0.000714756683508	0.0367734007871	0.0282389079442	0.248706862593	1.29978180573	-0.0321414472532	-0.117978699045	0.0536958045385	1706.0	0.00563621111687	1357.0	0.0040302471085	828.0	0.00422940237625	825.0	0.00932376379889	2941.0	0.0253776708251	17429.0	0.0756187677373
Archaea	Thaumarchaeota	unclassified (derived from Thaumarchaeota)	Nitrososphaerales	Nitrososphaeraceae	Nitrososphaera	Candidatus Nitrososphaera gargensis	0.000117214376162	2.7917423304e-05	0.00013576759626	0.000130760700498	0.861203564223	1.17933852936	-1.85532200974e-05	-0.000394510788978	0.000357404348783	47.0	0.000155276625143	30.0	8.90990517723e-05	21.0	0.000107267451572	0.0	0.0	11.0	9.4918183977e-05	72.0	0.000312384604802
Archaea	Thaumarchaeota	unclassified (derived from Thaumarchaeota)	unclassified (derived from Thaumarchaeota)	unclassified (derived from Thaumarchaeota)	Candidatus Caldiarchaeum	Candidatus Caldiarchaeum subterraneum	0.000125463059319	4.44413286956e-05	8.8219726356e-05	0.000124761533482	0.722326541317	1.06600993024	3.72433329627e-05	-0.000297569279118	0.000372055945043	35.0	0.000115631529361	62.0	0.000184138040329	15.0	7.66196082654e-05	0.0	0.0	0.0	0.0	61.0	0.000264659179068
Archaea	Thaumarchaeota	unclassified (derived from Thaumarchaeota)	unclassified (derived from Thaumarchaeota)	unclassified (derived from Thaumarchaeota)	unclassified (derived from Thaumarchaeota)	uncultured crenarchaeote 4B7	0.0	0.0	5.49565508447e-05	7.77202995459e-05	0.42264973081	0.956771411276	-5.49565508447e-05	-0.000291415504363	0.000181502402674	0.0	0.0	0.0	0.0	0.0	0.0	0.0	0.0	0.0	0.0	38.0	0.000164869652534
Archaea	Thaumarchaeota	unclassified (derived from Thaumarchaeota)	unclassified (derived from Thaumarchaeota)	unclassified (derived from Thaumarchaeota)	unclassified (derived from Thaumarchaeota)	uncultured crenarchaeote 74A4	0.0	0.0	0.000270381412122	0.000128062636859	0.0962456497546	1.41421823398	-0.000270381412122	-0.000660003650758	0.000119240826514	0.0	0.0	0.0	0.0	0.0	0.0	12.0	0.000135618382529	27.0	0.000232980997034	102.0	0.000442544856802
Archaea	Thaumarchaeota	unclassified (derived from Thaumarchaeota)	unclassified (derived from Thaumarchaeota)	unclassified (derived from Thaumarchaeota)	unclassified (derived from Thaumarchaeota)	uncultured marine crenarchaeote AD1000-202-A2	0.0	0.0	2.60320504001e-05	3.68148787322e-05	0.42264973081	1.04451918544	-2.60320504001e-05	-0.000138038923119	8.59748223192e-05	0.0	0.0	0.0	0.0	0.0	0.0	0.0	0.0	0.0	0.0	18.0	7.80961512004e-05
Archaea	Thaumarchaeota	unclassified (derived from Thaumarchaeota)	unclassified (derived from Thaumarchaeota)	unclassified (derived from Thaumarchaeota)	unclassified (derived from Thaumarchaeota)	uncultured marine crenarchaeote AD1000-207-H3	0.0	0.0	3.18169504891e-05	4.4995962895e-05	0.42264973081	0.886733566116	-3.18169504891e-05	-0.000168714239368	0.00010508033839	0.0	0.0	0.0	0.0	0.0	0.0	0.0	0.0	0.0	0.0	22.0	9.54508514672e-05
Archaea	Thaumarchaeota	unclassified (derived from Thaumarchaeota)	unclassified (derived from Thaumarchaeota)	unclassified (derived from Thaumarchaeota)	unclassified (derived from Thaumarchaeota)	uncultured marine crenarchaeote AD1000-23-H12	0.0	0.0	2.31396003557e-05	3.27243366509e-05	0.42264973081	0.86090205088	-2.31396003557e-05	-0.000122701264995	7.64220642837e-05	0.0	0.0	0.0	0.0	0.0	0.0	0.0	0.0	0.0	0.0	16.0	6.9418801067e-05
Archaea	Thaumarchaeota	unclassified (derived from Thaumarchaeota)	unclassified (derived from Thaumarchaeota)	unclassified (derived from Thaumarchaeota)	unclassified (derived from Thaumarchaeota)	uncultured marine crenarchaeote AD1000-325-A12	2.09238005511e-05	2.95907225158e-05	2.89245004446e-05	4.09054208136e-05	0.834667137834	1.16063520572	-8.00069989347e-06	-0.000111065569198	9.50641694108e-05	19.0	6.27714016534e-05	0.0	0.0	0.0	0.0	0.0	0.0	0.0	0.0	20.0	8.67735013338e-05
Archaea	Thaumarchaeota	unclassified (derived from Thaumarchaeota)	unclassified (derived from Thaumarchaeota)	unclassified (derived from Thaumarchaeota)	unclassified (derived from Thaumarchaeota)	uncultured marine crenarchaeote AD1000-56-E4	0.0	0.0	6.9418801067e-05	9.81730099527e-05	0.42264973081	1.06298045476	-6.9418801067e-05	-0.000368103794985	0.000229266192851	0.0	0.0	0.0	0.0	0.0	0.0	0.0	0.0	0.0	0.0	48.0	0.000208256403201
Archaea	Thaumarchaeota	unclassified (derived from Thaumarchaeota)	unclassified (derived from Thaumarchaeota)	unclassified (derived from Thaumarchaeota)	unclassified (derived from Thaumarchaeota)	uncultured marine crenarchaeote HF4000_ANIW133C7	1.3215031927e-05	1.86888773784e-05	0.000170654552623	0.0002413419828	0.453784401634	0.815565096755	-0.000157439520696	-0.000885604442721	0.000570725401329	12.0	3.96450957811e-05	0.0	0.0	0.0	0.0	0.0	0.0	0.0	0.0	118.0	0.000511963657869
Archaea	Thaumarchaeota	unclassified (derived from Thaumarchaeota)	unclassified (derived from Thaumarchaeota)	unclassified (derived from Thaumarchaeota)	unclassified (derived from Thaumarchaeota)	uncultured marine crenarchaeote HF4000_ANIW133I6	0.0	0.0	7.66499261782e-05	0.000108399365156	0.42264973081	1.21823452971	-7.66499261782e-05	-0.000406447940296	0.00025314808794	0.0	0.0	0.0	0.0	0.0	0.0	0.0	0.0	0.0	0.0	53.0	0.000229949778535
Archaea	Thaumarchaeota	unclassified (derived from Thaumarchaeota)	unclassified (derived from Thaumarchaeota)	unclassified (derived from Thaumarchaeota)	unclassified (derived from Thaumarchaeota)	uncultured marine crenarchaeote HF4000_ANIW133K13	2.63074213537e-05	1.94110709033e-05	8.53272763115e-05	0.0001206709914	0.562112788376	0.922001380489	-5.90198549579e-05	-0.000413888414604	0.000295848704688	14.0	4.62526117446e-05	11.0	3.26696523165e-05	0.0	0.0	0.0	0.0	0.0	0.0	59.0	0.000255981828935
Archaea	Thaumarchaeota	unclassified (derived from Thaumarchaeota)	unclassified (derived from Thaumarchaeota)	unclassified (derived from Thaumarchaeota)	unclassified (derived from Thaumarchaeota)	uncultured marine crenarchaeote HF4000_ANIW133M9	0.0	0.0	0.000128714026978	0.000182029122621	0.42264973081	0.905470672637	-0.000128714026978	-0.000682525786535	0.000425097732578	0.0	0.0	0.0	0.0	0.0	0.0	0.0	0.0	0.0	0.0	89.0	0.000386142080935
Archaea	Thaumarchaeota	unclassified (derived from Thaumarchaeota)	unclassified (derived from Thaumarchaeota)	unclassified (derived from Thaumarchaeota)	unclassified (derived from Thaumarchaeota)	uncultured marine crenarchaeote HF4000_ANIW133O4	0.0	0.0	0.000133052702045	0.000188164935743	0.42264973081	0.894601243894	-0.000133052702045	-0.000705532273722	0.000439426869631	0.0	0.0	0.0	0.0	0.0	0.0	0.0	0.0	0.0	0.0	92.0	0.000399158106135
Archaea	Thaumarchaeota	unclassified (derived from Thaumarchaeota)	unclassified (derived from Thaumarchaeota)	unclassified (derived from Thaumarchaeota)	unclassified (derived from Thaumarchaeota)	uncultured marine crenarchaeote HF4000_ANIW137N13	0.0	0.0	3.32631755113e-05	4.70412339356e-05	0.42264973081	1.04643222424	-3.32631755113e-05	-0.00017638306843	0.000109856717408	0.0	0.0	0.0	0.0	0.0	0.0	0.0	0.0	0.0	0.0	23.0	9.97895265338e-05
Archaea	Thaumarchaeota	unclassified (derived from Thaumarchaeota)	unclassified (derived from Thaumarchaeota)	unclassified (derived from Thaumarchaeota)	unclassified (derived from Thaumarchaeota)	uncultured marine crenarchaeote HF4000_ANIW137N18	0.0	0.0	0.000140122412765	0.000141599271664	0.296609722845	1.29205234264	-0.000140122412765	-0.000570928981865	0.000290684156334	0.0	0.0	0.0	0.0	0.0	0.0	0.0	0.0	10.0	8.62892581609e-05	77.0	0.000334077980135
Archaea	Thaumarchaeota	unclassified (derived from Thaumarchaeota)	unclassified (derived from Thaumarchaeota)	unclassified (derived from Thaumarchaeota)	unclassified (derived from Thaumarchaeota)	uncultured marine crenarchaeote HF4000_ANIW141J13	0.0	0.0	0.000131412779754	0.000120298848413	0.262390674124	1.28906769099	-0.000131412779754	-0.000497414197291	0.000234588637783	0.0	0.0	0.0	0.0	0.0	0.0	0.0	0.0	12.0	0.000103547109793	67.0	0.000290691229468
Archaea	Thaumarchaeota	unclassified (derived from Thaumarchaeota)	unclassified (derived from Thaumarchaeota)	unclassified (derived from Thaumarchaeota)	unclassified (derived from Thaumarchaeota)	uncultured marine crenarchaeote HF4000_ANIW141M12	0.0	0.0	5.49565508447e-05	7.77202995459e-05	0.42264973081	0.829248177698	-5.49565508447e-05	-0.000291415504363	0.000181502402674	0.0	0.0	0.0	0.0	0.0	0.0	0.0	0.0	0.0	0.0	38.0	0.000164869652534
Archaea	Thaumarchaeota	unclassified (derived from Thaumarchaeota)	unclassified (derived from Thaumarchaeota)	unclassified (derived from Thaumarchaeota)	unclassified (derived from Thaumarchaeota)	uncultured marine crenarchaeote HF4000_ANIW141M18	0.0	0.0	5.92952259114e-05	8.38561126679e-05	0.42264973081	0.941530339633	-5.92952259114e-05	-0.00031442199155	0.000195831539727	0.0	0.0	0.0	0.0	0.0	0.0	0.0	0.0	0.0	0.0	41.0	0.000177885677734
Archaea	Thaumarchaeota	unclassified (derived from Thaumarchaeota)	unclassified (derived from Thaumarchaeota)	unclassified (derived from Thaumarchaeota)	unclassified (derived from Thaumarchaeota)	uncultured marine crenarchaeote HF4000_ANIW141N1	2.9140358881e-05	2.14658721869e-05	0.000202229381526	0.000201523025198	0.348221220283	1.30820857699	-0.000173089022645	-0.000776752861552	0.000430574816263	11.0	3.63413377993e-05	0.0	0.0	10.0	5.10797388436e-05	0.0	0.0	15.0	0.000129433887241	110.0	0.000477254257336
Archaea	Thaumarchaeota	unclassified (derived from Thaumarchaeota)	unclassified (derived from Thaumarchaeota)	unclassified (derived from Thaumarchaeota)	unclassified (derived from Thaumarchaeota)	uncultured marine crenarchaeote HF4000_ANIW141O9	0.0	0.0	0.000158923338054	0.000167482511273	0.311671930365	1.28519116787	-0.000158923338054	-0.000668477979244	0.000350631303136	0.0	0.0	0.0	0.0	0.0	0.0	0.0	0.0	10.0	8.62892581609e-05	90.0	0.000390480756002
Archaea	Thaumarchaeota	unclassified (derived from Thaumarchaeota)	unclassified (derived from Thaumarchaeota)	unclassified (derived from Thaumarchaeota)	unclassified (derived from Thaumarchaeota)	uncultured marine crenarchaeote HF4000_ANIW93E5	0.0	0.0	9.40046264449e-05	0.000132942617644	0.42264973081	1.17521836359	-9.40046264449e-05	-0.000498473889042	0.000310464636153	0.0	0.0	0.0	0.0	0.0	0.0	0.0	0.0	0.0	0.0	65.0	0.000282013879335
Archaea	Thaumarchaeota	unclassified (derived from Thaumarchaeota)	unclassified (derived from Thaumarchaeota)	unclassified (derived from Thaumarchaeota)	unclassified (derived from Thaumarchaeota)	uncultured marine crenarchaeote HF4000_ANIW93H17	4.56849164584e-05	3.7773632135e-05	0.000228229149048	0.000227077237187	0.373420176142	1.31401780854	-0.000182544232589	-0.000848884755724	0.000483796290545	28.0	9.25052234892e-05	15.0	4.45495258861e-05	0.0	0.0	0.0	0.0	17.0	0.000146691738874	124.0	0.000537995708269
Archaea	Thaumarchaeota	unclassified (derived from Thaumarchaeota)	unclassified (derived from Thaumarchaeota)	unclassified (derived from Thaumarchaeota)	unclassified (derived from Thaumarchaeota)	uncultured marine crenarchaeote HF4000_ANIW93I24	3.75520907471e-05	2.77985111239e-05	0.000174831813299	0.000189536280574	0.413721987182	1.33004321761	-0.000137279722552	-0.000697668689614	0.00042310924451	14.0	4.62526117446e-05	0.0	0.0	13.0	6.64036604967e-05	0.0	0.0	10.0	8.62892581609e-05	101.0	0.000438206181736
Archaea	Thaumarchaeota	unclassified (derived from Thaumarchaeota)	unclassified (derived from Thaumarchaeota)	unclassified (derived from Thaumarchaeota)	unclassified (derived from Thaumarchaeota)	uncultured marine crenarchaeote HF4000_ANIW93J19	0.0	0.0	0.000117144226801	0.000165666954295	0.42264973081	1.26920102429	-0.000117144226801	-0.000621175154038	0.000386886700436	0.0	0.0	0.0	0.0	0.0	0.0	0.0	0.0	0.0	0.0	81.0	0.000351432680402
Archaea	Thaumarchaeota	unclassified (derived from Thaumarchaeota)	unclassified (derived from Thaumarchaeota)	unclassified (derived from Thaumarchaeota)	unclassified (derived from Thaumarchaeota)	uncultured marine crenarchaeote HF4000_ANIW97J3	0.0	0.0	7.80961512004e-05	0.000110444636197	0.42264973081	0.869417186559	-7.80961512004e-05	-0.000414116769358	0.000257924466958	0.0	0.0	0.0	0.0	0.0	0.0	0.0	0.0	0.0	0.0	54.0	0.000234288453601
Archaea	Thaumarchaeota	unclassified (derived from Thaumarchaeota)	unclassified (derived from Thaumarchaeota)	unclassified (derived from Thaumarchaeota)	unclassified (derived from Thaumarchaeota)	uncultured marine crenarchaeote HF4000_ANIW97M7	3.39049267813e-05	2.70029449316e-05	0.00028258727583	0.000174049910887	0.178065073395	1.46034965653	-0.000248682349049	-0.000761657248047	0.000264292549949	20.0	6.60751596351e-05	12.0	3.56396207089e-05	0.0	0.0	11.0	0.000124316850652	23.0	0.00019846529377	121.0	0.000524979683069
Archaea	Thaumarchaeota	unclassified (derived from Thaumarchaeota)	unclassified (derived from Thaumarchaeota)	unclassified (derived from Thaumarchaeota)	unclassified (derived from Thaumarchaeota)	uncultured marine crenarchaeote HF4000_ANIW97P9	0.0	0.0	0.000105574426623	0.00014930478597	0.42264973081	0.955171904877	-0.000105574426623	-0.00055982452154	0.000348675668294	0.0	0.0	0.0	0.0	0.0	0.0	0.0	0.0	0.0	0.0	73.0	0.000316723279868
Archaea	Thaumarchaeota	unclassified (derived from Thaumarchaeota)	unclassified (derived from Thaumarchaeota)	unclassified (derived from Thaumarchaeota)	unclassified (derived from Thaumarchaeota)	uncultured marine crenarchaeote HF4000_APKG10D8	1.10125266059e-05	1.5574064482e-05	9.68970764894e-05	0.000137033159726	0.469364495891	0.833227276465	-8.58845498835e-05	-0.000495519478159	0.000323750378392	10.0	3.30375798176e-05	0.0	0.0	0.0	0.0	0.0	0.0	0.0	0.0	67.0	0.000290691229468
Archaea	Thaumarchaeota	unclassified (derived from Thaumarchaeota)	unclassified (derived from Thaumarchaeota)	unclassified (derived from Thaumarchaeota)	unclassified (derived from Thaumarchaeota)	uncultured marine crenarchaeote HF4000_APKG10F15	0.0	0.0	0.000114251776756	0.000161576412214	0.42264973081	0.938180614834	-0.000114251776756	-0.000605837495913	0.000377333942401	0.0	0.0	0.0	0.0	0.0	0.0	0.0	0.0	0.0	0.0	79.0	0.000342755330268
Archaea	Thaumarchaeota	unclassified (derived from Thaumarchaeota)	unclassified (derived from Thaumarchaeota)	unclassified (derived from Thaumarchaeota)	unclassified (derived from Thaumarchaeota)	uncultured marine crenarchaeote HF4000_APKG10I20	4.17763162179e-05	3.10177534516e-05	0.000177955600081	0.000177842481737	0.392277926487	1.31315157315	-0.000136179283863	-0.000656338052285	0.000383979484559	0.0	0.0	25.0	7.42492098102e-05	10.0	5.10797388436e-05	10.0	0.000113015318774	0.0	0.0	97.0	0.000420851481469
Archaea	Thaumarchaeota	unclassified (derived from Thaumarchaeota)	unclassified (derived from Thaumarchaeota)	unclassified (derived from Thaumarchaeota)	unclassified (derived from Thaumarchaeota)	uncultured marine crenarchaeote HF4000_APKG10L15	3.52173265309e-05	2.54742270409e-05	0.000131412779754	0.000120298848413	0.375681851831	1.31399547227	-9.61954532228e-05	-0.000442350730363	0.000249959823918	14.0	4.62526117446e-05	20.0	5.93993678482e-05	0.0	0.0	0.0	0.0	12.0	0.000103547109793	67.0	0.000290691229468
Archaea	Thaumarchaeota	unclassified (derived from Thaumarchaeota)	unclassified (derived from Thaumarchaeota)	unclassified (derived from Thaumarchaeota)	unclassified (derived from Thaumarchaeota)	uncultured marine crenarchaeote HF4000_APKG2O16	5.86660426886e-05	4.19704120697e-05	0.000290470605911	0.000221718977042	0.275544341743	1.28666675641	-0.000231804563223	-0.000876224879849	0.000412615753404	29.0	9.58089814709e-05	27.0	8.0189146595e-05	0.0	0.0	10.0	0.000113015318774	18.0	0.00015532066469	139.0	0.00060307583427
Archaea	Thaumarchaeota	unclassified (derived from Thaumarchaeota)	unclassified (derived from Thaumarchaeota)	unclassified (derived from Thaumarchaeota)	unclassified (derived from Thaumarchaeota)	uncultured marine crenarchaeote HF4000_APKG3B16	0.0	0.0	0.000264400916042	0.000281984716879	0.316003463285	1.29058614839	-0.000264400916042	-0.00112232106626	0.000593519234177	0.0	0.0	0.0	0.0	0.0	0.0	0.0	0.0	16.0	0.000138062813057	151.0	0.00065513993507
Archaea	Thaumarchaeota	unclassified (derived from Thaumarchaeota)	unclassified (derived from Thaumarchaeota)	unclassified (derived from Thaumarchaeota)	unclassified (derived from Thaumarchaeota)	uncultured marine crenarchaeote HF4000_APKG3D24	2.97338218358e-05	4.20499741014e-05	5.78490008892e-05	8.18108416272e-05	0.694853079012	1.04215113237	-2.81151790534e-05	-0.000235590346942	0.000179359988836	27.0	8.92014655074e-05	0.0	0.0	0.0	0.0	0.0	0.0	0.0	0.0	40.0	0.000173547002668
Archaea	Thaumarchaeota	unclassified (derived from Thaumarchaeota)	unclassified (derived from Thaumarchaeota)	unclassified (derived from Thaumarchaeota)	unclassified (derived from Thaumarchaeota)	uncultured marine crenarchaeote HF4000_APKG3E18	1.10125266059e-05	1.5574064482e-05	0.000102681976578	0.000145214243888	0.466557775881	0.82969746112	-9.16694499724e-05	-0.000526569950756	0.000343231050811	10.0	3.30375798176e-05	0.0	0.0	0.0	0.0	0.0	0.0	0.0	0.0	71.0	0.000308045929735
Archaea	Thaumarchaeota	unclassified (derived from Thaumarchaeota)	unclassified (derived from Thaumarchaeota)	unclassified (derived from Thaumarchaeota)	unclassified (derived from Thaumarchaeota)	uncultured marine crenarchaeote HF4000_APKG3H9	1.10125266059e-05	1.5574064482e-05	0.000167563756625	0.000145974747837	0.267885117769	1.28492973993	-0.000156551230019	-0.00059379853411	0.000280696074072	10.0	3.30375798176e-05	0.0	0.0	0.0	0.0	13.0	0.000146919914407	0.0	0.0	82.0	0.000355771355468
Archaea	Thaumarchaeota	unclassified (derived from Thaumarchaeota)	unclassified (derived from Thaumarchaeota)	unclassified (derived from Thaumarchaeota)	unclassified (derived from Thaumarchaeota)	uncultured marine crenarchaeote HF4000_APKG3J11	0.0	0.0	9.11121764005e-05	0.000128852075563	0.42264973081	1.20963725004	-9.11121764005e-05	-0.000483136230918	0.000300911878117	0.0	0.0	0.0	0.0	0.0	0.0	0.0	0.0	0.0	0.0	63.0	0.000273336529201
Archaea	Thaumarchaeota	unclassified (derived from Thaumarchaeota)	unclassified (derived from Thaumarchaeota)	unclassified (derived from Thaumarchaeota)	unclassified (derived from Thaumarchaeota)	uncultured marine crenarchaeote HF4000_APKG3K8	2.09238005511e-05	2.95907225158e-05	0.000154552380109	0.00015137362545	0.337599832706	1.31206144853	-0.000133628579558	-0.00057240405617	0.000305146897053	19.0	6.27714016534e-05	0.0	0.0	0.0	0.0	0.0	0.0	12.0	0.000103547109793	83.0	0.000360110030535
Archaea	Thaumarchaeota	unclassified (derived from Thaumarchaeota)	unclassified (derived from Thaumarchaeota)	unclassified (derived from Thaumarchaeota)	unclassified (derived from Thaumarchaeota)	uncultured marine crenarchaeote HF4000_APKG4H17	1.10125266059e-05	1.5574064482e-05	9.25584014227e-05	0.000130897346604	0.471717415958	0.834846162085	-8.15458748168e-05	-0.000472205505068	0.000309113755434	10.0	3.30375798176e-05	0.0	0.0	0.0	0.0	0.0	0.0	0.0	0.0	64.0	0.000277675204268
Archaea	Thaumarchaeota	unclassified (derived from Thaumarchaeota)	unclassified (derived from Thaumarchaeota)	unclassified (derived from Thaumarchaeota)	unclassified (derived from Thaumarchaeota)	uncultured marine crenarchaeote HF4000_APKG5B22	2.92773897461e-05	2.07899578606e-05	0.00019637991568	0.000175091331971	0.309032637268	1.28475844228	-0.000167102525934	-0.000689696993521	0.000355491941652	14.0	4.62526117446e-05	14.0	4.15795574937e-05	0.0	0.0	0.0	0.0	19.0	0.000163949590506	98.0	0.000425190156535
Archaea	Thaumarchaeota	unclassified (derived from Thaumarchaeota)	unclassified (derived from Thaumarchaeota)	unclassified (derived from Thaumarchaeota)	unclassified (derived from Thaumarchaeota)	uncultured marine crenarchaeote HF4000_APKG5C13	0.0	0.0	0.00012292912689	0.000173848038458	0.42264973081	0.812541352596	-0.00012292912689	-0.000651850470286	0.000405992216507	0.0	0.0	0.0	0.0	0.0	0.0	0.0	0.0	0.0	0.0	85.0	0.000368787380669
Archaea	Thaumarchaeota	unclassified (derived from Thaumarchaeota)	unclassified (derived from Thaumarchaeota)	unclassified (derived from Thaumarchaeota)	unclassified (derived from Thaumarchaeota)	uncultured marine crenarchaeote HF4000_APKG5E24	1.21137792664e-05	1.71314709302e-05	5.6402775867e-05	7.97655705865e-05	0.516968089202	0.879984925818	-4.42889966005e-05	-0.000273492968536	0.000184914975335	11.0	3.63413377993e-05	0.0	0.0	0.0	0.0	0.0	0.0	0.0	0.0	39.0	0.000169208327601
Archaea	Thaumarchaeota	unclassified (derived from Thaumarchaeota)	unclassified (derived from Thaumarchaeota)	unclassified (derived from Thaumarchaeota)	unclassified (derived from Thaumarchaeota)	uncultured marine crenarchaeote HF4000_APKG5N21	1.3215031927e-05	1.86888773784e-05	6.36339009781e-05	8.99919257899e-05	0.513412992727	0.875587212786	-5.04188690511e-05	-0.000309850875056	0.000209013136953	12.0	3.96450957811e-05	0.0	0.0	0.0	0.0	0.0	0.0	0.0	0.0	44.0	0.000190901702934
Archaea	Thaumarchaeota	unclassified (derived from Thaumarchaeota)	unclassified (derived from Thaumarchaeota)	unclassified (derived from Thaumarchaeota)	unclassified (derived from Thaumarchaeota)	uncultured marine crenarchaeote HF4000_APKG6B14	0.0	0.0	0.000115698001778	0.000163621683254	0.42264973081	0.898823273886	-0.000115698001778	-0.000613506324975	0.000382110321419	0.0	0.0	0.0	0.0	0.0	0.0	0.0	0.0	0.0	0.0	80.0	0.000347094005335
Archaea	Thaumarchaeota	unclassified (derived from Thaumarchaeota)	unclassified (derived from Thaumarchaeota)	unclassified (derived from Thaumarchaeota)	unclassified (derived from Thaumarchaeota)	uncultured marine crenarchaeote HF4000_APKG6C9	0.0	0.0	0.000157396405837	0.000141319333288	0.255913183099	1.28926200504	-0.000157396405837	-0.000587351280644	0.000272558468971	0.0	0.0	0.0	0.0	0.0	0.0	0.0	0.0	15.0	0.000129433887241	79.0	0.000342755330268
Archaea	Thaumarchaeota	unclassified (derived from Thaumarchaeota)	unclassified (derived from Thaumarchaeota)	unclassified (derived from Thaumarchaeota)	unclassified (derived from Thaumarchaeota)	uncultured marine crenarchaeote HF4000_APKG6D3	7.39949864875e-05	5.93741684112e-05	0.000251851433429	7.71153301353e-05	0.0649995091773	1.5237312686	-0.000177856446941	-0.000373955145946	1.82422520637e-05	44.0	0.000145365351197	0.0	0.0	15.0	7.66196082654e-05	14.0	0.000158221446284	29.0	0.000250238848667	80.0	0.000347094005335
Archaea	Thaumarchaeota	unclassified (derived from Thaumarchaeota)	unclassified (derived from Thaumarchaeota)	unclassified (derived from Thaumarchaeota)	unclassified (derived from Thaumarchaeota)	uncultured marine crenarchaeote HF4000_APKG6D9	1.10125266059e-05	1.5574064482e-05	0.000389867381316	0.000346406324847	0.261849432539	1.29110075825	-0.00037885485471	-0.00142977806402	0.0006720683546	10.0	3.30375798176e-05	0.0	0.0	0.0	0.0	0.0	0.0	38.0	0.000327899181011	194.0	0.000841702962938
Archaea	Thaumarchaeota	unclassified (derived from Thaumarchaeota)	unclassified (derived from Thaumarchaeota)	unclassified (derived from Thaumarchaeota)	unclassified (derived from Thaumarchaeota)	uncultured marine crenarchaeote HF4000_APKG6J21	1.76200425694e-05	2.49185031712e-05	6.21876759559e-05	8.79466547493e-05	0.553039208341	0.914516007921	-4.45676333865e-05	-0.00028904023062	0.000199904963847	16.0	5.28601277081e-05	0.0	0.0	0.0	0.0	0.0	0.0	0.0	0.0	43.0	0.000186563027868
Archaea	Thaumarchaeota	unclassified (derived from Thaumarchaeota)	unclassified (derived from Thaumarchaeota)	unclassified (derived from Thaumarchaeota)	unclassified (derived from Thaumarchaeota)	uncultured marine crenarchaeote HF4000_APKG6N3	0.0	0.0	7.08650260892e-05	0.000100218280993	0.42264973081	1.30893927705	-7.08650260892e-05	-0.000375772624047	0.000234042571869	0.0	0.0	0.0	0.0	0.0	0.0	0.0	0.0	0.0	0.0	49.0	0.000212595078268
Archaea	Thaumarchaeota	unclassified (derived from Thaumarchaeota)	unclassified (derived from Thaumarchaeota)	unclassified (derived from Thaumarchaeota)	unclassified (derived from Thaumarchaeota)	uncultured marine crenarchaeote HF4000_APKG7F11	1.21137792664e-05	1.71314709302e-05	0.000229270647277	0.000169640177887	0.210944783197	1.33357220305	-0.000217156868011	-0.000726091047827	0.000291777311806	11.0	3.63413377993e-05	0.0	0.0	0.0	0.0	11.0	0.000124316850652	11.0	9.4918183977e-05	108.0	0.000468576907202
Archaea	Thaumarchaeota	unclassified (derived from Thaumarchaeota)	unclassified (derived from Thaumarchaeota)	unclassified (derived from Thaumarchaeota)	unclassified (derived from Thaumarchaeota)	uncultured marine crenarchaeote HF4000_APKG7F19	0.0	0.0	0.000114251776756	0.000161576412214	0.42264973081	0.994520442879	-0.000114251776756	-0.000605837495913	0.000377333942401	0.0	0.0	0.0	0.0	0.0	0.0	0.0	0.0	0.0	0.0	79.0	0.000342755330268
Archaea	Thaumarchaeota	unclassified (derived from Thaumarchaeota)	unclassified (derived from Thaumarchaeota)	unclassified (derived from Thaumarchaeota)	unclassified (derived from Thaumarchaeota)	uncultured marine crenarchaeote HF4000_APKG8D22	3.91886636914e-05	3.10673655352e-05	0.000149905826884	0.000134070850125	0.363319526009	1.30914468035	-0.000110717163193	-0.000492913683443	0.000271479357057	23.0	7.59864335804e-05	14.0	4.15795574937e-05	0.0	0.0	11.0	0.000124316850652	0.0	0.0	75.0	0.000325400630002
Archaea	Thaumarchaeota	unclassified (derived from Thaumarchaeota)	unclassified (derived from Thaumarchaeota)	unclassified (derived from Thaumarchaeota)	unclassified (derived from Thaumarchaeota)	uncultured marine crenarchaeote HF4000_APKG8D6	0.0	0.0	0.000137391377112	0.000194300748865	0.42264973081	0.88126271635	-0.000137391377112	-0.000728538760908	0.000453756006685	0.0	0.0	0.0	0.0	0.0	0.0	0.0	0.0	0.0	0.0	95.0	0.000412174131335
Archaea	Thaumarchaeota	unclassified (derived from Thaumarchaeota)	unclassified (derived from Thaumarchaeota)	unclassified (derived from Thaumarchaeota)	unclassified (derived from Thaumarchaeota)	uncultured marine crenarchaeote HF4000_APKG8G15	0.0	0.0	0.000150245987921	0.000155506832036	0.305162686216	1.28915341036	-0.000150245987921	-0.000623365404381	0.00032287342854	0.0	0.0	0.0	0.0	0.0	0.0	0.0	0.0	10.0	8.62892581609e-05	84.0	0.000364448705602
Archaea	Thaumarchaeota	unclassified (derived from Thaumarchaeota)	unclassified (derived from Thaumarchaeota)	unclassified (derived from Thaumarchaeota)	unclassified (derived from Thaumarchaeota)	uncultured marine crenarchaeote HF4000_APKG8G2	0.0	0.0	6.21876759559e-05	8.79466547493e-05	0.42264973081	1.06961371813	-6.21876759559e-05	-0.000329759649674	0.000205384297762	0.0	0.0	0.0	0.0	0.0	0.0	0.0	0.0	0.0	0.0	43.0	0.000186563027868
Archaea	Thaumarchaeota	unclassified (derived from Thaumarchaeota)	unclassified (derived from Thaumarchaeota)	unclassified (derived from Thaumarchaeota)	unclassified (derived from Thaumarchaeota)	uncultured marine crenarchaeote HF4000_APKG8I13	0.0	0.0	0.000148654489947	0.000115638552136	0.210695113535	1.33511567647	-0.000148654489947	-0.000500477259343	0.000203168279449	0.0	0.0	0.0	0.0	0.0	0.0	0.0	0.0	19.0	0.000163949590506	65.0	0.000282013879335
Archaea	Thaumarchaeota	unclassified (derived from Thaumarchaeota)	unclassified (derived from Thaumarchaeota)	unclassified (derived from Thaumarchaeota)	unclassified (derived from Thaumarchaeota)	uncultured marine crenarchaeote HF4000_APKG8O8	9.89989464136e-06	1.40005652679e-05	8.38810512893e-05	0.000118625720359	0.471293906397	0.835007617909	-7.3981156648e-05	-0.000428121032323	0.000280158719027	0.0	0.0	10.0	2.96996839241e-05	0.0	0.0	0.0	0.0	0.0	0.0	58.0	0.000251643153868
Archaea	Thaumarchaeota	unclassified (derived from Thaumarchaeota)	unclassified (derived from Thaumarchaeota)	unclassified (derived from Thaumarchaeota)	unclassified (derived from Thaumarchaeota)	uncultured marine crenarchaeote HF4000_APKG9M20	1.10125266059e-05	1.5574064482e-05	9.40046264449e-05	0.000132942617644	0.47090715564	0.835234624841	-8.29920998391e-05	-0.000479979495601	0.000313995295923	10.0	3.30375798176e-05	0.0	0.0	0.0	0.0	0.0	0.0	0.0	0.0	65.0	0.000282013879335
Archaea	Thaumarchaeota	unclassified (derived from Thaumarchaeota)	unclassified (derived from Thaumarchaeota)	unclassified (derived from Thaumarchaeota)	unclassified (derived from Thaumarchaeota)	uncultured marine crenarchaeote HF4000_APKG9P22	2.74086740143e-05	2.05704782741e-05	0.000121224638842	9.28717236665e-05	0.287420786138	1.28799447313	-9.38159648275e-05	-0.000359847502091	0.000172215572436	15.0	4.95563697263e-05	11.0	3.26696523165e-05	0.0	0.0	0.0	0.0	16.0	0.000138062813057	52.0	0.000225611103468
Archaea	Thaumarchaeota	unclassified (derived from Thaumarchaeota)	unclassified (derived from Thaumarchaeota)	unclassified (derived from Thaumarchaeota)	unclassified (derived from Thaumarchaeota)	uncultured marine crenarchaeote KM3-153-F8	4.97561375114e-05	3.9201411709e-05	4.48329756891e-05	6.34034022611e-05	0.930920231217	1.23316903404	4.9231618223e-06	-0.000153703477008	0.000163549800652	29.0	9.58089814709e-05	18.0	5.34594310634e-05	0.0	0.0	0.0	0.0	0.0	0.0	31.0	0.000134498927067
Archaea	Thaumarchaeota	unclassified (derived from Thaumarchaeota)	unclassified (derived from Thaumarchaeota)	unclassified (derived from Thaumarchaeota)	unclassified (derived from Thaumarchaeota)	uncultured marine crenarchaeote KM3-34-D9	0.0	0.0	2.31396003557e-05	3.27243366509e-05	0.42264973081	0.799280010866	-2.31396003557e-05	-0.000122701264995	7.64220642837e-05	0.0	0.0	0.0	0.0	0.0	0.0	0.0	0.0	0.0	0.0	16.0	6.9418801067e-05
Archaea	Thaumarchaeota	unclassified (derived from Thaumarchaeota)	unclassified (derived from Thaumarchaeota)	unclassified (derived from Thaumarchaeota)	unclassified (derived from Thaumarchaeota)	uncultured marine crenarchaeote KM3-47-D6	7.28823545231e-05	3.3836129687e-05	9.83433015116e-05	0.000139078430766	0.822644002091	1.15082192152	-2.54609469886e-05	-0.000419739053195	0.000368817159218	34.0	0.00011232777138	10.0	2.96996839241e-05	15.0	7.66196082654e-05	0.0	0.0	0.0	0.0	68.0	0.000295029904535
Archaea	Thaumarchaeota	unclassified (derived from Thaumarchaeota)	unclassified (derived from Thaumarchaeota)	unclassified (derived from Thaumarchaeota)	unclassified (derived from Thaumarchaeota)	uncultured marine crenarchaeote KM3-86-C1	0.0	0.0	3.47094005335e-05	4.90865049763e-05	0.42264973081	0.892505068108	-3.47094005335e-05	-0.000184051897493	0.000114633096426	0.0	0.0	0.0	0.0	0.0	0.0	0.0	0.0	0.0	0.0	24.0	0.000104128201601
Archaea	Thaumarchaeota	unclassified (derived from Thaumarchaeota)	unclassified (derived from Thaumarchaeota)	unclassified (derived from Thaumarchaeota)	unclassified (derived from Thaumarchaeota)	uncultured marine crenarchaeote SAT1000-21-C11	0.0	0.0	5.20641008003e-05	7.36297574645e-05	0.42264973081	0.993367709824	-5.20641008003e-05	-0.000276077846239	0.000171949644638	0.0	0.0	0.0	0.0	0.0	0.0	0.0	0.0	0.0	0.0	36.0	0.000156192302401
Archaea	Thaumarchaeota	unclassified (derived from Thaumarchaeota)	unclassified (derived from Thaumarchaeota)	unclassified (derived from Thaumarchaeota)	unclassified (derived from Thaumarchaeota)	uncultured marine crenarchaeote SAT1000-23-F7	0.0	0.0	3.7601850578e-05	5.31770470577e-05	0.42264973081	0.985656114607	-3.7601850578e-05	-0.000199389555617	0.000124185854461	0.0	0.0	0.0	0.0	0.0	0.0	0.0	0.0	0.0	0.0	26.0	0.000112805551734
Archaea	Thaumarchaeota	unclassified (derived from Thaumarchaeota)	unclassified (derived from Thaumarchaeota)	unclassified (derived from Thaumarchaeota)	unclassified (derived from Thaumarchaeota)	uncultured marine crenarchaeote SAT1000-49-D2	0.0	0.0	3.61556255557e-05	5.1131776017e-05	0.42264973081	0.822286391605	-3.61556255557e-05	-0.000191720726555	0.000119409475443	0.0	0.0	0.0	0.0	0.0	0.0	0.0	0.0	0.0	0.0	25.0	0.000108466876667
Archaea	unclassified (derived from Archaea)	unclassified (derived from Archaea)	unclassified (derived from Archaea)	unclassified (derived from Archaea)	unclassified (derived from Archaea)	uncultured archaeon	0.011248411391	0.00168133123605	0.00697709438381	0.0022459648762	0.103082731672	1.43414071457	0.00427131700722	-0.00141346450256	0.00995609851699	4043.0	0.0133570935202	3112.0	0.00924254163717	2182.0	0.0111455990157	574.0	0.00648707929765	522.0	0.004504299276	2291.0	0.00993990457778
Archaea	unclassified (derived from Archaea)	unclassified (derived from Archaea)	unclassified (derived from Archaea)	unclassified (derived from Archaea)	unclassified (derived from Archaea)	uncultured archaeon GZfos10C7	1.08898841055e-05	1.54006217947e-05	0.0	0.0	0.42264973081	0.987928520635	1.08898841055e-05	-3.59655054694e-05	5.77452736804e-05	0.0	0.0	11.0	3.26696523165e-05	0.0	0.0	0.0	0.0	0.0	0.0	0.0	0.0
Archaea	unclassified (derived from Archaea)	unclassified (derived from Archaea)	unclassified (derived from Archaea)	unclassified (derived from Archaea)	unclassified (derived from Archaea)	uncultured archaeon GZfos11A10	0.000708129430079	0.000330060205757	0.000595788517862	9.44189706785e-05	0.683279498239	1.03281401607	0.000112340912217	-0.00080391807053	0.00102859989496	200.0	0.000660751596351	111.0	0.000329666491557	222.0	0.00113397020233	41.0	0.000463362806975	75.0	0.000647169436207	156.0	0.000676833310403
Archaea	unclassified (derived from Archaea)	unclassified (derived from Archaea)	unclassified (derived from Archaea)	unclassified (derived from Archaea)	unclassified (derived from Archaea)	uncultured archaeon GZfos11H11	4.4138611012e-05	3.22157532117e-05	0.0	0.0	0.192265665604	1.36317029171	4.4138611012e-05	-5.38757216109e-05	0.000142152943635	23.0	7.59864335804e-05	19.0	5.64293994558e-05	0.0	0.0	0.0	0.0	0.0	0.0	0.0	0.0
Archaea	unclassified (derived from Archaea)	unclassified (derived from Archaea)	unclassified (derived from Archaea)	unclassified (derived from Archaea)	unclassified (derived from Archaea)	uncultured archaeon GZfos12E1	0.000165462262315	0.000191336762869	0.0	0.0	0.345889186492	1.31590393604	0.000165462262315	-0.00041666738698	0.00074759191161	19.0	6.27714016534e-05	146.0	0.000433615385292	0.0	0.0	0.0	0.0	0.0	0.0	0.0	0.0
Archaea	unclassified (derived from Archaea)	unclassified (derived from Archaea)	unclassified (derived from Archaea)	unclassified (derived from Archaea)	unclassified (derived from Archaea)	uncultured archaeon GZfos12E2	2.99335896209e-05	2.22900892767e-05	0.000186563027868	0.000263839964248	0.489793121961	0.852879349984	-0.000156629438247	-0.000951437644092	0.000638178767598	11.0	3.63413377993e-05	18.0	5.34594310634e-05	0.0	0.0	0.0	0.0	0.0	0.0	129.0	0.000559689083603
Archaea	unclassified (derived from Archaea)	unclassified (derived from Archaea)	unclassified (derived from Archaea)	unclassified (derived from Archaea)	unclassified (derived from Archaea)	uncultured archaeon GZfos13E1	5.95447689563e-05	4.21848979551e-05	1.8800925289e-05	2.65885235288e-05	0.323126661592	1.30133086007	4.07438436673e-05	-6.47736420571e-05	0.000146261329392	28.0	9.25052234892e-05	29.0	8.61290833798e-05	0.0	0.0	0.0	0.0	0.0	0.0	13.0	5.6402775867e-05
Archaea	unclassified (derived from Archaea)	unclassified (derived from Archaea)	unclassified (derived from Archaea)	unclassified (derived from Archaea)	unclassified (derived from Archaea)	uncultured archaeon GZfos14B8	0.000301925045063	0.00013528477798	2.89245004446e-05	4.09054208136e-05	0.0934469138952	1.4167250815	0.000273000544618	-9.95472428442e-05	0.000645548332081	60.0	0.000198225478905	166.0	0.00049301475314	42.0	0.000214534903143	0.0	0.0	0.0	0.0	20.0	8.67735013338e-05
Archaea	unclassified (derived from Archaea)	unclassified (derived from Archaea)	unclassified (derived from Archaea)	unclassified (derived from Archaea)	unclassified (derived from Archaea)	uncultured archaeon GZfos17A3	0.000109771549201	1.05838745033e-05	9.23485627144e-05	6.87524404063e-05	0.755677283256	1.09627945707	1.74229864865e-05	-0.000185302759747	0.00022014873272	31.0	0.000102416497434	42.0	0.000124738672481	20.0	0.000102159477687	0.0	0.0	13.0	0.000112176035609	38.0	0.000164869652534
Archaea	unclassified (derived from Archaea)	unclassified (derived from Archaea)	unclassified (derived from Archaea)	unclassified (derived from Archaea)	unclassified (derived from Archaea)	uncultured archaeon GZfos17C7	0.000113741212313	1.70784020653e-05	3.61556255557e-05	5.1131776017e-05	0.155262513674	1.44584873526	7.7585586757e-05	-6.10726597371e-05	0.000216243833251	35.0	0.000115631529361	45.0	0.000133648577658	18.0	9.19435299185e-05	0.0	0.0	0.0	0.0	25.0	0.000108466876667
Archaea	unclassified (derived from Archaea)	unclassified (derived from Archaea)	unclassified (derived from Archaea)	unclassified (derived from Archaea)	unclassified (derived from Archaea)	uncultured archaeon GZfos17F1	6.87432855436e-05	2.55961386789e-06	0.0	0.0	0.000692479706305	1.40417572446	6.87432855436e-05	6.09558269241e-05	7.65307441632e-05	21.0	6.93789176169e-05	22.0	6.5339304633e-05	14.0	7.1511634381e-05	0.0	0.0	0.0	0.0	0.0	0.0
Archaea	unclassified (derived from Archaea)	unclassified (derived from Archaea)	unclassified (derived from Archaea)	unclassified (derived from Archaea)	unclassified (derived from Archaea)	uncultured archaeon GZfos18C8	0.0	0.0	1.73547002668e-05	2.45432524882e-05	0.42264973081	1.04675174553	-1.73547002668e-05	-9.20259487463e-05	5.73165482128e-05	0.0	0.0	0.0	0.0	0.0	0.0	0.0	0.0	0.0	0.0	12.0	5.20641008003e-05
Archaea	unclassified (derived from Archaea)	unclassified (derived from Archaea)	unclassified (derived from Archaea)	unclassified (derived from Archaea)	unclassified (derived from Archaea)	uncultured archaeon GZfos18F2	0.00039692756472	4.75870201165e-05	0.000284038857443	6.91527939755e-05	0.139010139525	1.42903832913	0.000112888707277	-6.05514636256e-05	0.000286328878179	101.0	0.000333679556157	151.0	0.000448465227254	80.0	0.000408637910749	21.0	0.000237332169426	27.0	0.000232980997034	88.0	0.000381803405869
Archaea	unclassified (derived from Archaea)	unclassified (derived from Archaea)	unclassified (derived from Archaea)	unclassified (derived from Archaea)	unclassified (derived from Archaea)	uncultured archaeon GZfos18H11	5.97769117439e-05	5.28898250839e-06	2.60320504001e-05	3.68148787322e-05	0.323700366992	1.29976914687	3.37448613437e-05	-7.52217973326e-05	0.00014271152002	18.0	5.94676436716e-05	18.0	5.34594310634e-05	13.0	6.64036604967e-05	0.0	0.0	0.0	0.0	18.0	7.80961512004e-05
Archaea	unclassified (derived from Archaea)	unclassified (derived from Archaea)	unclassified (derived from Archaea)	unclassified (derived from Archaea)	unclassified (derived from Archaea)	uncultured archaeon GZfos19A5	0.000667460438589	0.000419618908656	0.000922341522442	0.000387188887958	0.562319765017	0.922154390224	-0.000254881083853	-0.00137866783262	0.000868905664917	370.0	0.00122239045325	70.0	0.000207897787469	112.0	0.000572093075048	130.0	0.00146919914407	78.0	0.000673056213655	144.0	0.000624769209603
Archaea	unclassified (derived from Archaea)	unclassified (derived from Archaea)	unclassified (derived from Archaea)	unclassified (derived from Archaea)	unclassified (derived from Archaea)	uncultured archaeon GZfos19C7	3.9066021191e-05	3.04362019197e-05	0.0	0.0	0.211152195231	1.33384381271	3.9066021191e-05	-5.35341424351e-05	0.000131666184817	13.0	4.29488537628e-05	25.0	7.42492098102e-05	0.0	0.0	0.0	0.0	0.0	0.0	0.0	0.0
Archaea	unclassified (derived from Archaea)	unclassified (derived from Archaea)	unclassified (derived from Archaea)	unclassified (derived from Archaea)	unclassified (derived from Archaea)	uncultured archaeon GZfos19C8	8.40027962281e-05	2.44172039982e-05	2.16933753334e-05	3.06790656102e-05	0.0912776084586	1.43201679344	6.23094208947e-05	-1.62220575706e-05	0.00014084089936	35.0	0.000115631529361	27.0	8.0189146595e-05	11.0	5.6187712728e-05	0.0	0.0	0.0	0.0	15.0	6.50801260003e-05
Archaea	unclassified (derived from Archaea)	unclassified (derived from Archaea)	unclassified (derived from Archaea)	unclassified (derived from Archaea)	unclassified (derived from Archaea)	uncultured archaeon GZfos1D1	0.0012788494683	0.000650428046108	0.000686403695851	0.000193832705614	0.326039583807	1.29951207089	0.000592445772449	-0.00120255272449	0.00238744426939	533.0	0.00176090300428	121.0	0.000359366175481	336.0	0.00171627922514	69.0	0.000779805699543	100.0	0.000862892581609	96.0	0.000416512806402
Archaea	unclassified (derived from Archaea)	unclassified (derived from Archaea)	unclassified (derived from Archaea)	unclassified (derived from Archaea)	unclassified (derived from Archaea)	uncultured archaeon GZfos22D9	1.3215031927e-05	1.86888773784e-05	3.03707254668e-05	4.29506918543e-05	0.643485575398	0.996432130976	-1.71556935398e-05	-0.000128683191437	9.43718043571e-05	12.0	3.96450957811e-05	0.0	0.0	0.0	0.0	0.0	0.0	0.0	0.0	21.0	9.11121764005e-05
Archaea	unclassified (derived from Archaea)	unclassified (derived from Archaea)	unclassified (derived from Archaea)	unclassified (derived from Archaea)	unclassified (derived from Archaea)	uncultured archaeon GZfos23H7	0.000318582451025	0.000117636766967	2.89245004446e-05	4.09054208136e-05	0.0606173535543	1.53646048337	0.00028965795058	-2.72822923049e-05	0.000606598193465	67.0	0.000221351784778	163.0	0.000484104847963	49.0	0.000250290720334	0.0	0.0	0.0	0.0	20.0	8.67735013338e-05
Archaea	unclassified (derived from Archaea)	unclassified (derived from Archaea)	unclassified (derived from Archaea)	unclassified (derived from Archaea)	unclassified (derived from Archaea)	uncultured archaeon GZfos23H9	0.000198682551528	5.18693456855e-05	0.000191891318977	6.99555992317e-05	0.917921156689	1.22374400097	6.7912325509e-06	-0.000170026735055	0.000183609200157	82.0	0.000270908154504	51.0	0.000151468388013	34.0	0.000173671112068	13.0	0.000146919914407	16.0	0.000138062813057	67.0	0.000290691229468
Archaea	unclassified (derived from Archaea)	unclassified (derived from Archaea)	unclassified (derived from Archaea)	unclassified (derived from Archaea)	unclassified (derived from Archaea)	uncultured archaeon GZfos26B2	0.000498923102989	0.000112810316599	0.000353988058947	0.000168792305536	0.377479090209	1.31687436589	0.000144935044042	-0.00027772514452	0.000567595232604	187.0	0.000617802742588	179.0	0.000531624342241	68.0	0.000347342224136	12.0	0.000135618382529	44.0	0.000379672735908	126.0	0.000546673058403
Archaea	unclassified (derived from Archaea)	unclassified (derived from Archaea)	unclassified (derived from Archaea)	unclassified (derived from Archaea)	unclassified (derived from Archaea)	uncultured archaeon GZfos26D6	0.000398815779823	6.72321031516e-05	3.47094005335e-05	4.90865049763e-05	0.00462922547701	1.39065362385	0.000364106379289	0.000194520542679	0.0005336922159	124.0	0.000409665989738	160.0	0.000475194942785	61.0	0.000311586406946	0.0	0.0	0.0	0.0	24.0	0.000104128201601
Archaea	unclassified (derived from Archaea)	unclassified (derived from Archaea)	unclassified (derived from Archaea)	unclassified (derived from Archaea)	unclassified (derived from Archaea)	uncultured archaeon GZfos26D8	0.000376554667648	0.000204035824735	0.000267706056098	0.000143817006087	0.574358056555	0.931537331877	0.00010884861155	-0.000403863826007	0.000621561049107	193.0	0.000637625290479	47.0	0.000139588514443	69.0	0.000352450198021	34.0	0.000384252083833	41.0	0.00035378595846	15.0	6.50801260003e-05
Archaea	unclassified (derived from Archaea)	unclassified (derived from Archaea)	unclassified (derived from Archaea)	unclassified (derived from Archaea)	unclassified (derived from Archaea)	uncultured archaeon GZfos26E7	0.0	0.0	1.73547002668e-05	2.45432524882e-05	0.42264973081	0.898587671456	-1.73547002668e-05	-9.20259487463e-05	5.73165482128e-05	0.0	0.0	0.0	0.0	0.0	0.0	0.0	0.0	0.0	0.0	12.0	5.20641008003e-05
Archaea	unclassified (derived from Archaea)	unclassified (derived from Archaea)	unclassified (derived from Archaea)	unclassified (derived from Archaea)	unclassified (derived from Archaea)	uncultured archaeon GZfos26F9	0.00015690438354	8.55978240808e-05	0.00025184600517	0.000149187483848	0.488868315372	0.852000624406	-9.49416216299e-05	-0.00046939682941	0.00027951358615	45.0	0.000148669109179	19.0	5.64293994558e-05	52.0	0.000265614641987	34.0	0.000384252083833	38.0	0.000327899181011	10.0	4.33867506669e-05
Archaea	unclassified (derived from Archaea)	unclassified (derived from Archaea)	unclassified (derived from Archaea)	unclassified (derived from Archaea)	unclassified (derived from Archaea)	uncultured archaeon GZfos26G2	7.28596847759e-05	5.16019376254e-05	0.0	0.0	0.183938509236	1.44147366996	7.28596847759e-05	-8.41358523196e-05	0.000229855221871	32.0	0.000105720255416	38.0	0.000112858798912	0.0	0.0	0.0	0.0	0.0	0.0	0.0	0.0
Archaea	unclassified (derived from Archaea)	unclassified (derived from Archaea)	unclassified (derived from Archaea)	unclassified (derived from Archaea)	unclassified (derived from Archaea)	uncultured archaeon GZfos27A8	0.000114005479927	5.80668373214e-05	3.7601850578e-05	5.31770470577e-05	0.242406515101	1.30295509873	7.64036293491e-05	-7.86472215135e-05	0.000231454480212	21.0	6.93789176169e-05	66.0	0.000196017913899	15.0	7.66196082654e-05	0.0	0.0	0.0	0.0	26.0	0.000112805551734
Archaea	unclassified (derived from Archaea)	unclassified (derived from Archaea)	unclassified (derived from Archaea)	unclassified (derived from Archaea)	unclassified (derived from Archaea)	uncultured archaeon GZfos27B6	0.000135856444162	2.53626329434e-05	2.60320504001e-05	3.68148787322e-05	0.0308605716473	1.48112483214	0.000109824393762	1.74828339488e-05	0.000202165953574	43.0	0.000142061593215	55.0	0.000163348261582	20.0	0.000102159477687	0.0	0.0	0.0	0.0	18.0	7.80961512004e-05
Archaea	unclassified (derived from Archaea)	unclassified (derived from Archaea)	unclassified (derived from Archaea)	unclassified (derived from Archaea)	unclassified (derived from Archaea)	uncultured archaeon GZfos27E6	0.000256959921193	4.3135530612e-05	5.19026864093e-05	3.73413954659e-05	0.00745858988823	1.4403957758	0.000205057234784	9.21358095985e-05	0.000317978659969	94.0	0.000310553250285	69.0	0.000204927819076	50.0	0.000255398694218	0.0	0.0	10.0	8.62892581609e-05	16.0	6.9418801067e-05
Archaea	unclassified (derived from Archaea)	unclassified (derived from Archaea)	unclassified (derived from Archaea)	unclassified (derived from Archaea)	unclassified (derived from Archaea)	uncultured archaeon GZfos27E7	0.000220740886858	7.83524793546e-05	3.18169504891e-05	4.4995962895e-05	0.0552932837455	1.51514805561	0.000188923936369	-7.72628771478e-06	0.000385574160452	45.0	0.000148669109179	111.0	0.000329666491557	36.0	0.000183887059837	0.0	0.0	0.0	0.0	22.0	9.54508514672e-05
Archaea	unclassified (derived from Archaea)	unclassified (derived from Archaea)	unclassified (derived from Archaea)	unclassified (derived from Archaea)	unclassified (derived from Archaea)	uncultured archaeon GZfos27G5	1.21137792664e-05	1.71314709302e-05	0.0	0.0	0.42264973081	1.06529271802	1.21137792664e-05	-4.00076061638e-05	6.42351646967e-05	11.0	3.63413377993e-05	0.0	0.0	0.0	0.0	0.0	0.0	0.0	0.0	0.0	0.0
Archaea	unclassified (derived from Archaea)	unclassified (derived from Archaea)	unclassified (derived from Archaea)	unclassified (derived from Archaea)	unclassified (derived from Archaea)	uncultured archaeon GZfos28B8	0.000204201440287	1.74825470597e-05	9.96119707038e-05	8.33151994426e-05	0.214210894342	1.32833682263	0.000104589469583	-0.000135357860429	0.000344536799595	59.0	0.000194921720924	77.0	0.000228687566215	37.0	0.000188995033721	0.0	0.0	11.0	9.4918183977e-05	47.0	0.000203917728134
Archaea	unclassified (derived from Archaea)	unclassified (derived from Archaea)	unclassified (derived from Archaea)	unclassified (derived from Archaea)	unclassified (derived from Archaea)	uncultured archaeon GZfos28G7	0.000165371087702	6.53398898189e-05	7.37574761337e-05	0.000104308823075	0.362244038498	1.30817515417	9.16136115681e-05	-0.000169305897912	0.000352533121049	78.0	0.000257693122577	39.0	0.000115828767304	24.0	0.000122591373225	0.0	0.0	0.0	0.0	51.0	0.000221272428401
Archaea	unclassified (derived from Archaea)	unclassified (derived from Archaea)	unclassified (derived from Archaea)	unclassified (derived from Archaea)	unclassified (derived from Archaea)	uncultured archaeon GZfos29E12	0.000128541281847	3.49782002213e-05	0.000228824043573	0.000119746604313	0.358605420933	1.30667051626	-0.000100282761726	-0.000431713956116	0.000231148432664	52.0	0.000171795415051	29.0	8.61290833798e-05	25.0	0.000127699347109	21.0	0.000237332169426	43.0	0.000371043810092	18.0	7.80961512004e-05
Archaea	unclassified (derived from Archaea)	unclassified (derived from Archaea)	unclassified (derived from Archaea)	unclassified (derived from Archaea)	unclassified (derived from Archaea)	uncultured archaeon GZfos30H9	5.59733064024e-05	1.17954167957e-05	0.0	0.0	0.0214909834173	1.59920519723	5.59733064024e-05	2.00865184188e-05	9.1860094386e-05	13.0	4.29488537628e-05	18.0	5.34594310634e-05	14.0	7.1511634381e-05	0.0	0.0	0.0	0.0	0.0	0.0
Archaea	unclassified (derived from Archaea)	unclassified (derived from Archaea)	unclassified (derived from Archaea)	unclassified (derived from Archaea)	unclassified (derived from Archaea)	uncultured archaeon GZfos31B6	0.000172667178543	0.000101028654532	7.23112511115e-05	0.000102263552034	0.37940054714	1.32017067261	0.000100355927431	-0.000181880532725	0.000382592387587	87.0	0.000287426944413	14.0	4.15795574937e-05	37.0	0.000188995033721	0.0	0.0	0.0	0.0	50.0	0.000216933753334
Archaea	unclassified (derived from Archaea)	unclassified (derived from Archaea)	unclassified (derived from Archaea)	unclassified (derived from Archaea)	unclassified (derived from Archaea)	uncultured archaeon GZfos32E4	2.67297155317e-05	3.78015262233e-05	0.0	0.0	0.42264973081	0.983958658612	2.67297155317e-05	-8.82789679704e-05	0.000141738399034	0.0	0.0	27.0	8.0189146595e-05	0.0	0.0	0.0	0.0	0.0	0.0	0.0	0.0
Archaea	unclassified (derived from Archaea)	unclassified (derived from Archaea)	unclassified (derived from Archaea)	unclassified (derived from Archaea)	unclassified (derived from Archaea)	uncultured archaeon GZfos32E7	8.22887589628e-05	2.41439529796e-05	2.45858253779e-05	3.47696076916e-05	0.134770181351	1.42148366832	5.77029335849e-05	-2.95589154045e-05	0.000144964782574	26.0	8.58977075256e-05	37.0	0.000109888830519	10.0	5.10797388436e-05	0.0	0.0	0.0	0.0	17.0	7.37574761337e-05
Archaea	unclassified (derived from Archaea)	unclassified (derived from Archaea)	unclassified (derived from Archaea)	unclassified (derived from Archaea)	unclassified (derived from Archaea)	uncultured archaeon GZfos32G12	0.000424038239972	0.000502396977281	0.0	0.0	0.355003973529	1.30883510423	0.000424038239972	-0.00110447186862	0.00195254834857	20.0	6.60751596351e-05	382.0	0.0011345279259	14.0	7.1511634381e-05	0.0	0.0	0.0	0.0	0.0	0.0
Archaea	unclassified (derived from Archaea)	unclassified (derived from Archaea)	unclassified (derived from Archaea)	unclassified (derived from Archaea)	unclassified (derived from Archaea)	uncultured archaeon GZfos33E1	9.70176324731e-05	4.49241186205e-05	0.0	0.0	0.0925635769886	1.41657202444	9.70176324731e-05	-3.96610748763e-05	0.000233696339822	21.0	6.93789176169e-05	54.0	0.00016037829319	12.0	6.12956866123e-05	0.0	0.0	0.0	0.0	0.0	0.0
Archaea	unclassified (derived from Archaea)	unclassified (derived from Archaea)	unclassified (derived from Archaea)	unclassified (derived from Archaea)	unclassified (derived from Archaea)	uncultured archaeon GZfos33H6	1.68298208903e-05	2.38009609554e-05	0.0	0.0	0.42264973081	0.893668395882	1.68298208903e-05	-5.55830539073e-05	8.92426956879e-05	0.0	0.0	17.0	5.04894626709e-05	0.0	0.0	0.0	0.0	0.0	0.0	0.0	0.0
Archaea	unclassified (derived from Archaea)	unclassified (derived from Archaea)	unclassified (derived from Archaea)	unclassified (derived from Archaea)	unclassified (derived from Archaea)	uncultured archaeon GZfos34A6	6.36917802818e-05	1.18792941659e-05	0.0	0.0	0.0169523719067	1.61765515924	6.36917802818e-05	2.75498008578e-05	9.98337597058e-05	24.0	7.92901915621e-05	17.0	5.04894626709e-05	12.0	6.12956866123e-05	0.0	0.0	0.0	0.0	0.0	0.0
Archaea	unclassified (derived from Archaea)	unclassified (derived from Archaea)	unclassified (derived from Archaea)	unclassified (derived from Archaea)	unclassified (derived from Archaea)	uncultured archaeon GZfos34G5	1.38598524979e-05	1.9600791375e-05	0.0	0.0	0.42264973081	1.13664189874	1.38598524979e-05	-4.57742796884e-05	7.34939846842e-05	0.0	0.0	14.0	4.15795574937e-05	0.0	0.0	0.0	0.0	0.0	0.0	0.0	0.0
Archaea	unclassified (derived from Archaea)	unclassified (derived from Archaea)	unclassified (derived from Archaea)	unclassified (derived from Archaea)	unclassified (derived from Archaea)	uncultured archaeon GZfos34H9	9.89989464136e-06	1.40005652679e-05	0.0	0.0	0.42264973081	1.02668822001	9.89989464136e-06	-3.26959140631e-05	5.24957033458e-05	0.0	0.0	10.0	2.96996839241e-05	0.0	0.0	0.0	0.0	0.0	0.0	0.0	0.0
Archaea	unclassified (derived from Archaea)	unclassified (derived from Archaea)	unclassified (derived from Archaea)	unclassified (derived from Archaea)	unclassified (derived from Archaea)	uncultured archaeon GZfos35B7	9.14696279487e-05	1.18878472797e-05	2.45858253779e-05	3.47696076916e-05	0.100363388858	1.42067617282	6.68838025708e-05	-2.70505057642e-05	0.000160818110906	32.0	0.000105720255416	31.0	9.20690201647e-05	15.0	7.66196082654e-05	0.0	0.0	0.0	0.0	17.0	7.37574761337e-05
Archaea	unclassified (derived from Archaea)	unclassified (derived from Archaea)	unclassified (derived from Archaea)	unclassified (derived from Archaea)	unclassified (derived from Archaea)	uncultured archaeon GZfos35D7	0.000328577067231	0.000209579820917	0.000118466676901	1.49140357042e-05	0.291731490995	1.29585658459	0.00021011039033	-0.000423032274952	0.000843253055613	175.0	0.000578157646807	22.0	6.5339304633e-05	67.0	0.000342234250252	10.0	0.000113015318774	12.0	0.000103547109793	32.0	0.000138837602134
Archaea	unclassified (derived from Archaea)	unclassified (derived from Archaea)	unclassified (derived from Archaea)	unclassified (derived from Archaea)	unclassified (derived from Archaea)	uncultured archaeon GZfos36D8	0.000106396684056	0.000103421298421	2.45858253779e-05	3.47696076916e-05	0.382299779822	1.32288119204	8.18108586783e-05	-0.000198352657058	0.000361974374415	22.0	7.26826755986e-05	83.0	0.00024650737657	0.0	0.0	0.0	0.0	0.0	0.0	17.0	7.37574761337e-05
Archaea	unclassified (derived from Archaea)	unclassified (derived from Archaea)	unclassified (derived from Archaea)	unclassified (derived from Archaea)	unclassified (derived from Archaea)	uncultured archaeon GZfos37B2	0.000155422666784	3.91885451013e-05	0.000314929978072	0.000157438401464	0.286116390175	1.28784131005	-0.000159507311288	-0.000604619381182	0.000285604758607	58.0	0.000191617962942	34.0	0.000100978925342	34.0	0.000173671112068	15.0	0.000169522978162	28.0	0.000241609922851	123.0	0.000533657033203
Archaea	unclassified (derived from Archaea)	unclassified (derived from Archaea)	unclassified (derived from Archaea)	unclassified (derived from Archaea)	unclassified (derived from Archaea)	uncultured archaeon GZfos37D1	0.000210860830624	7.28340158689e-05	0.000106826954376	8.8593195259e-05	0.271234959872	1.28955847569	0.000104033876248	-0.000124489158901	0.000332556911397	95.0	0.000313857008267	54.0	0.00016037829319	31.0	0.000158347190415	0.0	0.0	12.0	0.000103547109793	50.0	0.000216933753334
Archaea	unclassified (derived from Archaea)	unclassified (derived from Archaea)	unclassified (derived from Archaea)	unclassified (derived from Archaea)	unclassified (derived from Archaea)	uncultured archaeon GZfos3D4	5.51590799639e-05	1.6285963741e-06	1.8800925289e-05	2.65885235288e-05	0.192390029289	1.36286072276	3.63581546749e-05	-4.41116247609e-05	0.000116827934111	16.0	5.28601277081e-05	19.0	5.64293994558e-05	11.0	5.6187712728e-05	0.0	0.0	0.0	0.0	13.0	5.6402775867e-05
Archaea	unclassified (derived from Archaea)	unclassified (derived from Archaea)	unclassified (derived from Archaea)	unclassified (derived from Archaea)	unclassified (derived from Archaea)	uncultured archaeon GZfos9C4	8.90576495872e-05	3.97039686593e-05	0.000333191133887	0.000405585772151	0.484643609931	0.847551599861	-0.0002441334843	-0.0014619241438	0.000973657175197	42.0	0.000138757835234	14.0	4.15795574937e-05	17.0	8.68355560341e-05	80.0	0.000904122550195	0.0	0.0	22.0	9.54508514672e-05
Archaea	unclassified (derived from Archaea)	unclassified (derived from Archaea)	unclassified (derived from Archaea)	unclassified (derived from Archaea)	unclassified (derived from Archaea)	uncultured archaeon GZfos9D1	5.63636534749e-05	4.72510213398e-05	2.16933753334e-05	3.06790656102e-05	0.440746261955	0.806427460121	3.46702781415e-05	-8.35433979248e-05	0.000152883954208	35.0	0.000115631529361	18.0	5.34594310634e-05	0.0	0.0	0.0	0.0	0.0	0.0	15.0	6.50801260003e-05
Archaea	unclassified (derived from Archaea)	unclassified (derived from Archaea)	unclassified (derived from Archaea)	unclassified (derived from Archaea)	unclassified (derived from Archaea)	uncultured archaeon GZfos9D8	0.000310158004842	5.47934020389e-05	0.000159373739201	3.85018099623e-05	0.0389095304086	1.49571185377	0.000150784265641	1.3134563917e-05	0.000288433967365	76.0	0.000251085606613	129.0	0.000383125922621	58.0	0.000296262485293	14.0	0.000158221446284	24.0	0.000207094219586	26.0	0.000112805551734
Archaea	unclassified (derived from Archaea)	unclassified (derived from Archaea)	unclassified (derived from Archaea)	unclassified (derived from Archaea)	unclassified (derived from Archaea)	uncultured archaeon GZfos9E5	0.000153581053733	8.5454114634e-05	6.3456345148e-05	4.48709389124e-05	0.277679884456	1.28774244873	9.01247085851e-05	-0.000126063462107	0.000306312879278	40.0	0.00013215031927	90.0	0.000267297155317	12.0	6.12956866123e-05	0.0	0.0	11.0	9.4918183977e-05	22.0	9.54508514672e-05
Archaea	unclassified (derived from Archaea)	unclassified (derived from Archaea)	unclassified (derived from Archaea)	unclassified (derived from Archaea)	unclassified (derived from Archaea)	uncultured archaeon MedDCM-OCT-S02-C115	0.0	0.0	2.16933753334e-05	3.06790656102e-05	0.42264973081	1.00413355788	-2.16933753334e-05	-0.000115032435933	7.1645685266e-05	0.0	0.0	0.0	0.0	0.0	0.0	0.0	0.0	0.0	0.0	15.0	6.50801260003e-05
Archaea	unclassified (derived from Archaea)	unclassified (derived from Archaea)	unclassified (derived from Archaea)	unclassified (derived from Archaea)	unclassified (derived from Archaea)	uncultured archaeon MedDCM-OCT-S04-C14	4.96077273424e-05	6.0443235424e-06	0.000212369026453	0.000112791722641	0.177723964055	1.46347113954	-0.00016276129911	-0.000504541374706	0.000179018776486	17.0	5.61638856898e-05	14.0	4.15795574937e-05	10.0	5.10797388436e-05	30.0	0.000339045956323	27.0	0.000232980997034	15.0	6.50801260003e-05
Archaea	unclassified (derived from Archaea)	unclassified (derived from Archaea)	unclassified (derived from Archaea)	unclassified (derived from Archaea)	unclassified (derived from Archaea)	uncultured archaeon MedDCM-OCT-S04-C140	0.0	0.0	0.0	0.0	1.0	1.00309176354	0.0	0.0	0.0	0.0	0.0	0.0	0.0	0.0	0.0	0.0	0.0	0.0	0.0	0.0	0.0
Archaea	unclassified (derived from Archaea)	unclassified (derived from Archaea)	unclassified (derived from Archaea)	unclassified (derived from Archaea)	unclassified (derived from Archaea)	uncultured archaeon MedDCM-OCT-S04-C163	1.8729237576e-05	2.64871417929e-05	6.78091912646e-05	9.589667794e-05	0.549139995061	0.911412829944	-4.90799536887e-05	-0.000316592832661	0.000218432925283	0.0	0.0	0.0	0.0	11.0	5.6187712728e-05	18.0	0.000203427573794	0.0	0.0	0.0	0.0
Archaea	unclassified (derived from Archaea)	unclassified (derived from Archaea)	unclassified (derived from Archaea)	unclassified (derived from Archaea)	unclassified (derived from Archaea)	uncultured archaeon MedDCM-OCT-S04-C246	0.0	0.0	6.9418801067e-05	9.81730099527e-05	0.42264973081	0.884217685479	-6.9418801067e-05	-0.000368103794985	0.000229266192851	0.0	0.0	0.0	0.0	0.0	0.0	0.0	0.0	0.0	0.0	48.0	0.000208256403201
Archaea	unclassified (derived from Archaea)	unclassified (derived from Archaea)	unclassified (derived from Archaea)	unclassified (derived from Archaea)	unclassified (derived from Archaea)	uncultured archaeon MedDCM-OCT-S05-C205	0.0	0.0	0.000130160252001	0.000184074393661	0.42264973081	0.899294849581	-0.000130160252001	-0.000690194615597	0.000429874111596	0.0	0.0	0.0	0.0	0.0	0.0	0.0	0.0	0.0	0.0	90.0	0.000390480756002
Archaea	unclassified (derived from Archaea)	unclassified (derived from Archaea)	unclassified (derived from Archaea)	unclassified (derived from Archaea)	unclassified (derived from Archaea)	uncultured archaeon MedDCM-OCT-S05-C57	2.20250532117e-05	3.1148128964e-05	2.31396003557e-05	3.27243366509e-05	0.973844111226	1.26320959318	-1.11454714397e-06	-8.98959079508e-05	8.76668136629e-05	20.0	6.60751596351e-05	0.0	0.0	0.0	0.0	0.0	0.0	0.0	0.0	16.0	6.9418801067e-05
Archaea	unclassified (derived from Archaea)	unclassified (derived from Archaea)	unclassified (derived from Archaea)	unclassified (derived from Archaea)	unclassified (derived from Archaea)	uncultured archaeon MedDCM-OCT-S05-C724	9.41188601043e-05	3.65364719437e-05	0.000110892712458	7.92999506866e-05	0.804570404629	1.13730752038	-1.67738523534e-05	-0.00022087675378	0.000187329049073	43.0	0.000142061593215	18.0	5.34594310634e-05	17.0	8.68355560341e-05	16.0	0.000180824510039	0.0	0.0	35.0	0.000151853627334
Archaea	unclassified (derived from Archaea)	unclassified (derived from Archaea)	unclassified (derived from Archaea)	unclassified (derived from Archaea)	unclassified (derived from Archaea)	uncultured archaeon MedDCM-OCT-S08-C16	1.10125266059e-05	1.5574064482e-05	2.02471503112e-05	2.86337945695e-05	0.714783422001	1.05718605686	-9.23462370536e-06	-8.14147424616e-05	6.29454950509e-05	10.0	3.30375798176e-05	0.0	0.0	0.0	0.0	0.0	0.0	0.0	0.0	14.0	6.07414509336e-05
Archaea	unclassified (derived from Archaea)	unclassified (derived from Archaea)	unclassified (derived from Archaea)	unclassified (derived from Archaea)	unclassified (derived from Archaea)	uncultured archaeon MedDCM-OCT-S08-C37	0.0	0.0	3.90480756002e-05	5.52223180984e-05	0.42264973081	0.905949251216	-3.90480756002e-05	-0.000207058384679	0.000128962233479	0.0	0.0	0.0	0.0	0.0	0.0	0.0	0.0	0.0	0.0	27.0	0.000117144226801
Archaea	unclassified (derived from Archaea)	unclassified (derived from Archaea)	unclassified (derived from Archaea)	unclassified (derived from Archaea)	unclassified (derived from Archaea)	uncultured archaeon MedDCM-OCT-S08-C82	0.0	0.0	0.000105574426623	0.00014930478597	0.42264973081	0.807374462224	-0.000105574426623	-0.00055982452154	0.000348675668294	0.0	0.0	0.0	0.0	0.0	0.0	0.0	0.0	0.0	0.0	73.0	0.000316723279868
Archaea	unclassified (derived from Archaea)	unclassified (derived from Archaea)	unclassified (derived from Archaea)	unclassified (derived from Archaea)	unclassified (derived from Archaea)	uncultured archaeon MedDCM-OCT-S08-C92	9.00476390513e-05	3.85273884876e-05	2.16933753334e-05	3.06790656102e-05	0.12471204815	1.45965284639	6.83542637179e-05	-3.02779801525e-05	0.000166986507588	42.0	0.000138757835234	15.0	4.45495258861e-05	17.0	8.68355560341e-05	0.0	0.0	0.0	0.0	15.0	6.50801260003e-05
Archaea	unclassified (derived from Archaea)	unclassified (derived from Archaea)	unclassified (derived from Archaea)	unclassified (derived from Archaea)	unclassified (derived from Archaea)	uncultured archaeon MedDCM-OCT-S09-C50	2.48723791038e-05	1.7929822036e-05	2.02471503112e-05	2.86337945695e-05	0.857605480867	1.17739303577	4.62522879254e-06	-6.69999767616e-05	7.62504343467e-05	10.0	3.30375798176e-05	14.0	4.15795574937e-05	0.0	0.0	0.0	0.0	0.0	0.0	14.0	6.07414509336e-05
Bacteria	Acidobacteria	Acidobacteriia	Acidobacteriales	Acidobacteriaceae	Acidobacterium	Acidobacterium capsulatum	0.0342362887774	0.00138531628002	0.069520898564	0.0501422600346	0.424524264538	0.795223166205	-0.0352846097866	-0.187674681694	0.117105462121	10564.0	0.0349008993193	11953.0	0.0355000321945	6325.0	0.0323079348186	3840.0	0.0433978824094	2954.0	0.0254898468607	32193.0	0.139674966422
Bacteria	Acidobacteria	Acidobacteriia	Acidobacteriales	Acidobacteriaceae	Acidobacterium	Acidobacterium sp. MP5ACTX9	0.0160004033861	0.00174420212374	0.0305566423528	0.021046554126	0.431293900276	0.800509113305	-0.0145562389667	-0.0779814289634	0.04886895103	4954.0	0.0163668170416	6037.0	0.017929699185	2683.0	0.0137046939317	1733.0	0.0195855547436	1400.0	0.0120804961425	13830.0	0.0600038761723
Bacteria	Acidobacteria	Acidobacteriia	Acidobacteriales	Acidobacteriaceae	Acidobacterium	uncultured Acidobacterium sp.	3.6629610173e-05	5.18020914911e-05	9.25584014227e-05	0.000130897346604	0.618775206815	0.972652267922	-5.59287912497e-05	-0.000401126056473	0.000289268473974	0.0	0.0	37.0	0.000109888830519	0.0	0.0	0.0	0.0	0.0	0.0	64.0	0.000277675204268
Bacteria	Acidobacteria	Acidobacteriia	Acidobacteriales	Acidobacteriaceae	Granulicella	Granulicella mallensis	0.018380036824	0.00209155195813	0.0382505146675	0.0255843337615	0.386595792239	1.32811455775	-0.0198704778434	-0.0969899549834	0.0572489992965	5908.0	0.0195186021562	6793.0	0.0201749952896	3024.0	0.0154465130263	2050.0	0.0231681403488	2006.0	0.0173096251871	17119.0	0.0742737784666
Bacteria	Acidobacteria	Acidobacteriia	Acidobacteriales	Acidobacteriaceae	Terriglobus	Terriglobus saanensis	0.0221534075951	0.00287736261581	0.0447196788016	0.0307328577317	0.408221192285	1.32708701027	-0.0225662712064	-0.114944392259	0.0698118498465	6891.0	0.0227661962523	8529.0	0.0253308604189	3595.0	0.0183631661143	2466.0	0.0278695776098	2138.0	0.0184486433948	20246.0	0.0878408154002
Bacteria	Acidobacteria	Acidobacteriia	Acidobacteriales	unclassified (derived from Acidobacteriales)	unclassified (derived from Acidobacteriales)	uncultured Acidobacteriales bacterium HF0200_23L05	0.000343512972799	9.96070710483e-05	0.000778243867827	0.000908173020085	0.568903737304	0.927886228288	-0.000434730895027	-0.00315271484256	0.00228325305251	85.0	0.000280819428449	163.0	0.000484104847963	52.0	0.000265614641987	25.0	0.000282538296936	0.0	0.0	473.0	0.00205219330654
Bacteria	Acidobacteria	Solibacteres	Solibacterales	Solibacteraceae	Candidatus Solibacter	Candidatus Solibacter usitatus	0.206291304068	0.0213091061924	0.481623159865	0.381615573181	0.414930927802	1.33076502784	-0.275331855797	-1.43130231365	0.880638602052	64408.0	0.212788444089	76946.0	0.228527187922	34761.0	0.177558280194	24010.0	0.271349780377	18115.0	0.156312991158	234451.0	1.01720670806
Bacteria	Acidobacteria	unclassified (derived from Acidobacteria)	unclassified (derived from Acidobacteria)	unclassified (derived from Acidobacteria)	Candidatus Chloracidobacterium	Candidatus Chloracidobacterium thermophilum	0.00198482106616	0.000161027113814	0.00470298722337	0.00413587068542	0.450814686554	0.813653298319	-0.00271816615721	-0.0152744125944	0.00983808028	634.0	0.00209458256043	708.0	0.00210273762183	344.0	0.00175714301622	214.0	0.00241852782177	137.0	0.0011821628368	2422.0	0.0105082710115
Bacteria	Acidobacteria	unclassified (derived from Acidobacteria)	unclassified (derived from Acidobacteria)	unclassified (derived from Acidobacteria)	Candidatus Koribacter	Candidatus Koribacter versatilis	0.134431305974	0.010519928036	0.228025920176	0.164056642163	0.504638073591	0.86755392431	-0.0935946142016	-0.589862289597	0.402673061194	44331.0	0.146458895089	45792.0	0.136000792625	23656.0	0.120834230208	11754.0	0.132838205687	10706.0	0.0923812797871	105760.0	0.458858275053
Bacteria	Acidobacteria	unclassified (derived from Acidobacteria)	unclassified (derived from Acidobacteria)	unclassified (derived from Acidobacteria)	unclassified (derived from Acidobacteria)	uncultured Acidobacteria bacterium	0.00149110245172	0.000651259836217	0.0053020453843	0.00565237368852	0.441280221302	0.807040332578	-0.00381094293258	-0.0206997129748	0.0130778271096	304.0	0.00100434242645	812.0	0.00241161433464	207.0	0.00105735059406	172.0	0.00194386348292	81.0	0.000698942991103	3057.0	0.0132633296789
Bacteria	Acidobacteria	unclassified (derived from Acidobacteria)	unclassified (derived from Acidobacteria)	unclassified (derived from Acidobacteria)	unclassified (derived from Acidobacteria)	uncultured Acidobacteria bacterium cosmid p2H8	0.000158648871584	1.42343816544e-05	0.00100755222624	0.00129913087775	0.452992074213	0.814682641673	-0.000848903354656	-0.00480075261862	0.00310294590931	45.0	0.000148669109179	50.0	0.00014849841962	35.0	0.000178779085953	16.0	0.000180824510039	0.0	0.0	655.0	0.00284183216868
Bacteria	Acidobacteria	unclassified (derived from Acidobacteria)	unclassified (derived from Acidobacteria)	unclassified (derived from Acidobacteria)	unclassified (derived from Acidobacteria)	uncultured Acidobacteria bacterium HF0770_27F21	0.000113778270425	1.07848070947e-05	0.000101235751556	0.000143168972848	0.912860116717	1.22040685787	1.25425188686e-05	-0.000419610133345	0.000444695171082	30.0	9.91127394527e-05	42.0	0.000124738672481	23.0	0.00011748339934	0.0	0.0	0.0	0.0	70.0	0.000303707254668
Bacteria	Acidobacteria	unclassified (derived from Acidobacteria)	unclassified (derived from Acidobacteria)	unclassified (derived from Acidobacteria)	unclassified (derived from Acidobacteria)	uncultured Acidobacteria bacterium HF4000_26D02	0.000257742289387	0.000153500308865	0.00032006613106	0.000255796894563	0.785402989807	1.11879235165	-6.23238416731e-05	-0.000702843440442	0.000578195757096	143.0	0.000472437391391	60.0	0.000178198103545	24.0	0.000122591373225	14.0	0.000158221446284	14.0	0.000120804961425	157.0	0.00068117198547
Bacteria	Actinobacteria	Actinobacteria (class)	Acidimicrobiales	Acidimicrobiaceae	Acidimicrobium	Acidimicrobium ferrooxidans	0.00665763193774	0.000865261845025	0.0146261739594	0.0121709097975	0.452366014938	0.814459655308	-0.00796854202162	-0.0447374742301	0.0288003901868	1895.0	0.00626062137543	2646.0	0.00785853636631	1146.0	0.00585373807148	704.0	0.00795627844172	489.0	0.00421954472407	7307.0	0.0317026987123
Bacteria	Actinobacteria	Actinobacteria (class)	Acidimicrobiales	Acidimicrobiaceae	Acidithiomicrobium	Acidithiomicrobium sp. P2	0.0	0.0	4.61177863204e-05	3.54774859163e-05	0.207394829389	1.34574356894	-4.61177863204e-05	-0.000154055728431	6.18201557906e-05	0.0	0.0	0.0	0.0	0.0	0.0	0.0	0.0	10.0	8.62892581609e-05	12.0	5.20641008003e-05
Bacteria	Actinobacteria	Actinobacteria (class)	Actinomycetales	Acidothermaceae	Acidothermus	Acidothermus cellulolyticus	0.0168279660733	0.00250022402512	0.0256216560531	0.0164556331116	0.529861468311	0.891085707957	-0.00879368997988	-0.0573520074924	0.0397646275326	5015.0	0.0165683462785	6738.0	0.020011647028	2722.0	0.0139039049132	1543.0	0.0174382636869	1257.0	0.0108465597508	11197.0	0.0485801447217
Bacteria	Actinobacteria	Actinobacteria (class)	Actinomycetales	Actinomycetaceae	Actinomyces	Actinomyces coleocanis	0.00138274415195	0.000160314970634	0.00157162168973	0.000608404681167	0.707977686535	1.05114534422	-0.000188877537781	-0.00189674056795	0.00151898549239	484.0	0.00159901886317	449.0	0.00133351580819	238.0	0.00121569778448	106.0	0.00119796237901	126.0	0.00108724465283	560.0	0.00242965803735
Bacteria	Actinobacteria	Actinobacteria (class)	Actinomycetales	Actinomycetaceae	Actinomyces	Actinomyces odontolyticus	0.00403498086887	0.000345637128171	0.0029396700498	0.0012726660337	0.347655847416	1.30911633166	0.00109531081907	-0.00246301646503	0.00465363810318	1357.0	0.00448319958124	1340.0	0.00397975764583	713.0	0.00364198537955	192.0	0.00216989412047	222.0	0.00191562153117	1091.0	0.00473349449776
Bacteria	Actinobacteria	Actinobacteria (class)	Actinomycetales	Actinomycetaceae	Actinomyces	Actinomyces sp.	0.00133981235657	0.000256979302444	0.00162749603555	0.000800876494494	0.66908507656	1.02087077802	-0.000287683678974	-0.00247327445135	0.00189790709341	396.0	0.00130828816078	562.0	0.00166912223653	204.0	0.00104202667241	97.0	0.00109624859211	119.0	0.00102684217211	636.0	0.00275939734241
Bacteria	Actinobacteria	Actinobacteria (class)	Actinomycetales	Actinomycetaceae	Actinomyces	Actinomyces sp. Lu 9419	2.59736317643e-05	1.84902117649e-05	3.32631755113e-05	4.70412339356e-05	0.853263277266	1.17461277018	-7.28954374694e-06	-0.00013148504313	0.000116905955636	11.0	3.63413377993e-05	14.0	4.15795574937e-05	0.0	0.0	0.0	0.0	0.0	0.0	23.0	9.97895265338e-05
Bacteria	Actinobacteria	Actinobacteria (class)	Actinomycetales	Actinomycetaceae	Actinomyces	Actinomyces sp. oral taxon 171	0.0011904979476	6.93133407958e-05	0.00166815632758	0.000632802390908	0.397595615064	1.31951638043	-0.000477658379972	-0.00237159115634	0.00141627439639	378.0	0.0012488205171	414.0	0.00122956691446	214.0	0.00109310641125	114.0	0.00128837463403	134.0	0.00115627605936	590.0	0.00255981828935
Bacteria	Actinobacteria	Actinobacteria (class)	Actinomycetales	Actinomycetaceae	Actinomyces	Actinomyces sp. oral taxon 178	0.0009728022302	0.000184602935917	0.00102047977727	0.00051791199902	0.911571195454	1.21908556741	-4.76775470654e-05	-0.00143741146878	0.00134205637465	292.0	0.000964697330673	405.0	0.00120283719893	147.0	0.000750872161001	57.0	0.000644187317014	77.0	0.000664427287839	404.0	0.00175282472694
Bacteria	Actinobacteria	Actinobacteria (class)	Actinomycetales	Actinomycetaceae	Actinomyces	Actinomyces sp. oral taxon 180	0.00104167845271	0.000124834852073	0.000907346819733	0.000528746006243	0.7569776089	1.09718466508	0.000134331632978	-0.00136982407167	0.00163848733763	363.0	0.00119926414738	301.0	0.000893960486115	202.0	0.00103181072464	40.0	0.000452061275098	72.0	0.000621282658758	380.0	0.00164869652534
Bacteria	Actinobacteria	Actinobacteria (class)	Actinomycetales	Actinomycetaceae	Actinomyces	Actinomyces sp. oral taxon 848	0.00160613852617	0.000188374263528	0.00177099704025	0.00089211740655	0.820329704421	1.14897154767	-0.000164858514079	-0.00273260269165	0.00240288566349	487.0	0.00160893013711	618.0	0.00183544046651	269.0	0.00137404497489	109.0	0.00123186697464	122.0	0.00105272894956	698.0	0.00302839519655
Bacteria	Actinobacteria	Actinobacteria (class)	Actinomycetales	Actinomycetaceae	Actinomyces	Actinomyces urogenitalis	0.00293422834599	0.000363028545597	0.00311933464328	0.000976597733089	0.820518861374	1.14903806709	-0.00018510629729	-0.00278751302844	0.00241730043385	880.0	0.00290730702394	843.0	0.0025036833548	664.0	0.00339169465921	249.0	0.00281408143748	244.0	0.00210545789913	1023.0	0.00443846459322
Bacteria	Actinobacteria	Actinobacteria (class)	Actinomycetales	Actinomycetaceae	Actinomyces	Actinomyces viscosus	0.00146940627594	0.000197725309923	0.00214349499567	0.000930677235507	0.414347375037	1.3309986372	-0.000674088719731	-0.00335122141105	0.00200304397159	413.0	0.00136445204646	588.0	0.00174634141474	254.0	0.00129742536663	155.0	0.001751737441	145.0	0.00125119424333	790.0	0.00342755330268
Bacteria	Actinobacteria	Actinobacteria (class)	Actinomycetales	Actinomycetaceae	Arcanobacterium	Arcanobacterium haemolyticum	0.00244703472613	0.000177715160686	0.00256103130305	0.000934155147473	0.880031062995	1.19423321933	-0.000113996576928	-0.00282797974951	0.00259998659565	726.0	0.00239852829475	904.0	0.00268485142674	442.0	0.00225772445689	153.0	0.00172913437725	242.0	0.00208820004749	891.0	0.00386575948442
Bacteria	Actinobacteria	Actinobacteria (class)	Actinomycetales	Actinomycetaceae	Mobiluncus	Mobiluncus curtisii	0.00320487764065	0.000415929626006	0.00384202710864	0.00132756135113	0.573939942351	0.931231620806	-0.00063714946799	-0.00427343939035	0.00299914045437	947.0	0.00312865880872	1262.0	0.00374810011122	536.0	0.00273787400202	252.0	0.00284798603311	343.0	0.00295972155492	1318.0	0.0057183737379
Bacteria	Actinobacteria	Actinobacteria (class)	Actinomycetales	Actinomycetaceae	Mobiluncus	Mobiluncus mulieris	0.00283470506351	0.000135860022877	0.0029928533094	0.000908025345944	0.829384023471	1.15685878149	-0.000158148245888	-0.002839923294	0.00252362680223	915.0	0.00302293855331	934.0	0.00277395047851	530.0	0.00270722615871	201.0	0.00227160790737	282.0	0.00243335708014	985.0	0.00427359494069
Bacteria	Actinobacteria	Actinobacteria (class)	Actinomycetales	Actinomycetaceae	Trueperella	Trueperella pyogenes	0.0	0.0	2.16933753334e-05	3.06790656102e-05	0.42264973081	0.83714577939	-2.16933753334e-05	-0.000115032435933	7.1645685266e-05	0.0	0.0	0.0	0.0	0.0	0.0	0.0	0.0	0.0	0.0	15.0	6.50801260003e-05
Bacteria	Actinobacteria	Actinobacteria (class)	Actinomycetales	Beutenbergiaceae	Beutenbergia	Beutenbergia cavernae	0.00869065924937	0.00214525775178	0.0130865556862	0.00908533987779	0.567907518313	0.927193615345	-0.00439589643685	-0.0302411781695	0.0214493852958	2484.0	0.00820653482668	3881.0	0.0115264473309	1241.0	0.00633899559049	751.0	0.00848745043996	579.0	0.00499614804752	5941.0	0.0257760685712
Bacteria	Actinobacteria	Actinobacteria (class)	Actinomycetales	Brevibacteriaceae	Brevibacterium	Brevibacterium epidermidis	0.000103604491774	5.76336833566e-05	8.05366409502e-05	0.0001138960099	0.815005003794	1.1436860875	2.30678508242e-05	-0.00026632235281	0.000312458054458	56.0	0.000185010446978	20.0	5.93993678482e-05	13.0	6.64036604967e-05	0.0	0.0	28.0	0.000241609922851	0.0	0.0
Bacteria	Actinobacteria	Actinobacteria (class)	Actinomycetales	Brevibacteriaceae	Brevibacterium	Brevibacterium linens	0.00512249335647	0.000627076806097	0.00735834454707	0.00339243466702	0.450777238206	0.813947947259	-0.0022358511906	-0.0121147661933	0.00764306381215	1540.0	0.0050877872919	1989.0	0.0059072671325	856.0	0.00437242564501	497.0	0.00561686134309	505.0	0.00435760753713	2789.0	0.012100564761
Bacteria	Actinobacteria	Actinobacteria (class)	Actinomycetales	Brevibacteriaceae	Brevibacterium	Brevibacterium mcbrellneri	0.00219465198033	0.000383158379608	0.00286120610337	0.00115185269656	0.505718215813	0.867755542302	-0.00066655412304	-0.00379216454975	0.00245905630367	619.0	0.00204502619071	916.0	0.00272049104745	356.0	0.00181843870283	190.0	0.00214729105671	226.0	0.00195013723444	1034.0	0.00448619001896
Bacteria	Actinobacteria	Actinobacteria (class)	Actinomycetales	Catenulisporaceae	Catenulispora	Catenulispora acidiphila	0.0187570755104	0.00169730744495	0.0309644449999	0.0174752147712	0.42749372192	0.797287095537	-0.0122073694895	-0.06468803758	0.0402732986009	6077.0	0.0200769372551	6678.0	0.0198334489245	3203.0	0.0163608403516	1853.0	0.0209417385689	1902.0	0.0164122169022	12801.0	0.0555393795287
Bacteria	Actinobacteria	Actinobacteria (class)	Actinomycetales	Cellulomonadaceae	Cellulomonas	[Cellvibrio] gilvus	1.76200425694e-05	2.49185031712e-05	0.0	0.0	0.42264973081	0.884674055898	1.76200425694e-05	-5.81928816929e-05	9.34329668316e-05	16.0	5.28601277081e-05	0.0	0.0	0.0	0.0	0.0	0.0	0.0	0.0	0.0	0.0
Bacteria	Actinobacteria	Actinobacteria (class)	Actinomycetales	Cellulomonadaceae	Cellulomonas	Cellulomonas fimi	0.000429430981545	0.000143603266674	0.000373065995328	0.000124971862776	0.697310183013	1.04467729856	5.6364986217e-05	-0.000320200125373	0.000432930097807	70.0	0.000231263058723	165.0	0.000490044784747	111.0	0.000566985101164	47.0	0.00053117199824	42.0	0.000362414884276	52.0	0.000225611103468
Bacteria	Actinobacteria	Actinobacteria (class)	Actinomycetales	Cellulomonadaceae	Cellulomonas	Cellulomonas flavigena	0.0101262771784	0.000778163120122	0.01232749152	0.00711087707423	0.70501226006	1.04923934704	-0.00220121434159	-0.0234841881701	0.0190817594869	2892.0	0.00955446808324	3780.0	0.0112264805233	1879.0	0.00959788292871	804.0	0.00908643162946	661.0	0.00570371996444	5115.0	0.0221923229661
Bacteria	Actinobacteria	Actinobacteria (class)	Actinomycetales	Cellulomonadaceae	Cellulomonas	Cellulomonas uda	1.10125266059e-05	1.5574064482e-05	0.0	0.0	0.42264973081	1.06430051742	1.10125266059e-05	-3.6370551058e-05	5.83956042697e-05	10.0	3.30375798176e-05	0.0	0.0	0.0	0.0	0.0	0.0	0.0	0.0	0.0	0.0
Bacteria	Actinobacteria	Actinobacteria (class)	Actinomycetales	Corynebacteriaceae	Corynebacterium	Corynebacterium accolens	0.00116915060672	0.000131095120729	0.00127303719657	0.000538763835999	0.813496742328	1.14334986606	-0.000103886589847	-0.00163121846738	0.00142344528769	410.0	0.00135454077252	362.0	0.00107512855805	211.0	0.0010777824896	80.0	0.000904122550195	102.0	0.000880150433241	469.0	0.00203483860628
Bacteria	Actinobacteria	Actinobacteria (class)	Actinomycetales	Corynebacteriaceae	Corynebacterium	Corynebacterium ammoniagenes	0.00174302844752	7.35065558944e-05	0.00191871555173	0.0005140127808	0.677854399723	1.02883178072	-0.000175687104205	-0.00169745017221	0.0013460759638	497.0	0.00164196771693	611.0	0.00181465068776	347.0	0.00177246693787	166.0	0.00187605429166	152.0	0.00131159672405	592.0	0.00256849563948
Bacteria	Actinobacteria	Actinobacteria (class)	Actinomycetales	Corynebacteriaceae	Corynebacterium	Corynebacterium amycolatum	0.00207000776283	0.000177226140447	0.00248457310376	0.000804964571375	0.544935862733	0.907033610225	-0.000414565340926	-0.00272182107172	0.00189269038987	679.0	0.00224325166961	615.0	0.00182653056133	419.0	0.00214024105755	171.0	0.00193256195104	220.0	0.00189836367954	835.0	0.00362279368069
Bacteria	Actinobacteria	Actinobacteria (class)	Actinomycetales	Corynebacteriaceae	Corynebacterium	Corynebacterium aurimucosum	0.0022388341166	0.000220383557514	0.00305243216547	0.000844173833451	0.304461546685	1.28954966327	-0.00081359804887	-0.00318613008694	0.0015589339892	772.0	0.00255050116192	701.0	0.00208194784308	408.0	0.00208405334482	205.0	0.00231681403488	302.0	0.00260593559646	976.0	0.00423454686509
Bacteria	Actinobacteria	Actinobacteria (class)	Actinomycetales	Corynebacteriaceae	Corynebacterium	Corynebacterium cyclohexanicum	0.0	0.0	0.0	0.0	1.0	1.15196705013	0.0	0.0	0.0	0.0	0.0	0.0	0.0	0.0	0.0	0.0	0.0	0.0	0.0	0.0	0.0
Bacteria	Actinobacteria	Actinobacteria (class)	Actinomycetales	Corynebacteriaceae	Corynebacterium	Corynebacterium diphtheriae	0.00409522897502	6.60645270882e-05	0.00580038886337	0.00182546613851	0.317332125974	1.29210887238	-0.00170515988835	-0.00724876665343	0.00383844687674	1222.0	0.00403719225371	1410.0	0.0041876554333	795.0	0.00406083923807	380.0	0.00429458211343	549.0	0.00473728027303	1929.0	0.00836930420364
Bacteria	Actinobacteria	Actinobacteria (class)	Actinomycetales	Corynebacteriaceae	Corynebacterium	Corynebacterium efficiens	0.00747056650314	0.000705189051872	0.00970530019314	0.00249485939493	0.332320300411	1.30847085274	-0.00223473369	-0.00917223099348	0.00470276361349	2559.0	0.00845431667531	2302.0	0.00683686723932	1394.0	0.0071205155948	727.0	0.0082162136749	890.0	0.00767974397632	3047.0	0.0132199429282
Bacteria	Actinobacteria	Actinobacteria (class)	Actinomycetales	Corynebacteriaceae	Corynebacterium	Corynebacterium falsenii	0.0	0.0	0.0	0.0	1.0	1.00970994647	0.0	0.0	0.0	0.0	0.0	0.0	0.0	0.0	0.0	0.0	0.0	0.0	0.0	0.0	0.0
Bacteria	Actinobacteria	Actinobacteria (class)	Actinomycetales	Corynebacteriaceae	Corynebacterium	Corynebacterium genitalium	0.00101159769907	6.68299094387e-05	0.0015418036423	0.000618961849918	0.349228044085	1.3077509998	-0.000530205943228	-0.00238354683389	0.00132313494743	303.0	0.00100103866847	315.0	0.000935540043609	215.0	0.00109821438514	100.0	0.00113015318774	125.0	0.00107861572701	557.0	0.00241664201215
Bacteria	Actinobacteria	Actinobacteria (class)	Actinomycetales	Corynebacteriaceae	Corynebacterium	Corynebacterium glucuronolyticum	0.00387292486924	0.000643688525277	0.00320161240717	0.000887754657401	0.439829748045	0.806205443253	0.000671312462065	-0.00156607238451	0.00290869730864	1177.0	0.00388852314453	1036.0	0.00307688725454	911.0	0.00465336420865	209.0	0.00236202016238	326.0	0.00281302981605	1021.0	0.00442978724309
Bacteria	Actinobacteria	Actinobacteria (class)	Actinomycetales	Corynebacteriaceae	Corynebacterium	Corynebacterium glutamicum	0.00862222562265	0.00069337420927	0.0122989861807	0.00218579718841	0.130169212926	1.44828873257	-0.00367676055804	-0.00965240374387	0.00229888262779	2877.0	0.00950491171351	2630.0	0.00781101687203	1674.0	0.00855074828242	1071.0	0.0121039406407	1127.0	0.00972479939473	3473.0	0.0150682185066
Bacteria	Actinobacteria	Actinobacteria (class)	Actinomycetales	Corynebacteriaceae	Corynebacterium	Corynebacterium jeikeium	0.0059944233186	0.000362944099632	0.00803800006974	0.00210132750218	0.301685895198	1.28923830134	-0.00204357675114	-0.00819387000828	0.00410671650599	1909.0	0.00630687398717	1847.0	0.00548553162078	1212.0	0.00619086434784	636.0	0.00718777427405	695.0	0.00599710344218	2519.0	0.010929122493
Bacteria	Actinobacteria	Actinobacteria (class)	Actinomycetales	Corynebacteriaceae	Corynebacterium	Corynebacterium kroppenstedtii	0.0017031754803	0.000197116853444	0.00250592758054	0.00103726416977	0.388244633196	1.32815361445	-0.000802752100241	-0.00381656585923	0.00221106165875	500.0	0.00165187899088	662.0	0.00196611907577	292.0	0.00149152837423	141.0	0.00159351599472	228.0	0.00196739508607	912.0	0.00395687166082
Bacteria	Actinobacteria	Actinobacteria (class)	Actinomycetales	Corynebacteriaceae	Corynebacterium	Corynebacterium lipophiloflavum	0.00120745190732	3.56283465013e-05	0.00173968010604	0.000567869469634	0.316005900201	1.28994658104	-0.000532228198719	-0.00225043770706	0.00118598130962	361.0	0.00119265663141	395.0	0.001173137515	246.0	0.00125656157555	112.0	0.00126577157027	164.0	0.00141514383384	585.0	0.00253812491401
Bacteria	Actinobacteria	Actinobacteria (class)	Actinomycetales	Corynebacteriaceae	Corynebacterium	Corynebacterium matruchotii	0.00175591814896	3.86905446467e-05	0.00223191686543	0.00067092028686	0.421407334269	1.3325672079	-0.000475998716462	-0.00250773007824	0.00155573264532	547.0	0.00180715561602	577.0	0.00171367176242	342.0	0.00174692706845	166.0	0.00187605429166	191.0	0.00164812483087	731.0	0.00317157147375
Bacteria	Actinobacteria	Actinobacteria (class)	Actinomycetales	Corynebacteriaceae	Corynebacterium	Corynebacterium mucifaciens	0.0	0.0	0.0	0.0	1.0	1.25888561229	0.0	0.0	0.0	0.0	0.0	0.0	0.0	0.0	0.0	0.0	0.0	0.0	0.0	0.0	0.0
Bacteria	Actinobacteria	Actinobacteria (class)	Actinomycetales	Corynebacteriaceae	Corynebacterium	Corynebacterium nephridii	0.000496317176109	0.000602534038951	7.52037011559e-05	0.000106354094115	0.427846336617	0.79739467746	0.000421113474953	-0.00133966440733	0.00218189135723	24.0	7.92901915621e-05	454.0	0.00134836565015	12.0	6.12956866123e-05	0.0	0.0	0.0	0.0	52.0	0.000225611103468
Bacteria	Actinobacteria	Actinobacteria (class)	Actinomycetales	Corynebacteriaceae	Corynebacterium	Corynebacterium pilosum	0.0	0.0	1.59084752445e-05	2.24979814475e-05	0.42264973081	1.10798706096	-1.59084752445e-05	-8.43571196841e-05	5.25401691951e-05	0.0	0.0	0.0	0.0	0.0	0.0	0.0	0.0	0.0	0.0	11.0	4.77254257336e-05
Bacteria	Actinobacteria	Actinobacteria (class)	Actinomycetales	Corynebacteriaceae	Corynebacterium	Corynebacterium pseudogenitalium	0.00201252521382	0.000895822305466	0.00137518524318	0.000301704500405	0.424718499892	0.795403313928	0.000637339970644	-0.00178871143732	0.0030633913786	743.0	0.00245469218044	257.0	0.000763281876849	552.0	0.00281960158417	121.0	0.00136748535717	117.0	0.00100958432048	403.0	0.00174848605188
Bacteria	Actinobacteria	Actinobacteria (class)	Actinomycetales	Corynebacteriaceae	Corynebacterium	Corynebacterium pseudotuberculosis	0.00191396534866	0.00016727132237	0.00231610888441	0.000496687141272	0.373050055546	1.3144261514	-0.000402143535745	-0.00174727418205	0.000942987110562	545.0	0.00180054810006	603.0	0.00179089094062	421.0	0.00215045700532	156.0	0.00176303897288	257.0	0.00221763393473	684.0	0.00296765374562
Bacteria	Actinobacteria	Actinobacteria (class)	Actinomycetales	Corynebacteriaceae	Corynebacterium	Corynebacterium resistens	0.000894768647837	2.39493848049e-05	0.00146824986871	0.000514197476689	0.25529271735	1.29094715114	-0.000573481220873	-0.00213312407112	0.000986161629373	263.0	0.000868888349202	312.0	0.000926630138431	174.0	0.000888787455879	97.0	0.00109624859211	129.0	0.00111313143028	506.0	0.00219536958374
Bacteria	Actinobacteria	Actinobacteria (class)	Actinomycetales	Corynebacteriaceae	Corynebacterium	Corynebacterium sp.	7.38495853794e-05	1.61263569354e-05	9.97895265338e-05	0.000141123701807	0.819803904353	1.1486317962	-2.59399411545e-05	-0.000447724688735	0.000395844806426	16.0	5.28601277081e-05	31.0	9.20690201647e-05	15.0	7.66196082654e-05	0.0	0.0	0.0	0.0	69.0	0.000299368579602
Bacteria	Actinobacteria	Actinobacteria (class)	Actinomycetales	Corynebacteriaceae	Corynebacterium	Corynebacterium sp. L2-79-05	1.43162845876e-05	2.02462838266e-05	2.89245004446e-05	4.09054208136e-05	0.68227266289	1.03186902269	-1.4608215857e-05	-0.000118834882885	8.96184511711e-05	13.0	4.29488537628e-05	0.0	0.0	0.0	0.0	0.0	0.0	0.0	0.0	20.0	8.67735013338e-05
Bacteria	Actinobacteria	Actinobacteria (class)	Actinomycetales	Corynebacteriaceae	Corynebacterium	Corynebacterium sp. P-1	0.000178877062027	0.000218865788821	6.65263510226e-05	9.40824678713e-05	0.557079196055	0.918201454827	0.000112350711005	-0.000457069043611	0.00068177046562	15.0	4.95563697263e-05	164.0	0.000487074816355	0.0	0.0	0.0	0.0	0.0	0.0	46.0	0.000199579053068
Bacteria	Actinobacteria	Actinobacteria (class)	Actinomycetales	Corynebacteriaceae	Corynebacterium	Corynebacterium spheniscorum	1.58398314262e-05	2.24009044286e-05	0.0	0.0	0.42264973081	0.923024223641	1.58398314262e-05	-5.2313462501e-05	8.39931253534e-05	0.0	0.0	16.0	4.75194942785e-05	0.0	0.0	0.0	0.0	0.0	0.0	0.0	0.0
Bacteria	Actinobacteria	Actinobacteria (class)	Actinomycetales	Corynebacteriaceae	Corynebacterium	Corynebacterium stationis	0.0	0.0	0.0	0.0	1.0	1.10069208848	0.0	0.0	0.0	0.0	0.0	0.0	0.0	0.0	0.0	0.0	0.0	0.0	0.0	0.0	0.0
Bacteria	Actinobacteria	Actinobacteria (class)	Actinomycetales	Corynebacteriaceae	Corynebacterium	Corynebacterium striatum	0.00131783268039	0.000343711857711	0.00160346549484	0.000463168507782	0.525328954629	0.887142026024	-0.000285632814442	-0.00145646543826	0.000885199809378	543.0	0.00179394058409	335.0	0.000994939411457	228.0	0.00116461804563	126.0	0.00142399301656	133.0	0.00114764713354	516.0	0.00223875633441
Bacteria	Actinobacteria	Actinobacteria (class)	Actinomycetales	Corynebacteriaceae	Corynebacterium	Corynebacterium tuberculostearicum	0.000689970307638	0.000114134815884	0.00114622712274	0.000153279585569	0.031475485647	1.4672279545	-0.000456256815104	-0.000843917915558	-6.85957146502e-05	162.0	0.000535208793044	245.0	0.00072764225614	158.0	0.000807059873729	86.0	0.00097193174146	130.0	0.00112176035609	310.0	0.00134498927067
Bacteria	Actinobacteria	Actinobacteria (class)	Actinomycetales	Corynebacteriaceae	Corynebacterium	Corynebacterium urealyticum	0.00226858323392	0.000206390852247	0.00352821624646	0.00151271024186	0.359902308199	1.30669992023	-0.00125963301254	-0.00574847442213	0.00322920839705	729.0	0.0024084395687	815.0	0.00242052423981	387.0	0.00197678589325	247.0	0.00279147837373	250.0	0.00215723145402	1299.0	0.00563593891163
Bacteria	Actinobacteria	Actinobacteria (class)	Actinomycetales	Dermabacteraceae	Brachybacterium	Brachybacterium faecium	0.00462230687563	0.00101770669205	0.00617890512643	0.00330516661602	0.58034624509	0.936753909239	-0.0015565982508	-0.0106336096102	0.00752041310857	1312.0	0.00433453047206	2016.0	0.0059874562791	694.0	0.00354493387575	359.0	0.004057249944	421.0	0.00363277776857	2500.0	0.0108466876667
Bacteria	Actinobacteria	Actinobacteria (class)	Actinomycetales	Dermacoccaceae	Dermacoccus	Dermacoccus sp. Ellin185	0.00223636238925	0.000507389915391	0.00320246715263	0.00210616075786	0.586787316557	0.943395822517	-0.000966104763379	-0.00694379379444	0.00501158426768	660.0	0.00218048026796	971.0	0.00288383930903	322.0	0.00164476759076	187.0	0.00211338646108	156.0	0.00134611242731	1417.0	0.0061479025695
Bacteria	Actinobacteria	Actinobacteria (class)	Actinomycetales	Dermacoccaceae	Kytococcus	Kytococcus sedentarius	0.00432649486036	0.000743256255826	0.00714197328081	0.00428395623974	0.451712203304	0.814005261275	-0.00281547842045	-0.0153500291935	0.0097190723526	1297.0	0.00428497410234	1770.0	0.00525684405456	673.0	0.00343766642417	402.0	0.00454321581473	429.0	0.0037018091751	3038.0	0.0131808948526
Bacteria	Actinobacteria	Actinobacteria (class)	Actinomycetales	Dietziaceae	Dietzia	Dietzia cinnamea	0.00182276846384	0.000118665667261	0.00280162802687	0.00141362115766	0.430836150104	0.800208842111	-0.000978859563025	-0.00523786645317	0.00328014732712	578.0	0.00190957211345	641.0	0.00190374973953	324.0	0.00165498353853	179.0	0.00202297420606	185.0	0.00159635127598	1103.0	0.00478555859856
Bacteria	Actinobacteria	Actinobacteria (class)	Actinomycetales	Frankiaceae	Frankia	Frankia alni	0.0208937594331	0.00297268810875	0.0345864304612	0.0264823625913	0.541359005116	0.903490306687	-0.0136926710281	-0.0928896194006	0.0655042773444	6066.0	0.0200405959173	8379.0	0.02488536516	3476.0	0.017755317222	1778.0	0.0200941236781	1382.0	0.0119251754778	16535.0	0.0717399922277
Bacteria	Actinobacteria	Actinobacteria (class)	Actinomycetales	Frankiaceae	Frankia	Frankia sp.	0.0465527478181	0.00577519689864	0.0778724883599	0.0598559040211	0.536844794608	0.898544805833	-0.0313197405418	-0.211105842231	0.148466361148	14294.0	0.0472239165912	17935.0	0.0532663831178	7668.0	0.0391679437453	3999.0	0.0451948259779	3081.0	0.0265857204394	37301.0	0.161836918663
Bacteria	Actinobacteria	Actinobacteria (class)	Actinomycetales	Frankiaceae	Frankia	Frankia sp. ACN14a	0.0	0.0	0.0	0.0	1.0	1.19878805794	0.0	0.0	0.0	0.0	0.0	0.0	0.0	0.0	0.0	0.0	0.0	0.0	0.0	0.0	0.0
Bacteria	Actinobacteria	Actinobacteria (class)	Actinomycetales	Frankiaceae	Frankia	Frankia sp. ACN14a/ts-r	0.0	0.0	3.90480756002e-05	5.52223180984e-05	0.42264973081	0.822089200624	-3.90480756002e-05	-0.000207058384679	0.000128962233479	0.0	0.0	0.0	0.0	0.0	0.0	0.0	0.0	0.0	0.0	27.0	0.000117144226801
Bacteria	Actinobacteria	Actinobacteria (class)	Actinomycetales	Frankiaceae	Frankia	Frankia sp. CcI3	0.0165526934619	0.00184920850465	0.0243403664688	0.0156889035676	0.55613450626	0.917017072632	-0.00778767300692	-0.0546268624355	0.0390515164217	5074.0	0.0167632679994	6298.0	0.0187048609354	2778.0	0.0141899514508	1503.0	0.0169862024118	1146.0	0.00988874898524	10636.0	0.0461461480093
Bacteria	Actinobacteria	Actinobacteria (class)	Actinomycetales	Frankiaceae	Frankia	Frankia sp. EAN1pec	0.013290137437	0.00119680403117	0.0219453964431	0.0169742842851	0.545994788935	0.908050796197	-0.00865525900614	-0.0599412767017	0.0426307586894	4166.0	0.013763455752	4869.0	0.0144607761026	2280.0	0.0116461804563	1111.0	0.0125560019158	870.0	0.00750716546	10550.0	0.0457730219536
Bacteria	Actinobacteria	Actinobacteria (class)	Actinomycetales	Frankiaceae	Frankia	Frankia sp. EuI1c	0.0103570421057	0.00244423572666	0.020236257191	0.015153949032	0.454686879133	0.816644215377	-0.00987921508529	-0.0544362947347	0.0346778645641	2784.0	0.00919766222121	4632.0	0.0137568935936	1589.0	0.00811657050225	1066.0	0.0120474329814	832.0	0.00717926627899	9561.0	0.0414820723126
Bacteria	Actinobacteria	Actinobacteria (class)	Actinomycetales	Frankiaceae	Frankia	Frankia sp. EUN1f	0.00678981127013	0.000715658683702	0.0123783542961	0.00865022903752	0.457530191429	0.81939222404	-0.00558854302596	-0.0316574089397	0.0204803228878	2321.0	0.00766802227565	2285.0	0.00678637777665	1158.0	0.00591503375809	750.0	0.00847614890808	497.0	0.0042885761306	5617.0	0.0243703378496
Bacteria	Actinobacteria	Actinobacteria (class)	Actinomycetales	Frankiaceae	Frankia	Frankia sp. FaC1	5.64765018593e-05	3.99724426166e-05	0.0	0.0	0.183759161602	1.44705879587	5.64765018593e-05	-6.51370534915e-05	0.00017809005721	25.0	8.25939495439e-05	0.0	0.0	17.0	8.68355560341e-05	0.0	0.0	0.0	0.0	0.0	0.0
Bacteria	Actinobacteria	Actinobacteria (class)	Actinomycetales	Frankiaceae	Frankia	Frankia symbiont of Datisca glomerata	0.00521487894652	0.000704702561468	0.00741518640342	0.00500775933797	0.598934569833	0.953288519606	-0.0022003074569	-0.0170381308101	0.0126375158963	1598.0	0.00527940525485	2035.0	0.00604388567855	846.0	0.00432134590617	409.0	0.00462232653787	368.0	0.00317544470032	3330.0	0.0144477879721
Bacteria	Actinobacteria	Actinobacteria (class)	Actinomycetales	Geodermatophilaceae	Geodermatophilus	Geodermatophilus obscurus	0.0137206966639	0.00165583542454	0.0223521994548	0.0155997023759	0.516372993222	0.879341034647	-0.0086315027909	-0.0553654455798	0.038102439998	4077.0	0.0134694212916	5341.0	0.0158626011839	2316.0	0.0118300675162	1193.0	0.0134827275298	1077.0	0.00929335310393	10206.0	0.0442805177306
Bacteria	Actinobacteria	Actinobacteria (class)	Actinomycetales	Glycomycetaceae	Stackebrandtia	Stackebrandtia nassauensis	0.013088597354	0.0014296093659	0.0214530922201	0.0119147264791	0.425675640753	0.795726001878	-0.00836449486612	-0.0439125361747	0.0271835464425	4070.0	0.0134462949857	4927.0	0.0146330342694	2190.0	0.0111864628067	1346.0	0.015211861907	1277.0	0.0110191382671	8788.0	0.0381282764861
Bacteria	Actinobacteria	Actinobacteria (class)	Actinomycetales	Gordoniaceae	Gordonia	Gordonia bronchialis	0.00783436124972	0.000253821004696	0.0113100570606	0.00572576766643	0.481161317576	0.844009395947	-0.0034756958109	-0.0208478252924	0.0138964336706	2464.0	0.00814045966705	2641.0	0.00784368652435	1472.0	0.00751893755778	795.0	0.00898471784256	667.0	0.00575549351933	4423.0	0.01918995982
Bacteria	Actinobacteria	Actinobacteria (class)	Actinomycetales	Gordoniaceae	Gordonia	Gordonia cholesterolivorans	0.0	0.0	1.44622502223e-05	2.04527104068e-05	0.42264973081	1.01784797108	-1.44622502223e-05	-7.66882906219e-05	4.77637901773e-05	0.0	0.0	0.0	0.0	0.0	0.0	0.0	0.0	0.0	0.0	10.0	4.33867506669e-05
Bacteria	Actinobacteria	Actinobacteria (class)	Actinomycetales	Gordoniaceae	Gordonia	Gordonia rubripertincta	0.0	0.0	1.73547002668e-05	2.45432524882e-05	0.42264973081	0.976391901624	-1.73547002668e-05	-9.20259487463e-05	5.73165482128e-05	0.0	0.0	0.0	0.0	0.0	0.0	0.0	0.0	0.0	0.0	12.0	5.20641008003e-05
Bacteria	Actinobacteria	Actinobacteria (class)	Actinomycetales	Gordoniaceae	Gordonia	Gordonia westfalica	1.38598524979e-05	1.9600791375e-05	0.0	0.0	0.42264973081	1.01183942344	1.38598524979e-05	-4.57742796884e-05	7.34939846842e-05	0.0	0.0	14.0	4.15795574937e-05	0.0	0.0	0.0	0.0	0.0	0.0	0.0	0.0
Bacteria	Actinobacteria	Actinobacteria (class)	Actinomycetales	Intrasporangiaceae	Intrasporangium	Intrasporangium calvum	0.0068357854174	0.000790144048983	0.0108417806946	0.006101867255	0.45165295752	0.8140793641	-0.0040059952772	-0.0221554798685	0.0141434893141	2106.0	0.00695771430958	2605.0	0.00773676766222	1138.0	0.0058128742804	645.0	0.00728948806095	673.0	0.00580726707423	4478.0	0.0194285869486
Bacteria	Actinobacteria	Actinobacteria (class)	Actinomycetales	Intrasporangiaceae	Janibacter	Janibacter limosus	0.0	0.0	0.0	0.0	1.0	1.0107165109	0.0	0.0	0.0	0.0	0.0	0.0	0.0	0.0	0.0	0.0	0.0	0.0	0.0	0.0	0.0
Bacteria	Actinobacteria	Actinobacteria (class)	Actinomycetales	Intrasporangiaceae	Janibacter	Janibacter sp. HTCC2649	0.00992893545055	0.000476594321714	0.0156617855195	0.00857998480154	0.444504763595	0.808924868189	-0.00573285006891	-0.0317240786265	0.0202583784886	3074.0	0.0101557520359	3490.0	0.0103651896895	1814.0	0.00926586462623	953.0	0.0107703598792	984.0	0.00849086300303	6390.0	0.0277241336761
Bacteria	Actinobacteria	Actinobacteria (class)	Actinomycetales	Intrasporangiaceae	Terrabacter	Terrabacter ginsenosidimutans	0.0	0.0	0.000271236765059	0.00038358671176	0.42264973081	0.813891729963	-0.000271236765059	-0.00143827437269	0.000895800842573	0.0	0.0	0.0	0.0	0.0	0.0	72.0	0.000813710295176	0.0	0.0	0.0	0.0
Bacteria	Actinobacteria	Actinobacteria (class)	Actinomycetales	Intrasporangiaceae	Terrabacter	Terrabacter sp. DBF63	0.0	0.0	0.0	0.0	1.0	1.27933753943	0.0	0.0	0.0	0.0	0.0	0.0	0.0	0.0	0.0	0.0	0.0	0.0	0.0	0.0	0.0
Bacteria	Actinobacteria	Actinobacteria (class)	Actinomycetales	Intrasporangiaceae	Terrabacter	Terrabacter sp. DPO360	0.0	0.0	0.0	0.0	1.0	1.21677167717	0.0	0.0	0.0	0.0	0.0	0.0	0.0	0.0	0.0	0.0	0.0	0.0	0.0	0.0	0.0
Bacteria	Actinobacteria	Actinobacteria (class)	Actinomycetales	Jonesiaceae	Jonesia	Jonesia denitrificans	0.00497095259874	0.000246797676251	0.00637741684537	0.00204321528054	0.433291224318	0.802746715497	-0.00140646424663	-0.00750094487864	0.00468801638537	1533.0	0.00506466098603	1756.0	0.00521526449707	907.0	0.00463293231311	406.0	0.00458842194224	615.0	0.00530678937689	2129.0	0.00923703921698
Bacteria	Actinobacteria	Actinobacteria (class)	Actinomycetales	Kineosporiaceae	Kineococcus	Kineococcus radiotolerans	0.0170177586331	0.00217170432546	0.0233473589941	0.0138546685071	0.585925007115	0.943131123776	-0.006329600361	-0.0471382377612	0.0344790370392	5473.0	0.0180814674341	6391.0	0.0189810679959	2739.0	0.0139907404693	1677.0	0.0189526689585	1044.0	0.009008598552	9699.0	0.0420808094718
Bacteria	Actinobacteria	Actinobacteria (class)	Actinomycetales	Microbacteriaceae	Clavibacter	Clavibacter michiganensis	0.0103272454209	0.00013119053226	0.0149789644148	0.00892506707424	0.537822329221	0.899624028111	-0.00465171899381	-0.0317973502595	0.0224939122719	3168.0	0.0104663052862	3418.0	0.0101513519653	2029.0	0.0103640790114	920.0	0.0103974093272	821.0	0.00708434809501	6328.0	0.027455135822
Bacteria	Actinobacteria	Actinobacteria (class)	Actinomycetales	Microbacteriaceae	Leifsonia	Leifsonia aquatica	0.0	0.0	1.59084752445e-05	2.24979814475e-05	0.42264973081	1.01875541355	-1.59084752445e-05	-8.43571196841e-05	5.25401691951e-05	0.0	0.0	0.0	0.0	0.0	0.0	0.0	0.0	0.0	0.0	11.0	4.77254257336e-05
Bacteria	Actinobacteria	Actinobacteria (class)	Actinomycetales	Microbacteriaceae	Leifsonia	Leifsonia xyli	0.00645059786877	0.000434498033247	0.0099692705511	0.00513499107786	0.434878735101	0.804034971598	-0.00351867268233	-0.018987176738	0.0119498313733	2137.0	0.00706013080701	2092.0	0.00621317387692	1190.0	0.00607848892239	592.0	0.00669050687144	695.0	0.00599710344218	3969.0	0.0172202013397
Bacteria	Actinobacteria	Actinobacteria (class)	Actinomycetales	Microbacteriaceae	Microbacterium	Microbacterium arborescens	5.78903706894e-05	8.18693473598e-05	1.8800925289e-05	2.65885235288e-05	0.576356004512	0.933098513492	3.90894454004e-05	-0.00018391081135	0.000262089702151	0.0	0.0	0.0	0.0	34.0	0.000173671112068	0.0	0.0	0.0	0.0	13.0	5.6402775867e-05
Bacteria	Actinobacteria	Actinobacteria (class)	Actinomycetales	Microbacteriaceae	Microbacterium	Microbacterium luteolum	0.0	0.0	2.45858253779e-05	3.47696076916e-05	0.42264973081	1.07363356298	-2.45858253779e-05	-0.000130370094057	8.11984433015e-05	0.0	0.0	0.0	0.0	0.0	0.0	0.0	0.0	0.0	0.0	17.0	7.37574761337e-05
Bacteria	Actinobacteria	Actinobacteria (class)	Actinomycetales	Microbacteriaceae	Microbacterium	Microbacterium sp. AP(2010)	0.0	0.0	0.0	0.0	1.0	1.1504964539	0.0	0.0	0.0	0.0	0.0	0.0	0.0	0.0	0.0	0.0	0.0	0.0	0.0	0.0	0.0
Bacteria	Actinobacteria	Actinobacteria (class)	Actinomycetales	Microbacteriaceae	Microbacterium	Microbacterium sp. MA1	0.0	0.0	1.8800925289e-05	2.65885235288e-05	0.42264973081	0.870521068208	-1.8800925289e-05	-9.96947778085e-05	6.20929272305e-05	0.0	0.0	0.0	0.0	0.0	0.0	0.0	0.0	0.0	0.0	13.0	5.6402775867e-05
Bacteria	Actinobacteria	Actinobacteria (class)	Actinomycetales	Micrococcaceae	Arthrobacter	Arthrobacter arilaitensis	0.0035584112475	0.00026406372924	0.00434873076693	0.00147776917814	0.530073395287	0.891257319481	-0.000790319519431	-0.00510486347791	0.00352422443905	1152.0	0.00380592919498	1238.0	0.0036768208698	625.0	0.00319248367772	293.0	0.00331134884009	382.0	0.00329624966175	1484.0	0.00643859379897
Bacteria	Actinobacteria	Actinobacteria (class)	Actinomycetales	Micrococcaceae	Arthrobacter	Arthrobacter aurescens	0.0119147954064	0.000498591025485	0.0187925470528	0.00712681227773	0.305357483834	1.28796388527	-0.00687775164643	-0.0284129429905	0.0146574396976	3569.0	0.0117911122369	4235.0	0.0125778161418	2227.0	0.0113754578405	1356.0	0.0153248772258	1429.0	0.0123307349912	6620.0	0.0287220289415
Bacteria	Actinobacteria	Actinobacteria (class)	Actinomycetales	Micrococcaceae	Arthrobacter	Arthrobacter chlorophenolicus	0.00516531722034	0.000156232474095	0.00756147405174	0.004420518587	0.52351088088	0.885362125691	-0.0023961568314	-0.0158216080211	0.0110292943583	1599.0	0.00528270901283	1774.0	0.00526872392813	968.0	0.00494451872006	473.0	0.00534562457803	418.0	0.00360689099113	3165.0	0.0137319065861
Bacteria	Actinobacteria	Actinobacteria (class)	Actinomycetales	Micrococcaceae	Arthrobacter	Arthrobacter citreus	1.58398314262e-05	2.24009044286e-05	0.0	0.0	0.42264973081	1.01393432908	1.58398314262e-05	-5.2313462501e-05	8.39931253534e-05	0.0	0.0	16.0	4.75194942785e-05	0.0	0.0	0.0	0.0	0.0	0.0	0.0	0.0
Bacteria	Actinobacteria	Actinobacteria (class)	Actinomycetales	Micrococcaceae	Arthrobacter	Arthrobacter globiformis	0.000168073262661	8.26600844128e-05	0.000212701860509	7.03880667568e-05	0.592948006562	0.950099028295	-4.4628597848e-05	-0.00025992681348	0.000170669617784	50.0	0.000165187899088	23.0	6.83092730254e-05	53.0	0.000270722615871	27.0	0.000305141360691	23.0	0.00019846529377	31.0	0.000134498927067
Bacteria	Actinobacteria	Actinobacteria (class)	Actinomycetales	Micrococcaceae	Arthrobacter	Arthrobacter keyseri	0.0	0.0	2.02471503112e-05	2.86337945695e-05	0.42264973081	0.836737116574	-2.02471503112e-05	-0.000107363606871	6.68693062483e-05	0.0	0.0	0.0	0.0	0.0	0.0	0.0	0.0	0.0	0.0	14.0	6.07414509336e-05
Bacteria	Actinobacteria	Actinobacteria (class)	Actinomycetales	Micrococcaceae	Arthrobacter	Arthrobacter nicotinovorans	6.21825329473e-05	1.76788616085e-05	6.36339009781e-05	8.99919257899e-05	0.984046682781	1.27156326972	-1.45136803075e-06	-0.000262192803277	0.000259290067215	14.0	4.62526117446e-05	18.0	5.34594310634e-05	17.0	8.68355560341e-05	0.0	0.0	0.0	0.0	44.0	0.000190901702934
Bacteria	Actinobacteria	Actinobacteria (class)	Actinomycetales	Micrococcaceae	Arthrobacter	Arthrobacter nitroguajacolicus	6.57927276618e-05	2.12260645754e-05	5.20641008003e-05	7.36297574645e-05	0.8206248294	1.14898808756	1.37286268616e-05	-0.000190446623209	0.000217903876932	29.0	9.58089814709e-05	17.0	5.04894626709e-05	10.0	5.10797388436e-05	0.0	0.0	0.0	0.0	36.0	0.000156192302401
Bacteria	Actinobacteria	Actinobacteria (class)	Actinomycetales	Micrococcaceae	Arthrobacter	Arthrobacter oxydans	0.0	0.0	1.8800925289e-05	2.65885235288e-05	0.42264973081	1.03380939885	-1.8800925289e-05	-9.96947778085e-05	6.20929272305e-05	0.0	0.0	0.0	0.0	0.0	0.0	0.0	0.0	0.0	0.0	13.0	5.6402775867e-05
Bacteria	Actinobacteria	Actinobacteria (class)	Actinomycetales	Micrococcaceae	Arthrobacter	Arthrobacter phenanthrenivorans	0.0019379060751	0.000214508443296	0.00301689768158	0.00178625376565	0.483497832282	0.847008837504	-0.00107899160648	-0.00640817870093	0.00425019548797	633.0	0.00209127880245	703.0	0.00208788777986	320.0	0.001634551643	164.0	0.0018534512279	192.0	0.00165675375669	1277.0	0.00554048806016
Bacteria	Actinobacteria	Actinobacteria (class)	Actinomycetales	Micrococcaceae	Arthrobacter	Arthrobacter sp.	0.011395707161	0.00179358317467	0.0173004933115	0.0083589199832	0.424175751005	0.795121219413	-0.00590478615051	-0.0299261276355	0.0181165553345	3468.0	0.0114574326807	4566.0	0.0135608756797	1795.0	0.00916881312243	1017.0	0.0114936579194	1308.0	0.0112866349674	6712.0	0.0291211870476
Bacteria	Actinobacteria	Actinobacteria (class)	Actinomycetales	Micrococcaceae	Arthrobacter	Arthrobacter sp. AK-1	2.92773897461e-05	2.07899578606e-05	3.90480756002e-05	5.52223180984e-05	0.832320196534	1.15836463866	-9.7706858541e-06	-0.0001566151584	0.000137073786691	14.0	4.62526117446e-05	14.0	4.15795574937e-05	0.0	0.0	0.0	0.0	0.0	0.0	27.0	0.000117144226801
Bacteria	Actinobacteria	Actinobacteria (class)	Actinomycetales	Micrococcaceae	Arthrobacter	Arthrobacter sp. Chr15	1.3215031927e-05	1.86888773784e-05	0.0	0.0	0.42264973081	1.04739137385	1.3215031927e-05	-4.36446612696e-05	7.00747251237e-05	12.0	3.96450957811e-05	0.0	0.0	0.0	0.0	0.0	0.0	0.0	0.0	0.0	0.0
Bacteria	Actinobacteria	Actinobacteria (class)	Actinomycetales	Micrococcaceae	Arthrobacter	Arthrobacter sp. FB24	0.0133437546794	0.00132462246182	0.0194261078651	0.00823796531492	0.406352853807	1.32526256423	-0.00608235318576	-0.0303091258243	0.0181444194527	3971.0	0.0131192229456	5073.0	0.0150666496547	2319.0	0.0118453914378	1315.0	0.0148615144188	1440.0	0.0124256531752	7143.0	0.0309911560014
Bacteria	Actinobacteria	Actinobacteria (class)	Actinomycetales	Micrococcaceae	Arthrobacter	Arthrobacter sp. P1	0.0	0.0	1.59084752445e-05	2.24979814475e-05	0.42264973081	0.932819582749	-1.59084752445e-05	-8.43571196841e-05	5.25401691951e-05	0.0	0.0	0.0	0.0	0.0	0.0	0.0	0.0	0.0	0.0	11.0	4.77254257336e-05
Bacteria	Actinobacteria	Actinobacteria (class)	Actinomycetales	Micrococcaceae	Arthrobacter	Arthrobacter woluwensis	0.000322595585455	0.000418986329648	4.62792007113e-05	6.54486733018e-05	0.450166281362	0.813750547833	0.000276316384743	-0.00095805538272	0.00151068815221	0.0	0.0	18.0	5.34594310634e-05	179.0	0.0009143273253	0.0	0.0	0.0	0.0	32.0	0.000138837602134
Bacteria	Actinobacteria	Actinobacteria (class)	Actinomycetales	Micrococcaceae	Kocuria	Kocuria rhizophila	0.00407773987274	0.000191555511246	0.00563050262408	0.00239386008964	0.455983721545	0.818610882127	-0.00155276275134	-0.00877138850913	0.00566586300644	1263.0	0.00417264633096	1431.0	0.00425002476954	746.0	0.00381054851773	351.0	0.00396683768898	453.0	0.00390890339469	2078.0	0.00901576678858
Bacteria	Actinobacteria	Actinobacteria (class)	Actinomycetales	Micrococcaceae	Micrococcus	Micrococcus luteus	0.00445367060552	0.000440215639339	0.00652949864824	0.00223763372263	0.318917000902	1.29595981679	-0.00207582804272	-0.00855830675304	0.00440665066761	1324.0	0.00437417556784	1693.0	0.00502815648835	775.0	0.00395867976038	445.0	0.00502918168546	564.0	0.00486671416027	2234.0	0.00969260009898
Bacteria	Actinobacteria	Actinobacteria (class)	Actinomycetales	Micrococcaceae	Micrococcus	Micrococcus lylae	1.21137792664e-05	1.71314709302e-05	0.0	0.0	0.42264973081	1.03474553776	1.21137792664e-05	-4.00076061638e-05	6.42351646967e-05	11.0	3.63413377993e-05	0.0	0.0	0.0	0.0	0.0	0.0	0.0	0.0	0.0	0.0
Bacteria	Actinobacteria	Actinobacteria (class)	Actinomycetales	Micrococcaceae	Micrococcus	Micrococcus sp.	9.89989464136e-06	1.40005652679e-05	0.0	0.0	0.42264973081	0.985372798679	9.89989464136e-06	-3.26959140631e-05	5.24957033458e-05	0.0	0.0	10.0	2.96996839241e-05	0.0	0.0	0.0	0.0	0.0	0.0	0.0	0.0
Bacteria	Actinobacteria	Actinobacteria (class)	Actinomycetales	Micrococcaceae	Micrococcus	Micrococcus sp. 28	2.31149265684e-05	1.68414701842e-05	0.0	0.0	0.191773407394	1.36925537621	2.31149265684e-05	-2.81241504647e-05	7.43540036015e-05	12.0	3.96450957811e-05	10.0	2.96996839241e-05	0.0	0.0	0.0	0.0	0.0	0.0	0.0	0.0
Bacteria	Actinobacteria	Actinobacteria (class)	Actinomycetales	Micrococcaceae	Renibacterium	Renibacterium salmoninarum	0.0076886857534	0.00227892186427	0.00879860435465	0.00236525130153	0.657697861359	1.00804749688	-0.00110991860124	-0.00756169234851	0.00534185514603	2121.0	0.0070072706793	1785.0	0.00530139358045	2106.0	0.0107573930005	845.0	0.00954979443644	649.0	0.00560017285464	2592.0	0.0112458457729
Bacteria	Actinobacteria	Actinobacteria (class)	Actinomycetales	Micrococcaceae	Rothia	Rothia dentocariosa	0.00331010793904	0.0012530422901	0.0032046999703	0.000687836342821	0.923315361567	1.22851228636	0.000105407968738	-0.00305059309122	0.00326140902869	1512.0	0.00499528206841	671.0	0.00199284879131	576.0	0.00294219295739	255.0	0.00288189062875	298.0	0.00257141989319	959.0	0.00416078938895
Bacteria	Actinobacteria	Actinobacteria (class)	Actinomycetales	Micrococcaceae	Rothia	Rothia mucilaginosa	0.00243534293954	0.00025308542275	0.00304414864271	0.00125823361415	0.566864409863	0.92586331623	-0.000608805703167	-0.00424679023697	0.00302917883064	838.0	0.00276854918871	802.0	0.00238191465071	422.0	0.0021555649792	235.0	0.0026558599912	201.0	0.00173441408903	1093.0	0.00474217184789
Bacteria	Actinobacteria	Actinobacteria (class)	Actinomycetales	Micromonosporaceae	Actinoplanes	Actinoplanes friuliensis	2.47497366034e-05	3.50014131697e-05	4.04943006224e-05	5.72675891391e-05	0.759981669676	1.09996633168	-1.5744564019e-05	-0.00015905748066	0.000127568352622	0.0	0.0	25.0	7.42492098102e-05	0.0	0.0	0.0	0.0	0.0	0.0	28.0	0.000121482901867
Bacteria	Actinobacteria	Actinobacteria (class)	Actinomycetales	Micromonosporaceae	Actinoplanes	Actinoplanes garbadinensis	5.36789483954e-05	4.10031309704e-06	3.32631755113e-05	4.70412339356e-05	0.602329311986	0.957001576791	2.04157728841e-05	-0.000121205815828	0.000162037361596	18.0	5.94676436716e-05	17.0	5.04894626709e-05	10.0	5.10797388436e-05	0.0	0.0	0.0	0.0	23.0	9.97895265338e-05
Bacteria	Actinobacteria	Actinobacteria (class)	Actinomycetales	Micromonosporaceae	Actinoplanes	Actinoplanes liguriensis	2.8287400282e-05	2.02441219422e-05	1.8800925289e-05	2.65885235288e-05	0.709980837088	1.05315555406	9.48647499298e-06	-5.79942925381e-05	7.6967242524e-05	14.0	4.62526117446e-05	13.0	3.86095891013e-05	0.0	0.0	0.0	0.0	0.0	0.0	13.0	5.6402775867e-05
Bacteria	Actinobacteria	Actinobacteria (class)	Actinomycetales	Micromonosporaceae	Actinoplanes	Actinoplanes sp. SE50/110	1.38598524979e-05	1.9600791375e-05	2.60320504001e-05	3.68148787322e-05	0.70710866908	1.05062436617	-1.21721979022e-05	-0.000105171584316	8.08271885118e-05	0.0	0.0	14.0	4.15795574937e-05	0.0	0.0	0.0	0.0	0.0	0.0	18.0	7.80961512004e-05
Bacteria	Actinobacteria	Actinobacteria (class)	Actinomycetales	Micromonosporaceae	Actinoplanes	Actinoplanes teichomyceticus	9.18388016014e-05	7.50600025706e-06	0.000188950444616	4.790551346e-05	0.0997930455107	1.42003753006	-9.71116430143e-05	-0.000238219880168	4.39965941391e-05	25.0	8.25939495439e-05	34.0	0.000100978925342	18.0	9.19435299185e-05	13.0	0.000146919914407	19.0	0.000163949590506	59.0	0.000255981828935
Bacteria	Actinobacteria	Actinobacteria (class)	Actinomycetales	Micromonosporaceae	Actinoplanes	Actinoplanes utahensis	0.0	0.0	2.74782754224e-05	3.88601497729e-05	0.42264973081	1.13928613048	-2.74782754224e-05	-0.000145707752182	9.07512013369e-05	0.0	0.0	0.0	0.0	0.0	0.0	0.0	0.0	0.0	0.0	19.0	8.24348262671e-05
Bacteria	Actinobacteria	Actinobacteria (class)	Actinomycetales	Micromonosporaceae	Dactylosporangium	Dactylosporangium aurantiacum	5.74728484816e-05	3.90869794997e-06	0.000167277859406	0.000118461329426	0.320155209172	1.29903897028	-0.000109805010924	-0.00046966226774	0.000250052245892	19.0	6.27714016534e-05	18.0	5.34594310634e-05	11.0	5.6187712728e-05	0.0	0.0	30.0	0.000258867774483	56.0	0.000242965803735
Bacteria	Actinobacteria	Actinobacteria (class)	Actinomycetales	Micromonosporaceae	Micromonospora	Micromonospora aurantiaca	0.00637192002919	0.000803620551991	0.0111295721758	0.00764561557668	0.472035930909	0.835045460328	-0.00475765214661	-0.0276692127195	0.0181539084263	1944.0	0.00642250551653	2468.0	0.00732988199246	1050.0	0.00536337257858	624.0	0.00705215589152	521.0	0.00449567035018	5034.0	0.0218408902857
Bacteria	Actinobacteria	Actinobacteria (class)	Actinomycetales	Micromonosporaceae	Micromonospora	Micromonospora carbonacea	0.0	0.0	0.0	0.0	1.0	1.23005762815	0.0	0.0	0.0	0.0	0.0	0.0	0.0	0.0	0.0	0.0	0.0	0.0	0.0	0.0	0.0
Bacteria	Actinobacteria	Actinobacteria (class)	Actinomycetales	Micromonosporaceae	Micromonospora	Micromonospora chalcea	1.38598524979e-05	1.9600791375e-05	2.45858253779e-05	3.47696076916e-05	0.728071080054	1.07098014696	-1.072597288e-05	-9.81060709881e-05	7.66541252282e-05	0.0	0.0	14.0	4.15795574937e-05	0.0	0.0	0.0	0.0	0.0	0.0	17.0	7.37574761337e-05
Bacteria	Actinobacteria	Actinobacteria (class)	Actinomycetales	Micromonosporaceae	Micromonospora	Micromonospora chersina	0.00018396261634	0.000145097509975	0.000205109076332	9.41088165422e-05	0.872426822088	1.18729093187	-2.11464599923e-05	-0.000384147722209	0.000341854802224	23.0	7.59864335804e-05	131.0	0.000389065859405	17.0	8.68355560341e-05	28.0	0.000316442892568	10.0	8.62892581609e-05	49.0	0.000212595078268
Bacteria	Actinobacteria	Actinobacteria (class)	Actinomycetales	Micromonosporaceae	Micromonospora	Micromonospora echinospora	0.000155706005873	0.00011278933808	0.000154244501951	0.000139769348962	0.991392501011	1.27759526147	1.46150392135e-06	-0.000357433893572	0.000360356901415	26.0	8.58977075256e-05	106.0	0.000314816649595	13.0	6.64036604967e-05	11.0	0.000124316850652	0.0	0.0	78.0	0.000338416655202
Bacteria	Actinobacteria	Actinobacteria (class)	Actinomycetales	Micromonosporaceae	Micromonospora	Micromonospora griseorubida	0.000281421614465	0.000330295286202	2.02471503112e-05	2.86337945695e-05	0.379713830336	1.32069420148	0.000261174464154	-0.00073331796431	0.00125566689262	12.0	3.96450957811e-05	252.0	0.000748432034887	11.0	5.6187712728e-05	0.0	0.0	0.0	0.0	14.0	6.07414509336e-05
Bacteria	Actinobacteria	Actinobacteria (class)	Actinomycetales	Micromonosporaceae	Micromonospora	Micromonospora inyonensis	2.9140358881e-05	2.14658721869e-05	3.61556255557e-05	5.1131776017e-05	0.870650613637	1.18706457005	-7.01526667477e-06	-0.000140553340767	0.000126522807418	11.0	3.63413377993e-05	0.0	0.0	10.0	5.10797388436e-05	0.0	0.0	0.0	0.0	25.0	0.000108466876667
Bacteria	Actinobacteria	Actinobacteria (class)	Actinomycetales	Micromonosporaceae	Micromonospora	Micromonospora olivasterospora	5.50945801347e-05	1.16201262309e-05	9.55557349874e-05	7.08710437592e-05	0.505435824881	0.867821756057	-4.04611548527e-05	-0.000248624181561	0.000167701871856	14.0	4.62526117446e-05	16.0	4.75194942785e-05	14.0	7.1511634381e-05	15.0	0.000169522978162	0.0	0.0	27.0	0.000117144226801
Bacteria	Actinobacteria	Actinobacteria (class)	Actinomycetales	Micromonosporaceae	Micromonospora	Micromonospora purpureochromogenes	0.0	0.0	0.0	0.0	1.0	1.05694553036	0.0	0.0	0.0	0.0	0.0	0.0	0.0	0.0	0.0	0.0	0.0	0.0	0.0	0.0	0.0
Bacteria	Actinobacteria	Actinobacteria (class)	Actinomycetales	Micromonosporaceae	Micromonospora	Micromonospora sp.	0.0088932217344	0.00160943063667	0.0147422630527	0.0106001418302	0.51799190106	0.881172883704	-0.00584904131829	-0.0371298533647	0.0254317707281	2749.0	0.00908203069185	3624.0	0.0107631654541	1338.0	0.00683446905727	787.0	0.00889430558755	662.0	0.00571234889025	6827.0	0.0296201346803
Bacteria	Actinobacteria	Actinobacteria (class)	Actinomycetales	Micromonosporaceae	Micromonospora	Micromonospora sp. 046/Eco11	3.1936327157e-05	4.51647869978e-05	2.16933753334e-05	3.06790656102e-05	0.805561839674	1.13791572302	1.02429518235e-05	-0.000102941787936	0.000123427691583	29.0	9.58089814709e-05	0.0	0.0	0.0	0.0	0.0	0.0	0.0	0.0	15.0	6.50801260003e-05
Bacteria	Actinobacteria	Actinobacteria (class)	Actinomycetales	Micromonosporaceae	Micromonospora	Micromonospora sp. ATCC 39149	0.00499198048235	0.000828389475056	0.00826544357781	0.00562833202563	0.498179447403	0.862299081922	-0.00327346309546	-0.019911223147	0.0133642969561	1551.0	0.0051241286297	1998.0	0.00593399684803	767.0	0.0039178159693	472.0	0.00533432304615	385.0	0.00332213643919	3720.0	0.0161398712481
Bacteria	Actinobacteria	Actinobacteria (class)	Actinomycetales	Micromonosporaceae	Micromonospora	Micromonospora sp. L5	0.0056655628515	0.00087915043915	0.0095709211765	0.00667825223641	0.495915365043	0.859664356886	-0.00390535832499	-0.0237549677879	0.0159442511379	1739.0	0.00574523513027	2256.0	0.00670024869327	891.0	0.00455120473096	519.0	0.00586549504439	452.0	0.00390027446887	4367.0	0.0189469940162
Bacteria	Actinobacteria	Actinobacteria (class)	Actinomycetales	Micromonosporaceae	Micromonospora	Micromonospora sp. ML1	1.18798735696e-05	1.68006783215e-05	2.60320504001e-05	3.68148787322e-05	0.657098646865	1.00789090861	-1.41521768305e-05	-0.000109042779985	8.07384263242e-05	0.0	0.0	12.0	3.56396207089e-05	0.0	0.0	0.0	0.0	0.0	0.0	18.0	7.80961512004e-05
Bacteria	Actinobacteria	Actinobacteria (class)	Actinomycetales	Micromonosporaceae	Micromonospora	Micromonospora sp. Tu 6368	0.0	0.0	1.44622502223e-05	2.04527104068e-05	0.42264973081	0.980300819732	-1.44622502223e-05	-7.66882906219e-05	4.77637901773e-05	0.0	0.0	0.0	0.0	0.0	0.0	0.0	0.0	0.0	0.0	10.0	4.33867506669e-05
Bacteria	Actinobacteria	Actinobacteria (class)	Actinomycetales	Micromonosporaceae	Salinispora	Salinispora arenicola	0.0100056842643	0.00168905837005	0.0139478320489	0.00711200446025	0.518243183587	0.881415487958	-0.00394214778467	-0.0241605431435	0.0162762475742	3099.0	0.0102383459855	4023.0	0.0119481828427	1533.0	0.00783052396472	947.0	0.0107025506879	849.0	0.00732595801786	5489.0	0.0238149874411
Bacteria	Actinobacteria	Actinobacteria (class)	Actinomycetales	Micromonosporaceae	Salinispora	Salinispora tropica	0.0164243787771	0.00313983758839	0.0279984518997	0.0171603623881	0.441778990832	0.806316245418	-0.0115740731226	-0.0615857142622	0.038437568017	5113.0	0.0168921145607	6739.0	0.0200146169964	2421.0	0.012366404774	1666.0	0.0188283521078	1521.0	0.0131245961663	11995.0	0.0520424074249
Bacteria	Actinobacteria	Actinobacteria (class)	Actinomycetales	Mycobacteriaceae	Mycobacterium	Mycobacterium abscessus	0.00614621075502	0.000940808151069	0.00795012662643	0.00405932889803	0.597366906048	0.951914140463	-0.00180391587142	-0.0133756417897	0.00976781004685	2203.0	0.00727817883381	1675.0	0.00497469705728	1211.0	0.00618575637396	600.0	0.00678091912646	425.0	0.00366729347184	3089.0	0.013402167281
Bacteria	Actinobacteria	Actinobacteria (class)	Actinomycetales	Mycobacteriaceae	Mycobacterium	Mycobacterium asiaticum	0.0	0.0	3.1639394659e-05	4.4744861032e-05	0.42264973081	0.796494416032	-3.1639394659e-05	-0.000167772722461	0.000104493933143	0.0	0.0	0.0	0.0	0.0	0.0	0.0	0.0	11.0	9.4918183977e-05	0.0	0.0
Bacteria	Actinobacteria	Actinobacteria (class)	Actinomycetales	Mycobacteriaceae	Mycobacterium	Mycobacterium aubagnense	0.0	0.0	0.0	0.0	1.0	1.25092535472	0.0	0.0	0.0	0.0	0.0	0.0	0.0	0.0	0.0	0.0	0.0	0.0	0.0	0.0	0.0
Bacteria	Actinobacteria	Actinobacteria (class)	Actinomycetales	Mycobacteriaceae	Mycobacterium	Mycobacterium avium	0.0115057749809	0.00136802333249	0.0221639946159	0.0144769336201	0.407199849244	1.32482871128	-0.010658219635	-0.054164005628	0.0328475663581	3389.0	0.0111964358002	4483.0	0.0133143683032	1959.0	0.0100065208395	1328.0	0.0150084343332	1058.0	0.00912940351342	9762.0	0.042354146001
Bacteria	Actinobacteria	Actinobacteria (class)	Actinomycetales	Mycobacteriaceae	Mycobacterium	Mycobacterium bovis	0.0101531631253	0.000924615149599	0.0155102003425	0.00910272500945	0.4932122888	0.85754445326	-0.0053570372172	-0.0326616050677	0.0219475306333	3404.0	0.0112459921699	3444.0	0.0102285711435	1759.0	0.00898492606259	1008.0	0.0113919441325	812.0	0.00700668776266	6484.0	0.0281319691324
Bacteria	Actinobacteria	Actinobacteria (class)	Actinomycetales	Mycobacteriaceae	Mycobacterium	Mycobacterium branderi	0.0	0.0	0.0	0.0	1.0	1.00508054523	0.0	0.0	0.0	0.0	0.0	0.0	0.0	0.0	0.0	0.0	0.0	0.0	0.0	0.0	0.0
Bacteria	Actinobacteria	Actinobacteria (class)	Actinomycetales	Mycobacteriaceae	Mycobacterium	Mycobacterium brisbanense	0.0	0.0	1.8800925289e-05	2.65885235288e-05	0.42264973081	0.943863426928	-1.8800925289e-05	-9.96947778085e-05	6.20929272305e-05	0.0	0.0	0.0	0.0	0.0	0.0	0.0	0.0	0.0	0.0	13.0	5.6402775867e-05
Bacteria	Actinobacteria	Actinobacteria (class)	Actinomycetales	Mycobacteriaceae	Mycobacterium	Mycobacterium canettii	0.0	0.0	3.03707254668e-05	4.29506918543e-05	0.42264973081	0.855104007634	-3.03707254668e-05	-0.000161045410306	0.000100303959372	0.0	0.0	0.0	0.0	0.0	0.0	0.0	0.0	0.0	0.0	21.0	9.11121764005e-05
Bacteria	Actinobacteria	Actinobacteria (class)	Actinomycetales	Mycobacteriaceae	Mycobacterium	Mycobacterium celatum	0.0	0.0	0.0	0.0	1.0	1.00396088625	0.0	0.0	0.0	0.0	0.0	0.0	0.0	0.0	0.0	0.0	0.0	0.0	0.0	0.0	0.0
Bacteria	Actinobacteria	Actinobacteria (class)	Actinomycetales	Mycobacteriaceae	Mycobacterium	Mycobacterium chelonae	0.0	0.0	1.8800925289e-05	2.65885235288e-05	0.42264973081	0.828446584486	-1.8800925289e-05	-9.96947778085e-05	6.20929272305e-05	0.0	0.0	0.0	0.0	0.0	0.0	0.0	0.0	0.0	0.0	13.0	5.6402775867e-05
Bacteria	Actinobacteria	Actinobacteria (class)	Actinomycetales	Mycobacteriaceae	Mycobacterium	Mycobacterium chubuense	1.43162845876e-05	2.02462838266e-05	3.47094005335e-05	4.90865049763e-05	0.629172658377	0.982900506953	-2.03931159459e-05	-0.000148960388036	0.000108174156145	13.0	4.29488537628e-05	0.0	0.0	0.0	0.0	0.0	0.0	0.0	0.0	24.0	0.000104128201601
Bacteria	Actinobacteria	Actinobacteria (class)	Actinomycetales	Mycobacteriaceae	Mycobacterium	Mycobacterium fluoranthenivorans	0.0	0.0	0.0	0.0	1.0	1.06709643468	0.0	0.0	0.0	0.0	0.0	0.0	0.0	0.0	0.0	0.0	0.0	0.0	0.0	0.0	0.0
Bacteria	Actinobacteria	Actinobacteria (class)	Actinomycetales	Mycobacteriaceae	Mycobacterium	Mycobacterium fortuitum	0.0	0.0	5.78490008892e-05	8.18108416272e-05	0.42264973081	0.798535282228	-5.78490008892e-05	-0.000306753162488	0.000191055160709	0.0	0.0	0.0	0.0	0.0	0.0	0.0	0.0	0.0	0.0	40.0	0.000173547002668
Bacteria	Actinobacteria	Actinobacteria (class)	Actinomycetales	Mycobacteriaceae	Mycobacterium	Mycobacterium gastri	8.21691255233e-05	0.000116204691723	0.0	0.0	0.42264973081	0.811579537548	8.21691255233e-05	-0.000271376086724	0.000435714337771	0.0	0.0	83.0	0.00024650737657	0.0	0.0	0.0	0.0	0.0	0.0	0.0	0.0
Bacteria	Actinobacteria	Actinobacteria (class)	Actinomycetales	Mycobacteriaceae	Mycobacterium	Mycobacterium gilvum	0.0143169682384	0.00194387309552	0.0191599489197	0.0109180196125	0.596481429426	0.951250663405	-0.0048429806813	-0.0367282327698	0.0270422714072	4554.0	0.0150453138489	3925.0	0.0116571259402	3181.0	0.0162484649261	1305.0	0.0147484991001	991.0	0.00855126548374	7878.0	0.0341800821754
Bacteria	Actinobacteria	Actinobacteria (class)	Actinomycetales	Mycobacteriaceae	Mycobacterium	Mycobacterium indicus pranii	0.0	0.0	0.0	0.0	1.0	1.14175112613	0.0	0.0	0.0	0.0	0.0	0.0	0.0	0.0	0.0	0.0	0.0	0.0	0.0	0.0	0.0
Bacteria	Actinobacteria	Actinobacteria (class)	Actinomycetales	Mycobacteriaceae	Mycobacterium	Mycobacterium intracellulare	0.00199315599064	0.000467515159359	0.00446636201563	0.00319145139997	0.387524062594	1.32792888538	-0.00247320602498	-0.0119097595793	0.00696334752938	564.0	0.00186331950171	882.0	0.0026195121221	293.0	0.00149663634812	239.0	0.00270106611871	203.0	0.00175167194067	2062.0	0.00894634798751
Bacteria	Actinobacteria	Actinobacteria (class)	Actinomycetales	Mycobacteriaceae	Mycobacterium	Mycobacterium kansasii	0.0046470302299	0.000559115338815	0.00853751348987	0.00546669286184	0.420323435621	1.33277692976	-0.00389048325997	-0.0202852744115	0.0125043078916	1633.0	0.00539503678421	1364.0	0.00405103688725	880.0	0.00449501701824	571.0	0.00645317470202	363.0	0.00313230007124	3694.0	0.0160270656963
Bacteria	Actinobacteria	Actinobacteria (class)	Actinomycetales	Mycobacteriaceae	Mycobacterium	Mycobacterium leprae	0.00383946420507	0.000496650809151	0.00509820641711	0.00239915191395	0.537782486069	0.899742934098	-0.00125874221204	-0.00817718522467	0.00565970080059	1229.0	0.00406031855958	1450.0	0.00430645416899	617.0	0.00315161988665	365.0	0.00412505913527	321.0	0.00276988518696	1936.0	0.00839967492911
Bacteria	Actinobacteria	Actinobacteria (class)	Actinomycetales	Mycobacteriaceae	Mycobacterium	Mycobacterium lepromatosis	0.000156308089246	0.000111717675705	1.44622502223e-05	2.04527104068e-05	0.211445955939	1.33258597407	0.000141845839024	-0.000183726309825	0.000467417987872	77.0	0.000254389364595	0.0	0.0	42.0	0.000214534903143	0.0	0.0	0.0	0.0	10.0	4.33867506669e-05
Bacteria	Actinobacteria	Actinobacteria (class)	Actinomycetales	Mycobacteriaceae	Mycobacterium	Mycobacterium liflandii	3.65490479304e-05	2.58680698762e-05	3.61556255557e-05	5.1131776017e-05	0.992870120796	1.27909300346	3.93422374697e-07	-0.000129527143974	0.000130313988723	0.0	0.0	18.0	5.34594310634e-05	11.0	5.6187712728e-05	0.0	0.0	0.0	0.0	25.0	0.000108466876667
Bacteria	Actinobacteria	Actinobacteria (class)	Actinomycetales	Mycobacteriaceae	Mycobacterium	Mycobacterium marinum	0.01038246223	0.00102677085415	0.0174867059539	0.00865357393998	0.365342113753	1.31061029839	-0.00710424372389	-0.0329332136149	0.0187247261671	3449.0	0.0113946612791	3629.0	0.0107780152961	1757.0	0.00897471011482	1240.0	0.014013899528	1050.0	0.00906037210689	6773.0	0.0293858462267
Bacteria	Actinobacteria	Actinobacteria (class)	Actinomycetales	Mycobacteriaceae	Mycobacterium	Mycobacterium massiliense	1.3215031927e-05	1.86888773784e-05	0.0	0.0	0.42264973081	1.14080265112	1.3215031927e-05	-4.36446612696e-05	7.00747251237e-05	12.0	3.96450957811e-05	0.0	0.0	0.0	0.0	0.0	0.0	0.0	0.0	0.0	0.0
Bacteria	Actinobacteria	Actinobacteria (class)	Actinomycetales	Mycobacteriaceae	Mycobacterium	Mycobacterium microti	0.00449833278356	0.000714333264758	0.00682239091001	0.00422798388497	0.519710012261	0.883169476106	-0.00232405812645	-0.0147177609062	0.0100696446533	1505.0	0.00497215576254	1695.0	0.00503409642513	683.0	0.00348874616302	422.0	0.00476924645228	346.0	0.00298560833237	2930.0	0.0127123179454
Bacteria	Actinobacteria	Actinobacteria (class)	Actinomycetales	Mycobacteriaceae	Mycobacterium	Mycobacterium neglectum	0.0	0.0	0.0	0.0	1.0	1.2669478288	0.0	0.0	0.0	0.0	0.0	0.0	0.0	0.0	0.0	0.0	0.0	0.0	0.0	0.0	0.0
Bacteria	Actinobacteria	Actinobacteria (class)	Actinomycetales	Mycobacteriaceae	Mycobacterium	Mycobacterium parafortuitum	0.0	0.0	0.0	0.0	1.0	1.22393239777	0.0	0.0	0.0	0.0	0.0	0.0	0.0	0.0	0.0	0.0	0.0	0.0	0.0	0.0	0.0
Bacteria	Actinobacteria	Actinobacteria (class)	Actinomycetales	Mycobacteriaceae	Mycobacterium	Mycobacterium parascrofulaceum	0.00362334166675	0.000523864170122	0.00777610485006	0.00532021818841	0.384676969966	1.32488955558	-0.0041527631833	-0.0201245648061	0.0118190384395	1244.0	0.0041098749293	1301.0	0.00386392887852	567.0	0.00289622119243	485.0	0.00548124296056	315.0	0.00271811163207	3487.0	0.0151289599575
Bacteria	Actinobacteria	Actinobacteria (class)	Actinomycetales	Mycobacteriaceae	Mycobacterium	Mycobacterium peregrinum	0.0	0.0	3.03707254668e-05	4.29506918543e-05	0.42264973081	0.920298514524	-3.03707254668e-05	-0.000161045410306	0.000100303959372	0.0	0.0	0.0	0.0	0.0	0.0	0.0	0.0	0.0	0.0	21.0	9.11121764005e-05
Bacteria	Actinobacteria	Actinobacteria (class)	Actinomycetales	Mycobacteriaceae	Mycobacterium	Mycobacterium phocaicum	0.0	0.0	0.0	0.0	1.0	1.01922593616	0.0	0.0	0.0	0.0	0.0	0.0	0.0	0.0	0.0	0.0	0.0	0.0	0.0	0.0	0.0
Bacteria	Actinobacteria	Actinobacteria (class)	Actinomycetales	Mycobacteriaceae	Mycobacterium	Mycobacterium smegmatis	0.0170439341039	0.000958493711834	0.0279707291927	0.0175716479705	0.472024346584	0.835207128085	-0.0109267950888	-0.0641644941187	0.042310903941	5178.0	0.0171068588295	6123.0	0.0181851164667	3101.0	0.0158398270154	1658.0	0.0187379398528	1461.0	0.0126068606173	12116.0	0.052567387108
Bacteria	Actinobacteria	Actinobacteria (class)	Actinomycetales	Mycobacteriaceae	Mycobacterium	Mycobacterium sp.	0.0128092004898	0.00100269308372	0.0239421865001	0.0130048946645	0.349561600008	1.30658716022	-0.0111329860102	-0.0503734886521	0.0281075166316	4151.0	0.0137138993823	4479.0	0.0133024884296	2234.0	0.0114112136577	1531.0	0.0173026453044	1438.0	0.0124083953235	9707.0	0.0421155188723
Bacteria	Actinobacteria	Actinobacteria (class)	Actinomycetales	Mycobacteriaceae	Mycobacterium	Mycobacterium sp. DSM 3803	0.0	0.0	2.60320504001e-05	3.68148787322e-05	0.42264973081	0.830856026806	-2.60320504001e-05	-0.000138038923119	8.59748223192e-05	0.0	0.0	0.0	0.0	0.0	0.0	0.0	0.0	0.0	0.0	18.0	7.80961512004e-05
Bacteria	Actinobacteria	Actinobacteria (class)	Actinomycetales	Mycobacteriaceae	Mycobacterium	Mycobacterium sp. JLS	0.0100978087454	0.000726471833319	0.0169018172061	0.00969489755676	0.425627051494	0.795818583372	-0.00680400846064	-0.0360702453701	0.0224622284488	3198.0	0.0105654180257	3588.0	0.010656246592	1776.0	0.00907176161862	1098.0	0.0124090820014	919.0	0.00792998282499	6999.0	0.0303663867918
Bacteria	Actinobacteria	Actinobacteria (class)	Actinomycetales	Mycobacteriaceae	Mycobacterium	Mycobacterium sp. JS623	0.0	0.0	4.77254257336e-05	6.74939443425e-05	0.42264973081	1.07095031759	-4.77254257336e-05	-0.000253071359052	0.000157620507585	0.0	0.0	0.0	0.0	0.0	0.0	0.0	0.0	0.0	0.0	33.0	0.000143176277201
Bacteria	Actinobacteria	Actinobacteria (class)	Actinomycetales	Mycobacteriaceae	Mycobacterium	Mycobacterium sp. KMS	0.00916859285019	0.000742108582409	0.0154154367289	0.00927205778748	0.441390168027	0.806695730705	-0.00624684387866	-0.0342063969516	0.0217127091942	2676.0	0.00884085635918	3433.0	0.0101959014911	1658.0	0.00846902070027	982.0	0.0110981043036	794.0	0.00685136709797	6522.0	0.0282968387849
Bacteria	Actinobacteria	Actinobacteria (class)	Actinomycetales	Mycobacteriaceae	Mycobacterium	Mycobacterium sp. MCS	0.0104159875972	0.00112648430918	0.018879518886	0.00928570196824	0.325930068434	1.29971425028	-0.0084635312888	-0.0361562524312	0.0192291898536	3072.0	0.01014914452	4010.0	0.0119095732536	1799.0	0.00918924501796	1315.0	0.0148615144188	1166.0	0.0100613275016	7310.0	0.0317157147375
Bacteria	Actinobacteria	Actinobacteria (class)	Actinomycetales	Mycobacteriaceae	Mycobacterium	Mycobacterium sp. P101	9.27321664096e-05	7.7197280088e-05	0.0	0.0	0.231454676688	1.32020315233	9.27321664096e-05	-0.000142135534445	0.000327599867264	27.0	8.92014655074e-05	0.0	0.0	37.0	0.000188995033721	0.0	0.0	0.0	0.0	0.0	0.0
Bacteria	Actinobacteria	Actinobacteria (class)	Actinomycetales	Mycobacteriaceae	Mycobacterium	Mycobacterium tuberculosis	0.0157247769737	0.000683269359249	0.0273330221413	0.0125824676617	0.32181221012	1.30055746701	-0.0116082451676	-0.0497313875588	0.0265148972236	5015.0	0.0165683462785	5290.0	0.0157111327958	2916.0	0.0148948518468	2210.0	0.0249763854491	1534.0	0.0132367722019	10092.0	0.043785908773
Bacteria	Actinobacteria	Actinobacteria (class)	Actinomycetales	Mycobacteriaceae	Mycobacterium	Mycobacterium ulcerans	0.00590497332526	0.000165322128248	0.011040400487	0.00573579142411	0.332933814129	1.30898020669	-0.00513542716177	-0.0225657249641	0.0122948706406	1852.0	0.00611855978221	1980.0	0.00588053741697	1119.0	0.0057158227766	649.0	0.00733469418846	770.0	0.00664427287839	4412.0	0.0191422343942
Bacteria	Actinobacteria	Actinobacteria (class)	Actinomycetales	Mycobacteriaceae	Mycobacterium	Mycobacterium vaccae	0.0	0.0	0.0	0.0	1.0	1.09018817204	0.0	0.0	0.0	0.0	0.0	0.0	0.0	0.0	0.0	0.0	0.0	0.0	0.0	0.0	0.0
Bacteria	Actinobacteria	Actinobacteria (class)	Actinomycetales	Mycobacteriaceae	Mycobacterium	Mycobacterium vanbaalenii	0.0180227021114	0.0020656711178	0.027882650966	0.0150491757053	0.452507602827	0.814533769758	-0.00985994885461	-0.0545043643843	0.0347844666751	6021.0	0.0198919268081	5099.0	0.0151438688329	3726.0	0.0190323106931	1809.0	0.0204444711663	1661.0	0.0143326457805	11264.0	0.0488708359512
Bacteria	Actinobacteria	Actinobacteria (class)	Actinomycetales	Mycobacteriaceae	Mycobacterium	Mycobacterium xenopi	0.0	0.0	0.0	0.0	1.0	1.24899907607	0.0	0.0	0.0	0.0	0.0	0.0	0.0	0.0	0.0	0.0	0.0	0.0	0.0	0.0	0.0
Bacteria	Actinobacteria	Actinobacteria (class)	Actinomycetales	Mycobacteriaceae	Mycobacterium	Mycobacterium yunnanensis	0.0	0.0	0.0	0.0	1.0	1.2328621371	0.0	0.0	0.0	0.0	0.0	0.0	0.0	0.0	0.0	0.0	0.0	0.0	0.0	0.0	0.0
Bacteria	Actinobacteria	Actinobacteria (class)	Actinomycetales	Nakamurellaceae	Nakamurella	Nakamurella multipartita	0.0155195637857	0.00245728161769	0.0237371839668	0.014670475955	0.512644238974	0.875012083822	-0.00821762018119	-0.0512471384494	0.0348118980871	4407.0	0.0145596614256	6361.0	0.0188919689441	2566.0	0.0131070609873	1445.0	0.0163307135629	1235.0	0.0106567233829	10193.0	0.0442241149548
Bacteria	Actinobacteria	Actinobacteria (class)	Actinomycetales	Nocardiaceae	Nocardia	Nocardia aobensis	0.0	0.0	2.31396003557e-05	3.27243366509e-05	0.42264973081	0.844778700494	-2.31396003557e-05	-0.000122701264995	7.64220642837e-05	0.0	0.0	0.0	0.0	0.0	0.0	0.0	0.0	0.0	0.0	16.0	6.9418801067e-05
Bacteria	Actinobacteria	Actinobacteria (class)	Actinomycetales	Nocardiaceae	Nocardia	Nocardia arthritidis	2.55398694218e-05	3.61188297175e-05	0.0	0.0	0.42264973081	0.898116836941	2.55398694218e-05	-8.43493194675e-05	0.000135429058311	0.0	0.0	0.0	0.0	15.0	7.66196082654e-05	0.0	0.0	0.0	0.0	0.0	0.0
Bacteria	Actinobacteria	Actinobacteria (class)	Actinomycetales	Nocardiaceae	Nocardia	Nocardia brasiliensis	1.43162845876e-05	2.02462838266e-05	0.00014265975115	0.000112915118175	0.247014235713	1.29930769511	-0.000128343466562	-0.00045792931029	0.000201242377166	13.0	4.29488537628e-05	0.0	0.0	0.0	0.0	0.0	0.0	32.0	0.000276125626115	35.0	0.000151853627334
Bacteria	Actinobacteria	Actinobacteria (class)	Actinomycetales	Nocardiaceae	Nocardia	Nocardia farcinica	0.016813123166	0.00131362230963	0.0295071072223	0.0173650011161	0.40990608993	1.32830535175	-0.0126939840564	-0.0651064375507	0.039718469438	5094.0	0.0168293431591	6200.0	0.0184138040329	2975.0	0.015196222306	1926.0	0.0217667503959	1529.0	0.0131936275728	12345.0	0.0535609436983
Bacteria	Actinobacteria	Actinobacteria (class)	Actinomycetales	Nocardiaceae	Nocardia	Nocardia otitidiscaviarum	2.09238005511e-05	2.95907225158e-05	0.0	0.0	0.42264973081	1.11847046219	2.09238005511e-05	-6.91040470103e-05	0.000110951648113	19.0	6.27714016534e-05	0.0	0.0	0.0	0.0	0.0	0.0	0.0	0.0	0.0	0.0
Bacteria	Actinobacteria	Actinobacteria (class)	Actinomycetales	Nocardiaceae	Nocardia	Nocardia paucivorans	0.0	0.0	2.87630860536e-05	4.06771463927e-05	0.42264973081	0.869858403096	-2.87630860536e-05	-0.000152520656783	9.49944846757e-05	0.0	0.0	0.0	0.0	0.0	0.0	0.0	0.0	10.0	8.62892581609e-05	0.0	0.0
Bacteria	Actinobacteria	Actinobacteria (class)	Actinomycetales	Nocardiaceae	Rhodococcus	Rhodococcus aetherivorans	0.0	0.0	2.02471503112e-05	2.86337945695e-05	0.42264973081	0.958644285963	-2.02471503112e-05	-0.000107363606871	6.68693062483e-05	0.0	0.0	0.0	0.0	0.0	0.0	0.0	0.0	0.0	0.0	14.0	6.07414509336e-05
Bacteria	Actinobacteria	Actinobacteria (class)	Actinomycetales	Nocardiaceae	Rhodococcus	Rhodococcus equi	0.00729810074268	0.000773986214052	0.0119179758137	0.00761523123494	0.481695617214	0.844581312412	-0.00461987507101	-0.0274621740235	0.0182224238815	1988.0	0.00656787086773	2818.0	0.00836937092981	1362.0	0.0069570604305	642.0	0.00725558346532	677.0	0.00584178277749	5222.0	0.0226565611982
Bacteria	Actinobacteria	Actinobacteria (class)	Actinomycetales	Nocardiaceae	Rhodococcus	Rhodococcus erythropolis	0.0128429825308	0.000375280595422	0.0180097248563	0.00921693913702	0.511088502911	0.873827750233	-0.00516674232548	-0.0331432233978	0.0228097387468	3977.0	0.0131390454934	4146.0	0.0123134889549	2560.0	0.013076413144	1222.0	0.0138104719542	1092.0	0.00942278699117	7098.0	0.0307959156234
Bacteria	Actinobacteria	Actinobacteria (class)	Actinomycetales	Nocardiaceae	Rhodococcus	Rhodococcus fascians	0.00030405375679	0.000222006112921	0.000219807311977	8.22941637915e-05	0.655160554343	1.00644076823	8.42464448133e-05	-0.000507624639869	0.000676117529495	60.0	0.000198225478905	34.0	0.000100978925342	120.0	0.000612956866123	25.0	0.000282538296936	12.0	0.000103547109793	63.0	0.000273336529201
Bacteria	Actinobacteria	Actinobacteria (class)	Actinomycetales	Nocardiaceae	Rhodococcus	Rhodococcus globerulus	0.0	0.0	2.02471503112e-05	2.86337945695e-05	0.42264973081	1.02027141863	-2.02471503112e-05	-0.000107363606871	6.68693062483e-05	0.0	0.0	0.0	0.0	0.0	0.0	0.0	0.0	0.0	0.0	14.0	6.07414509336e-05
Bacteria	Actinobacteria	Actinobacteria (class)	Actinomycetales	Nocardiaceae	Rhodococcus	Rhodococcus jostii	0.0289207084354	0.00285272821136	0.0472042983746	0.0254395451294	0.41655454413	1.33018657773	-0.0182835899393	-0.0943644960268	0.0577973161483	9906.0	0.0327270265673	8707.0	0.0258595147927	5516.0	0.0281755839461	3153.0	0.0356337300096	2722.0	0.0234879360714	19013.0	0.082491229043
Bacteria	Actinobacteria	Actinobacteria (class)	Actinomycetales	Nocardiaceae	Rhodococcus	Rhodococcus opacus	0.00846411928903	0.001458010912	0.0123595402185	0.00683389317148	0.507050923642	0.869306709293	-0.00389542092944	-0.0235452967079	0.0157544548491	3005.0	0.00992779273517	2180.0	0.00647453109545	1760.0	0.00899003403647	810.0	0.00915424082073	703.0	0.00606613484871	5038.0	0.021858244986
Bacteria	Actinobacteria	Actinobacteria (class)	Actinomycetales	Nocardiaceae	Rhodococcus	Rhodococcus rhodochrous	8.14244210599e-05	7.35542470853e-05	0.000220770852974	0.000229981704275	0.487364275933	0.849927250504	-0.000139346431914	-0.000767284983856	0.000488592120028	20.0	6.60751596351e-05	60.0	0.000178198103545	0.0	0.0	11.0	0.000124316850652	0.0	0.0	124.0	0.000537995708269
Bacteria	Actinobacteria	Actinobacteria (class)	Actinomycetales	Nocardiaceae	Rhodococcus	Rhodococcus ruber	1.88097998186e-05	2.6601074009e-05	8.425420311e-05	6.00522087506e-05	0.261080335734	1.2935996354	-6.54444032914e-05	-0.000220940110995	9.00513044118e-05	0.0	0.0	19.0	5.64293994558e-05	0.0	0.0	12.0	0.000135618382529	0.0	0.0	27.0	0.000117144226801
Bacteria	Actinobacteria	Actinobacteria (class)	Actinomycetales	Nocardiaceae	Rhodococcus	Rhodococcus sp.	0.0	0.0	7.08650260892e-05	0.000100218280993	0.42264973081	1.29216432967	-7.08650260892e-05	-0.000375772624047	0.000234042571869	0.0	0.0	0.0	0.0	0.0	0.0	0.0	0.0	0.0	0.0	49.0	0.000212595078268
Bacteria	Actinobacteria	Actinobacteria (class)	Actinomycetales	Nocardiaceae	Rhodococcus	Rhodococcus sp. AD45	0.0	0.0	1.8800925289e-05	2.65885235288e-05	0.42264973081	0.805666737157	-1.8800925289e-05	-9.96947778085e-05	6.20929272305e-05	0.0	0.0	0.0	0.0	0.0	0.0	0.0	0.0	0.0	0.0	13.0	5.6402775867e-05
Bacteria	Actinobacteria	Actinobacteria (class)	Actinomycetales	Nocardiaceae	Rhodococcus	Rhodococcus sp. BCP1	0.0	0.0	3.76717729248e-05	5.32759321889e-05	0.42264973081	0.795570194152	-3.76717729248e-05	-0.00019976032954	0.000124416783691	0.0	0.0	0.0	0.0	0.0	0.0	10.0	0.000113015318774	0.0	0.0	0.0	0.0
Bacteria	Actinobacteria	Actinobacteria (class)	Actinomycetales	Nocardiaceae	Rhodococcus	Rhodococcus sp. DFA3	0.0	0.0	0.0	0.0	1.0	1.19051812711	0.0	0.0	0.0	0.0	0.0	0.0	0.0	0.0	0.0	0.0	0.0	0.0	0.0	0.0	0.0
Bacteria	Actinobacteria	Actinobacteria (class)	Actinomycetales	Nocardiaceae	Rhodococcus	Rhodococcus sp. DK17	8.56101645459e-05	2.35055294875e-05	0.000381194196958	0.00030966055204	0.309280401962	1.28447175643	-0.000295584032412	-0.00123017623391	0.000639008169089	16.0	5.28601277081e-05	36.0	0.000106918862127	19.0	9.70515038028e-05	21.0	0.000237332169426	11.0	9.4918183977e-05	187.0	0.000811332237471
Bacteria	Actinobacteria	Actinobacteria (class)	Actinomycetales	Nocardiaceae	Rhodococcus	Rhodococcus sp. DS7	0.0	0.0	0.0	0.0	1.0	1.20305547315	0.0	0.0	0.0	0.0	0.0	0.0	0.0	0.0	0.0	0.0	0.0	0.0	0.0	0.0	0.0
Bacteria	Actinobacteria	Actinobacteria (class)	Actinomycetales	Nocardiaceae	Rhodococcus	Rhodococcus sp. NS1	0.0	0.0	1.73547002668e-05	2.45432524882e-05	0.42264973081	1.10727130704	-1.73547002668e-05	-9.20259487463e-05	5.73165482128e-05	0.0	0.0	0.0	0.0	0.0	0.0	0.0	0.0	0.0	0.0	12.0	5.20641008003e-05
Bacteria	Actinobacteria	Actinobacteria (class)	Actinomycetales	Nocardiaceae	Rhodococcus	Rhodococcus sp. PY11	0.0	0.0	0.0	0.0	1.0	1.0488814173	0.0	0.0	0.0	0.0	0.0	0.0	0.0	0.0	0.0	0.0	0.0	0.0	0.0	0.0	0.0
Bacteria	Actinobacteria	Actinobacteria (class)	Actinomycetales	Nocardiaceae	Rhodococcus	Rhodococcus sp. T104	0.0	0.0	7.95423762226e-05	0.000112489907237	0.42264973081	1.31144298646	-7.95423762226e-05	-0.000421785598421	0.000262700845975	0.0	0.0	0.0	0.0	0.0	0.0	0.0	0.0	0.0	0.0	55.0	0.000238627128668
Bacteria	Actinobacteria	Actinobacteria (class)	Actinomycetales	Nocardiaceae	Rhodococcus	Rhodococcus sp. TFB	0.0	0.0	5.49565508447e-05	7.77202995459e-05	0.42264973081	0.98707514155	-5.49565508447e-05	-0.000291415504363	0.000181502402674	0.0	0.0	0.0	0.0	0.0	0.0	0.0	0.0	0.0	0.0	38.0	0.000164869652534
Bacteria	Actinobacteria	Actinobacteria (class)	Actinomycetales	Nocardiaceae	Rhodococcus	Rhodococcus sp. TK6	0.0	0.0	1.59084752445e-05	2.24979814475e-05	0.42264973081	1.1202980283	-1.59084752445e-05	-8.43571196841e-05	5.25401691951e-05	0.0	0.0	0.0	0.0	0.0	0.0	0.0	0.0	0.0	0.0	11.0	4.77254257336e-05
Bacteria	Actinobacteria	Actinobacteria (class)	Actinomycetales	Nocardiaceae	Rhodococcus	Rhodococcus sp. YYL	0.0	0.0	2.16933753334e-05	3.06790656102e-05	0.42264973081	1.1438478367	-2.16933753334e-05	-0.000115032435933	7.1645685266e-05	0.0	0.0	0.0	0.0	0.0	0.0	0.0	0.0	0.0	0.0	15.0	6.50801260003e-05
Bacteria	Actinobacteria	Actinobacteria (class)	Actinomycetales	Nocardioidaceae	Aeromicrobium	Aeromicrobium erythreum	3.26696523165e-05	4.6201865384e-05	2.02471503112e-05	2.86337945695e-05	0.765739835258	1.10377035788	1.24225020053e-05	-0.000103163414401	0.000128008418412	0.0	0.0	33.0	9.80089569495e-05	0.0	0.0	0.0	0.0	0.0	0.0	14.0	6.07414509336e-05
Bacteria	Actinobacteria	Actinobacteria (class)	Actinomycetales	Nocardioidaceae	Aeromicrobium	Aeromicrobium marinum	0.0024472394436	0.000367635438219	0.0057947755838	0.00459163906901	0.410948482857	1.3269120798	-0.00334753614019	-0.0171933685588	0.0104982962784	747.0	0.00246790721237	972.0	0.00288680927742	389.0	0.00198700184102	259.0	0.00292709675626	253.0	0.00218311823147	2829.0	0.0122741117637
Bacteria	Actinobacteria	Actinobacteria (class)	Actinomycetales	Nocardioidaceae	Kribbella	Kribbella flavida	0.0181565932355	0.00319289629651	0.0272607025046	0.0180278174654	0.550975529872	0.913337936398	-0.00910410926906	-0.0617734799557	0.0435652614175	5050.0	0.0166839778079	7606.0	0.0225895795927	2975.0	0.015196222306	1552.0	0.0175399774738	1357.0	0.0117094523324	12108.0	0.0525326777075
Bacteria	Actinobacteria	Actinobacteria (class)	Actinomycetales	Nocardioidaceae	Nocardioides	Nocardioides sp.	0.0249453727849	0.00270260795321	0.0405975992822	0.0311279007135	0.551154931911	0.913448641751	-0.0156522264973	-0.109372931106	0.0780684781115	8170.0	0.0269917027109	8996.0	0.0267178356581	4136.0	0.0211265799857	1961.0	0.0221623040117	1761.0	0.0151955383621	19461.0	0.0844349554728
Bacteria	Actinobacteria	Actinobacteria (class)	Actinomycetales	Nocardioidaceae	Nocardioides	Nocardioides sp. C190	0.0	0.0	0.0	0.0	1.0	1.03075359004	0.0	0.0	0.0	0.0	0.0	0.0	0.0	0.0	0.0	0.0	0.0	0.0	0.0	0.0	0.0
Bacteria	Actinobacteria	Actinobacteria (class)	Actinomycetales	Nocardioidaceae	Nocardioides	Nocardioides sp. JS614	0.030278872069	0.00313193794768	0.0481412330664	0.033790736719	0.533081846905	0.893721963672	-0.0178623609973	-0.119455887878	0.0837311658838	9622.0	0.0317887593005	11155.0	0.0331299974173	5074.0	0.0259178594892	2652.0	0.029971662539	2196.0	0.0189491210921	22012.0	0.095502915568
Bacteria	Actinobacteria	Actinobacteria (class)	Actinomycetales	Nocardioidaceae	Nocardioides	Nocardioides sp. SG-4G	0.0	0.0	2.02471503112e-05	2.86337945695e-05	0.42264973081	0.937923930671	-2.02471503112e-05	-0.000107363606871	6.68693062483e-05	0.0	0.0	0.0	0.0	0.0	0.0	0.0	0.0	0.0	0.0	14.0	6.07414509336e-05
Bacteria	Actinobacteria	Actinobacteria (class)	Actinomycetales	Nocardioidaceae	Pimelobacter	Pimelobacter simplex	2.21345534989e-05	3.13029857552e-05	3.61556255557e-05	5.1131776017e-05	0.760662029342	1.09996964165	-1.40210720568e-05	-0.00014197353906	0.000113931394946	0.0	0.0	0.0	0.0	13.0	6.64036604967e-05	0.0	0.0	0.0	0.0	25.0	0.000108466876667
Bacteria	Actinobacteria	Actinobacteria (class)	Actinomycetales	Nocardioidaceae	Pimelobacter	Pimelobacter sp.	3.1936327157e-05	4.51647869978e-05	2.02471503112e-05	2.86337945695e-05	0.775299015966	1.11103362518	1.16891768458e-05	-0.000101280441483	0.000124658795174	29.0	9.58089814709e-05	0.0	0.0	0.0	0.0	0.0	0.0	0.0	0.0	14.0	6.07414509336e-05
Bacteria	Actinobacteria	Actinobacteria (class)	Actinomycetales	Nocardiopsaceae	Nocardiopsis	Nocardiopsis dassonvillei	0.00983549472595	0.00107221867822	0.0164591130486	0.00967020375273	0.435154259288	0.803994577923	-0.00662361832264	-0.035554549308	0.0223073126628	3038.0	0.0100368167486	3716.0	0.0110364025462	1651.0	0.00843326488308	1020.0	0.011527562515	913.0	0.00787820927009	6908.0	0.0299715673607
Bacteria	Actinobacteria	Actinobacteria (class)	Actinomycetales	Nocardiopsaceae	Nocardiopsis	Nocardiopsis sp. TFS65-07	2.64186845501e-05	2.03638922734e-05	0.0	0.0	0.207982404135	1.3420407955	2.64186845501e-05	-3.55371324586e-05	8.83745015589e-05	15.0	4.95563697263e-05	10.0	2.96996839241e-05	0.0	0.0	0.0	0.0	0.0	0.0	0.0	0.0
Bacteria	Actinobacteria	Actinobacteria (class)	Actinomycetales	Nocardiopsaceae	Thermobifida	Thermobifida fusca	0.0171888666163	0.00130804213252	0.0241444921264	0.0130077092818	0.528941528084	0.890276973291	-0.0069556255101	-0.0459842911915	0.0320730401713	5274.0	0.0174240195958	6283.0	0.0186603114095	3031.0	0.0154822688435	1483.0	0.0167601717742	1535.0	0.0132454011277	9779.0	0.0424279034771
Bacteria	Actinobacteria	Actinobacteria (class)	Actinomycetales	Promicromonosporaceae	Cellulosimicrobium	Cellulosimicrobium cellulans	0.0	0.0	1.44622502223e-05	2.04527104068e-05	0.42264973081	0.807564656444	-1.44622502223e-05	-7.66882906219e-05	4.77637901773e-05	0.0	0.0	0.0	0.0	0.0	0.0	0.0	0.0	0.0	0.0	10.0	4.33867506669e-05
Bacteria	Actinobacteria	Actinobacteria (class)	Actinomycetales	Promicromonosporaceae	Xylanimonas	Xylanimonas cellulosilytica	0.0067820218991	0.000894450387238	0.00860922382487	0.00526057659465	0.673724221557	1.0248644338	-0.00182720192577	-0.0172410860643	0.0135866822128	1803.0	0.0059566756411	2702.0	0.00802485459629	1246.0	0.00636453545991	516.0	0.00583159044876	466.0	0.0040210794303	3682.0	0.0159750015955
Bacteria	Actinobacteria	Actinobacteria (class)	Actinomycetales	Propionibacteriaceae	Propionibacterium	Propionibacterium acidifaciens	0.0249478851277	0.00739434405469	0.0129721651113	0.00281807678009	0.136836327198	1.4265802698	0.0119757200164	-0.0076469598333	0.031598399866	6644.0	0.0219501680308	11826.0	0.0351228462086	3479.0	0.0177706411437	950.0	0.0107364552836	1964.0	0.0169472103028	2589.0	0.0112328297477
Bacteria	Actinobacteria	Actinobacteria (class)	Actinomycetales	Propionibacteriaceae	Propionibacterium	Propionibacterium acnes	0.011256489674	0.0012168037038	0.0144565692748	0.00707967142668	0.589911313007	0.94654216811	-0.00320007960077	-0.0239284858911	0.0175283266896	3237.0	0.0106942645869	4359.0	0.0129460922225	1983.0	0.0101291122127	960.0	0.0108494706023	947.0	0.00817159274784	5612.0	0.0243486444743
Bacteria	Actinobacteria	Actinobacteria (class)	Actinomycetales	Propionibacteriaceae	Propionibacterium	Propionibacterium freudenreichii	0.00355040537555	0.000251662792511	0.0046461529619	0.00157450714572	0.429339172742	0.798525574434	-0.00109574758635	-0.00572789726961	0.00353640209692	1035.0	0.00341938951112	1121.0	0.00332933456789	764.0	0.00390249204765	350.0	0.0039555361571	366.0	0.00315818684869	1573.0	0.0068247358799
Bacteria	Actinobacteria	Actinobacteria (class)	Actinomycetales	Propionibacteriaceae	Propionibacterium	Propionibacterium granulosum	0.0	0.0	0.0	0.0	1.0	1.09756427605	0.0	0.0	0.0	0.0	0.0	0.0	0.0	0.0	0.0	0.0	0.0	0.0	0.0	0.0	0.0
Bacteria	Actinobacteria	Actinobacteria (class)	Actinomycetales	Propionibacteriaceae	Propionibacterium	Propionibacterium jensenii	2.31149265684e-05	1.68414701842e-05	3.03707254668e-05	4.29506918543e-05	0.840281408768	1.16444942876	-7.25579889844e-06	-0.000120697420814	0.000106185823017	12.0	3.96450957811e-05	10.0	2.96996839241e-05	0.0	0.0	0.0	0.0	0.0	0.0	21.0	9.11121764005e-05
Bacteria	Actinobacteria	Actinobacteria (class)	Actinomycetales	Pseudonocardiaceae	Actinosynnema	Actinosynnema mirum	0.0159042626889	0.000504272083757	0.022552898055	0.0139404696733	0.569593100961	0.928637113949	-0.00664863536606	-0.0489833661736	0.0356860954415	4922.0	0.0162610967862	5475.0	0.0162605769484	2974.0	0.0151911143321	1493.0	0.016873187093	1048.0	0.00904311425526	9621.0	0.0417423928166
Bacteria	Actinobacteria	Actinobacteria (class)	Actinomycetales	Pseudonocardiaceae	Actinosynnema	Actinosynnema pretiosum	0.0	0.0	2.16933753334e-05	3.06790656102e-05	0.42264973081	0.860685906754	-2.16933753334e-05	-0.000115032435933	7.1645685266e-05	0.0	0.0	0.0	0.0	0.0	0.0	0.0	0.0	0.0	0.0	15.0	6.50801260003e-05
Bacteria	Actinobacteria	Actinobacteria (class)	Actinomycetales	Pseudonocardiaceae	Amycolatopsis	Amycolatopsis balhimycina	0.0	0.0	1.59084752445e-05	2.24979814475e-05	0.42264973081	1.12729758849	-1.59084752445e-05	-8.43571196841e-05	5.25401691951e-05	0.0	0.0	0.0	0.0	0.0	0.0	0.0	0.0	0.0	0.0	11.0	4.77254257336e-05
Bacteria	Actinobacteria	Actinobacteria (class)	Actinomycetales	Pseudonocardiaceae	Amycolatopsis	Amycolatopsis lactamdurans	0.000139605254929	2.7064071152e-05	0.000337733286501	8.76336607715e-05	0.0744909888499	1.4808735553	-0.000198128031572	-0.000438688929578	4.24328664331e-05	50.0	0.000165187899088	51.0	0.000151468388013	20.0	0.000102159477687	20.0	0.000226030637549	51.0	0.000440075216621	80.0	0.000347094005335
Bacteria	Actinobacteria	Actinobacteria (class)	Actinomycetales	Pseudonocardiaceae	Amycolatopsis	Amycolatopsis mediterranei	0.0135215505726	0.00206662320257	0.023089557615	0.0158532612599	0.483930429817	0.846852150215	-0.00956800704242	-0.0567085656638	0.037572551579	3958.0	0.0130762740918	5470.0	0.0162457271065	2201.0	0.0112426505195	1284.0	0.0145111669306	1094.0	0.0094400448428	10445.0	0.0453174610716
Bacteria	Actinobacteria	Actinobacteria (class)	Actinomycetales	Pseudonocardiaceae	Amycolatopsis	Amycolatopsis methanolica	6.92414588547e-05	1.61969678905e-05	3.32631755113e-05	4.70412339356e-05	0.3960726289	1.31769692084	3.59782833435e-05	-9.09648130859e-05	0.000162921379773	18.0	5.94676436716e-05	31.0	9.20690201647e-05	11.0	5.6187712728e-05	0.0	0.0	0.0	0.0	23.0	9.97895265338e-05
Bacteria	Actinobacteria	Actinobacteria (class)	Actinomycetales	Pseudonocardiaceae	Amycolatopsis	Amycolatopsis orientalis	9.85205226494e-05	2.35555602666e-05	0.000139782251729	0.000120940881192	0.679530019422	1.02964094667	-4.12617290794e-05	-0.000391934062668	0.00030941060451	37.0	0.000122239045325	36.0	0.000106918862127	13.0	6.64036604967e-05	11.0	0.000124316850652	0.0	0.0	68.0	0.000295029904535
Bacteria	Actinobacteria	Actinobacteria (class)	Actinomycetales	Pseudonocardiaceae	Amycolatopsis	Amycolatopsis sp. HR167	9.89989464136e-06	1.40005652679e-05	0.0	0.0	0.42264973081	1.14806160971	9.89989464136e-06	-3.26959140631e-05	5.24957033458e-05	0.0	0.0	10.0	2.96996839241e-05	0.0	0.0	0.0	0.0	0.0	0.0	0.0	0.0
Bacteria	Actinobacteria	Actinobacteria (class)	Actinomycetales	Pseudonocardiaceae	Kibdelosporangium	Kibdelosporangium sp. MJ126-NF4	0.0	0.0	2.45858253779e-05	3.47696076916e-05	0.42264973081	1.15658298468	-2.45858253779e-05	-0.000130370094057	8.11984433015e-05	0.0	0.0	0.0	0.0	0.0	0.0	0.0	0.0	0.0	0.0	17.0	7.37574761337e-05
Bacteria	Actinobacteria	Actinobacteria (class)	Actinomycetales	Pseudonocardiaceae	Kutzneria	Kutzneria sp. 744	2.07897787469e-05	2.94011870625e-05	0.000124445274259	0.000106582281556	0.301081627896	1.28869292025	-0.000103655495512	-0.000401028366662	0.000193717375639	0.0	0.0	21.0	6.23693362406e-05	0.0	0.0	10.0	0.000113015318774	0.0	0.0	60.0	0.000260320504001
Bacteria	Actinobacteria	Actinobacteria (class)	Actinomycetales	Pseudonocardiaceae	Lechevalieria	Lechevalieria aerocolonigenes	0.000359308732016	0.000225151017942	0.000133567668949	3.34411468223e-05	0.290937253717	1.29374564961	0.000225741063067	-0.000439492407274	0.000890974533409	169.0	0.000558335098917	15.0	4.45495258861e-05	93.0	0.000475041571245	14.0	0.000158221446284	10.0	8.62892581609e-05	36.0	0.000156192302401
Bacteria	Actinobacteria	Actinobacteria (class)	Actinomycetales	Pseudonocardiaceae	Lentzea	Lentzea albidocapillata	0.0	0.0	0.0	0.0	1.0	1.08639164211	0.0	0.0	0.0	0.0	0.0	0.0	0.0	0.0	0.0	0.0	0.0	0.0	0.0	0.0	0.0
Bacteria	Actinobacteria	Actinobacteria (class)	Actinomycetales	Pseudonocardiaceae	Pseudonocardia	Pseudonocardia autotrophica	3.24698845314e-05	2.32090007938e-05	3.18169504891e-05	4.4995962895e-05	0.986596085125	1.27303226956	6.52934042354e-07	-0.000113411316563	0.000114717184648	16.0	5.28601277081e-05	15.0	4.45495258861e-05	0.0	0.0	0.0	0.0	0.0	0.0	22.0	9.54508514672e-05
Bacteria	Actinobacteria	Actinobacteria (class)	Actinomycetales	Pseudonocardiaceae	Pseudonocardia	Pseudonocardia sp. W101	2.07897787469e-05	2.94011870625e-05	0.0	0.0	0.42264973081	1.0610064892	2.07897787469e-05	-6.86614195326e-05	0.000110240977026	0.0	0.0	21.0	6.23693362406e-05	0.0	0.0	0.0	0.0	0.0	0.0	0.0	0.0
Bacteria	Actinobacteria	Actinobacteria (class)	Actinomycetales	Pseudonocardiaceae	Pseudonocardia	Pseudonocardia thermophila	0.0	0.0	0.0	0.0	1.0	1.13392981966	0.0	0.0	0.0	0.0	0.0	0.0	0.0	0.0	0.0	0.0	0.0	0.0	0.0	0.0	0.0
Bacteria	Actinobacteria	Actinobacteria (class)	Actinomycetales	Pseudonocardiaceae	Pseudonocardia	Pseudonocardia zijingensis	0.0	0.0	0.0	0.0	1.0	1.1809842749	0.0	0.0	0.0	0.0	0.0	0.0	0.0	0.0	0.0	0.0	0.0	0.0	0.0	0.0	0.0
Bacteria	Actinobacteria	Actinobacteria (class)	Actinomycetales	Pseudonocardiaceae	Saccharomonospora	Saccharomonospora viridis	0.00764627777536	0.000956100163007	0.013631739906	0.00861843027392	0.429804978947	0.799025483437	-0.00598546213067	-0.0317693015172	0.0197983772558	2239.0	0.00739711412115	3004.0	0.00892178505079	1296.0	0.00661993415413	756.0	0.00854395809934	763.0	0.00658387039768	5939.0	0.0257673912211
Bacteria	Actinobacteria	Actinobacteria (class)	Actinomycetales	Pseudonocardiaceae	Saccharopolyspora	Saccharopolyspora erythraea	0.0269663902289	0.00253416089819	0.0467387595821	0.0314983844117	0.468543186289	0.83231576522	-0.0197723693532	-0.114745943502	0.0752012047952	7932.0	0.0262054083113	10229.0	0.0303798066859	4760.0	0.0243139556896	2770.0	0.0313052433005	2117.0	0.0182674359527	20892.0	0.0906435994933
Bacteria	Actinobacteria	Actinobacteria (class)	Actinomycetales	Pseudonocardiaceae	Saccharopolyspora	Saccharopolyspora pogona	2.97338218358e-05	4.20499741014e-05	4.14389502173e-05	5.86035254078e-05	0.830829658503	1.15787961514	-1.17051283815e-05	-0.00015922771736	0.000135817460597	27.0	8.92014655074e-05	0.0	0.0	0.0	0.0	11.0	0.000124316850652	0.0	0.0	0.0	0.0
Bacteria	Actinobacteria	Actinobacteria (class)	Actinomycetales	Pseudonocardiaceae	Saccharopolyspora	Saccharopolyspora spinosa	3.69861583702e-05	2.85094491827e-05	8.09886012449e-05	0.000114535178278	0.645517160129	0.998624773185	-4.40024428747e-05	-0.000367817782994	0.000279812897245	21.0	6.93789176169e-05	14.0	4.15795574937e-05	0.0	0.0	0.0	0.0	0.0	0.0	56.0	0.000242965803735
Bacteria	Actinobacteria	Actinobacteria (class)	Actinomycetales	Pseudonocardiaceae	Saccharothrix	Saccharothrix mutabilis	0.000136639969646	6.49342588821e-05	0.000274932604192	0.000156894833916	0.342172950774	1.31658671904	-0.000138292634546	-0.000549001403632	0.000272416134541	39.0	0.000128846561288	74.0	0.000219777661038	12.0	6.12956866123e-05	17.0	0.000192126041916	16.0	0.000138062813057	114.0	0.000494608957603
Bacteria	Actinobacteria	Actinobacteria (class)	Actinomycetales	Pseudonocardiaceae	Saccharothrix	Saccharothrix sp. 14-28-C4	0.0	0.0	1.44622502223e-05	2.04527104068e-05	0.42264973081	0.933073480295	-1.44622502223e-05	-7.66882906219e-05	4.77637901773e-05	0.0	0.0	0.0	0.0	0.0	0.0	0.0	0.0	0.0	0.0	10.0	4.33867506669e-05
Bacteria	Actinobacteria	Actinobacteria (class)	Actinomycetales	Pseudonocardiaceae	Streptoalloteichus	Streptoalloteichus hindustanus	4.41272317081e-05	3.51941536924e-05	6.65263510226e-05	9.40824678713e-05	0.776503367565	1.11158115325	-2.23991193144e-05	-0.000272844744314	0.000228046505686	14.0	4.62526117446e-05	29.0	8.61290833798e-05	0.0	0.0	0.0	0.0	0.0	0.0	46.0	0.000199579053068
Bacteria	Actinobacteria	Actinobacteria (class)	Actinomycetales	Pseudonocardiaceae	Streptoalloteichus	Streptoalloteichus tenebrarius	0.0	0.0	4.19405256447e-05	5.93128601797e-05	0.42264973081	0.814085007505	-4.19405256447e-05	-0.000222396042804	0.000138514991514	0.0	0.0	0.0	0.0	0.0	0.0	0.0	0.0	0.0	0.0	29.0	0.000125821576934
Bacteria	Actinobacteria	Actinobacteria (class)	Actinomycetales	Pseudonocardiaceae	Thermobispora	Thermobispora bispora	0.0141324103028	0.00158635747484	0.0198137455758	0.0118181918663	0.567755886684	0.927132675034	-0.00568133527307	-0.0407774694307	0.0294147988846	4429.0	0.0146323441012	5312.0	0.0157764721005	2347.0	0.0119884147066	1190.0	0.0134488229342	1114.0	0.00961262335912	8385.0	0.0363797904342
Bacteria	Actinobacteria	Actinobacteria (class)	Actinomycetales	Sanguibacteraceae	Sanguibacter	Sanguibacter keddieii	0.00642925492329	0.000386524403579	0.00830727272543	0.00422903128509	0.594630501037	0.949232039739	-0.00187801780214	-0.014596873643	0.0108408380387	1985.0	0.00655795959378	2298.0	0.00682498736575	1156.0	0.00590481781032	604.0	0.00682612525397	467.0	0.00402970835611	3242.0	0.0140659845662
Bacteria	Actinobacteria	Actinobacteria (class)	Actinomycetales	Segniliparaceae	Segniliparus	Segniliparus rotundus	0.00471808912405	0.00131092572695	0.00511646184801	0.0017801608416	0.812462080519	1.14229154708	-0.000398372723959	-0.00489363857705	0.00409689312914	1743.0	0.0057584501622	966.0	0.00286898946707	1082.0	0.00552682774288	423.0	0.00478054798416	362.0	0.00312367114542	1716.0	0.00744516641444
Bacteria	Actinobacteria	Actinobacteria (class)	Actinomycetales	Segniliparaceae	Segniliparus	Segniliparus rugosus	0.00106188714378	0.000111863381759	0.00223852237228	0.00136606850016	0.347239107923	1.30937071332	-0.0011766352285	-0.00529428400754	0.00294101355054	309.0	0.00102086121636	409.0	0.0012147170725	186.0	0.000950083142491	131.0	0.00148050067594	125.0	0.00107861572701	958.0	0.00415645071389
Bacteria	Actinobacteria	Actinobacteria (class)	Actinomycetales	Streptomycetaceae	Kitasatospora	Kitasatospora griseola	0.0	0.0	2.02471503112e-05	2.86337945695e-05	0.42264973081	1.12470865046	-2.02471503112e-05	-0.000107363606871	6.68693062483e-05	0.0	0.0	0.0	0.0	0.0	0.0	0.0	0.0	0.0	0.0	14.0	6.07414509336e-05
Bacteria	Actinobacteria	Actinobacteria (class)	Actinomycetales	Streptomycetaceae	Kitasatospora	Kitasatospora putterlickiae	1.08898841055e-05	1.54006217947e-05	0.0	0.0	0.42264973081	0.964035986109	1.08898841055e-05	-3.59655054694e-05	5.77452736804e-05	0.0	0.0	11.0	3.26696523165e-05	0.0	0.0	0.0	0.0	0.0	0.0	0.0	0.0
Bacteria	Actinobacteria	Actinobacteria (class)	Actinomycetales	Streptomycetaceae	Kitasatospora	Kitasatospora setae	0.00500202388879	0.000977871160777	0.00627691900885	0.00433051120531	0.720741715866	1.06463960251	-0.00127489512006	-0.0136545429975	0.0111047527574	1379.0	0.00455588225684	2141.0	0.00635870232815	801.0	0.00409148708137	361.0	0.00407985300776	281.0	0.00242472815432	2841.0	0.0123261758645
Bacteria	Actinobacteria	Actinobacteria (class)	Actinomycetales	Streptomycetaceae	Kitasatospora	Kitasatospora sp. CECT 4991	0.0	0.0	1.59084752445e-05	2.24979814475e-05	0.42264973081	1.0047221473	-1.59084752445e-05	-8.43571196841e-05	5.25401691951e-05	0.0	0.0	0.0	0.0	0.0	0.0	0.0	0.0	0.0	0.0	11.0	4.77254257336e-05
Bacteria	Actinobacteria	Actinobacteria (class)	Actinomycetales	Streptomycetaceae	Streptomyces	Streptomyces abikoensis	0.0	0.0	3.32631755113e-05	4.70412339356e-05	0.42264973081	1.11266211185	-3.32631755113e-05	-0.00017638306843	0.000109856717408	0.0	0.0	0.0	0.0	0.0	0.0	0.0	0.0	0.0	0.0	23.0	9.97895265338e-05
Bacteria	Actinobacteria	Actinobacteria (class)	Actinomycetales	Streptomycetaceae	Streptomyces	Streptomyces achromogenes	8.78514908882e-05	2.34758264094e-05	9.23969870317e-05	7.80548666421e-05	0.943332265149	1.24271041134	-4.5454961435e-06	-0.000219663114725	0.000210572122438	34.0	0.00011232777138	32.0	9.50389885571e-05	11.0	5.6187712728e-05	0.0	0.0	10.0	8.62892581609e-05	44.0	0.000190901702934
Bacteria	Actinobacteria	Actinobacteria (class)	Actinomycetales	Streptomycetaceae	Streptomyces	Streptomyces aculeolatus	2.1779768211e-05	3.08012435893e-05	0.0	0.0	0.42264973081	0.85896065312	2.1779768211e-05	-7.19310109389e-05	0.000115490547361	0.0	0.0	22.0	6.5339304633e-05	0.0	0.0	0.0	0.0	0.0	0.0	0.0	0.0
Bacteria	Actinobacteria	Actinobacteria (class)	Actinomycetales	Streptomycetaceae	Streptomyces	Streptomyces aizunensis	0.0	0.0	1.8800925289e-05	2.65885235288e-05	0.42264973081	0.993079943975	-1.8800925289e-05	-9.96947778085e-05	6.20929272305e-05	0.0	0.0	0.0	0.0	0.0	0.0	0.0	0.0	0.0	0.0	13.0	5.6402775867e-05
Bacteria	Actinobacteria	Actinobacteria (class)	Actinomycetales	Streptomycetaceae	Streptomyces	Streptomyces akiyoshiensis	0.0	0.0	0.0	0.0	1.0	1.0994984411	0.0	0.0	0.0	0.0	0.0	0.0	0.0	0.0	0.0	0.0	0.0	0.0	0.0	0.0	0.0
Bacteria	Actinobacteria	Actinobacteria (class)	Actinomycetales	Streptomycetaceae	Streptomyces	Streptomyces albaduncus	0.0	0.0	2.16933753334e-05	3.06790656102e-05	0.42264973081	0.94830206545	-2.16933753334e-05	-0.000115032435933	7.1645685266e-05	0.0	0.0	0.0	0.0	0.0	0.0	0.0	0.0	0.0	0.0	15.0	6.50801260003e-05
Bacteria	Actinobacteria	Actinobacteria (class)	Actinomycetales	Streptomycetaceae	Streptomyces	Streptomyces albulus	0.0	0.0	2.74782754224e-05	3.88601497729e-05	0.42264973081	0.827846405845	-2.74782754224e-05	-0.000145707752182	9.07512013369e-05	0.0	0.0	0.0	0.0	0.0	0.0	0.0	0.0	0.0	0.0	19.0	8.24348262671e-05
Bacteria	Actinobacteria	Actinobacteria (class)	Actinomycetales	Streptomycetaceae	Streptomyces	Streptomyces albus	0.00558970457819	0.00126828037655	0.00818476851797	0.00474460782159	0.524239094404	0.886224113111	-0.00259506393978	-0.0158887946245	0.010698666745	1628.0	0.0053785179943	2437.0	0.0072378129723	813.0	0.00415278276798	645.0	0.00728948806095	333.0	0.00287343229676	3317.0	0.0143913851962
Bacteria	Actinobacteria	Actinobacteria (class)	Actinomycetales	Streptomycetaceae	Streptomyces	Streptomyces ambofaciens	0.000843835874157	0.000495592780904	0.00111410998941	0.00056110726603	0.636930816715	0.989872744659	-0.00027027411525	-0.0017489121864	0.0012083639559	155.0	0.000512082487172	520.0	0.00154438356405	93.0	0.000475041571245	86.0	0.00097193174146	59.0	0.000509106623149	429.0	0.00186129160361
Bacteria	Actinobacteria	Actinobacteria (class)	Actinomycetales	Streptomycetaceae	Streptomyces	Streptomyces amphibiosporus	0.000104938883198	0.00014840599184	0.000184113651991	0.000132115231792	0.603544889787	0.958369733958	-7.91747687922e-05	-0.000471326824318	0.000312977286734	0.0	0.0	106.0	0.000314816649595	0.0	0.0	22.0	0.000248633701304	0.0	0.0	70.0	0.000303707254668
Bacteria	Actinobacteria	Actinobacteria (class)	Actinomycetales	Streptomycetaceae	Streptomyces	Streptomyces ansochromogenes	1.43162845876e-05	2.02462838266e-05	3.76717729248e-05	5.32759321889e-05	0.609130825599	0.964031244183	-2.33554883372e-05	-0.000164803203237	0.000118092226563	13.0	4.29488537628e-05	0.0	0.0	0.0	0.0	10.0	0.000113015318774	0.0	0.0	0.0	0.0
Bacteria	Actinobacteria	Actinobacteria (class)	Actinomycetales	Streptomycetaceae	Streptomyces	Streptomyces antibioticus	0.000649335488975	0.000103677624462	0.000587815666126	0.000201841190289	0.727072382712	1.07048177458	6.15198228486e-05	-0.000450395449923	0.00057343509562	174.0	0.000574853888825	268.0	0.000795951529165	113.0	0.000577201048933	34.0	0.000384252083833	100.0	0.000862892581609	119.0	0.000516302332936
Bacteria	Actinobacteria	Actinobacteria (class)	Actinomycetales	Streptomycetaceae	Streptomyces	Streptomyces anulatus	0.000148498758657	9.88783218917e-05	9.54508514672e-05	0.000134987888685	0.67910746273	1.02996272068	5.30479071896e-05	-0.00028758591173	0.00039368172611	26.0	8.58977075256e-05	97.0	0.000288086934064	14.0	7.1511634381e-05	0.0	0.0	0.0	0.0	66.0	0.000286352554401
Bacteria	Actinobacteria	Actinobacteria (class)	Actinomycetales	Streptomycetaceae	Streptomyces	Streptomyces arenae	0.0	0.0	3.18169504891e-05	4.4995962895e-05	0.42264973081	0.951196439124	-3.18169504891e-05	-0.000168714239368	0.00010508033839	0.0	0.0	0.0	0.0	0.0	0.0	0.0	0.0	0.0	0.0	22.0	9.54508514672e-05
Bacteria	Actinobacteria	Actinobacteria (class)	Actinomycetales	Streptomycetaceae	Streptomyces	Streptomyces argenteolus	0.0	0.0	1.59084752445e-05	2.24979814475e-05	0.42264973081	0.82485850977	-1.59084752445e-05	-8.43571196841e-05	5.25401691951e-05	0.0	0.0	0.0	0.0	0.0	0.0	0.0	0.0	0.0	0.0	11.0	4.77254257336e-05
Bacteria	Actinobacteria	Actinobacteria (class)	Actinomycetales	Streptomycetaceae	Streptomyces	Streptomyces argillaceus	0.0	0.0	3.32631755113e-05	4.70412339356e-05	0.42264973081	0.827646539499	-3.32631755113e-05	-0.00017638306843	0.000109856717408	0.0	0.0	0.0	0.0	0.0	0.0	0.0	0.0	0.0	0.0	23.0	9.97895265338e-05
Bacteria	Actinobacteria	Actinobacteria (class)	Actinomycetales	Streptomycetaceae	Streptomyces	Streptomyces atroolivaceus	0.000263958691344	0.000147737705622	0.000318121008905	0.000139262579411	0.725197142861	1.06907924859	-5.41623175611e-05	-0.00045330422488	0.000344979589757	59.0	0.000194921720924	158.0	0.000469255006001	25.0	0.000127699347109	30.0	0.000339045956323	16.0	0.000138062813057	110.0	0.000477254257336
Bacteria	Actinobacteria	Actinobacteria (class)	Actinomycetales	Streptomycetaceae	Streptomyces	Streptomyces aureofaciens	0.000178692360679	6.57576979295e-05	0.000241972658155	9.78786336183e-05	0.495762576696	0.859767000125	-6.32802974752e-05	-0.000308428043983	0.000181867449032	76.0	0.000251085606613	65.0	0.000193047945507	18.0	9.19435299185e-05	19.0	0.000214729105671	16.0	0.000138062813057	86.0	0.000373126055735
Bacteria	Actinobacteria	Actinobacteria (class)	Actinomycetales	Streptomycetaceae	Streptomyces	Streptomyces avermitilis	0.0230458349718	0.0011244113723	0.0351054047793	0.0215675446646	0.512076029844	0.874778575835	-0.0120595698075	-0.0774272742174	0.0533081346024	7079.0	0.0233873027528	8155.0	0.0242200922401	4215.0	0.0215301099226	2226.0	0.0251572099592	1751.0	0.015109249104	14993.0	0.0650497552749
Bacteria	Actinobacteria	Actinobacteria (class)	Actinomycetales	Streptomycetaceae	Streptomyces	Streptomyces bikiniensis	0.0	0.0	2.02471503112e-05	2.86337945695e-05	0.42264973081	1.04995772331	-2.02471503112e-05	-0.000107363606871	6.68693062483e-05	0.0	0.0	0.0	0.0	0.0	0.0	0.0	0.0	0.0	0.0	14.0	6.07414509336e-05
Bacteria	Actinobacteria	Actinobacteria (class)	Actinomycetales	Streptomycetaceae	Streptomyces	Streptomyces bingchenggensis	0.00796449149703	0.00124338852761	0.0126393138098	0.00809012772878	0.500724313596	0.864122320761	-0.00467482231279	-0.0285318991594	0.0191822545338	2393.0	0.00790589285034	3204.0	0.00951577872928	1267.0	0.00647180291148	810.0	0.00915424082073	573.0	0.00494437449262	5490.0	0.0238193261161
Bacteria	Actinobacteria	Actinobacteria (class)	Actinomycetales	Streptomycetaceae	Streptomyces	Streptomyces cacaoi	0.0	0.0	5.0617875778e-05	7.15844864238e-05	0.42264973081	0.979460561887	-5.0617875778e-05	-0.000268409017177	0.000167173265621	0.0	0.0	0.0	0.0	0.0	0.0	0.0	0.0	0.0	0.0	35.0	0.000151853627334
Bacteria	Actinobacteria	Actinobacteria (class)	Actinomycetales	Streptomycetaceae	Streptomyces	Streptomyces caelestis	1.08898841055e-05	1.54006217947e-05	0.0	0.0	0.42264973081	1.08622052174	1.08898841055e-05	-3.59655054694e-05	5.77452736804e-05	0.0	0.0	11.0	3.26696523165e-05	0.0	0.0	0.0	0.0	0.0	0.0	0.0	0.0
Bacteria	Actinobacteria	Actinobacteria (class)	Actinomycetales	Streptomycetaceae	Streptomyces	Streptomyces caeruleus	2.85099266749e-05	2.17795892736e-05	3.47094005335e-05	4.90865049763e-05	0.881531083704	1.19566866554	-6.19947385865e-06	-0.000133268441082	0.000120869493365	16.0	5.28601277081e-05	11.0	3.26696523165e-05	0.0	0.0	0.0	0.0	0.0	0.0	24.0	0.000104128201601
Bacteria	Actinobacteria	Actinobacteria (class)	Actinomycetales	Streptomycetaceae	Streptomyces	Streptomyces caespitosus	0.000141248096171	5.79394171e-05	4.89733048022e-05	6.92587118456e-05	0.224055005172	1.32553621222	9.22747913687e-05	-8.7203727935e-05	0.000271753310673	37.0	0.000122239045325	74.0	0.000219777661038	16.0	8.17275821498e-05	13.0	0.000146919914407	0.0	0.0	0.0	0.0
Bacteria	Actinobacteria	Actinobacteria (class)	Actinomycetales	Streptomycetaceae	Streptomyces	Streptomyces carzinostaticus	1.76200425694e-05	2.49185031712e-05	0.0	0.0	0.42264973081	0.852340120985	1.76200425694e-05	-5.81928816929e-05	9.34329668316e-05	16.0	5.28601277081e-05	0.0	0.0	0.0	0.0	0.0	0.0	0.0	0.0	0.0	0.0
Bacteria	Actinobacteria	Actinobacteria (class)	Actinomycetales	Streptomycetaceae	Streptomyces	Streptomyces cattleya	2.88323369603e-05	2.20263591033e-05	0.000173547002668	0.000245432524882	0.492399478283	0.856498427698	-0.000144714665707	-0.000883153810448	0.000593724479033	10.0	3.30375798176e-05	18.0	5.34594310634e-05	0.0	0.0	0.0	0.0	0.0	0.0	120.0	0.000520641008003
Bacteria	Actinobacteria	Actinobacteria (class)	Actinomycetales	Streptomycetaceae	Streptomyces	Streptomyces chartreusis	9.92508387481e-05	1.56401191929e-05	0.000109789326767	4.414744622e-06	0.444305860568	0.808744352574	-1.0538488019e-05	-5.40375331169e-05	3.29605570789e-05	24.0	7.92901915621e-05	34.0	0.000100978925342	23.0	0.00011748339934	10.0	0.000113015318774	12.0	0.000103547109793	26.0	0.000112805551734
Bacteria	Actinobacteria	Actinobacteria (class)	Actinomycetales	Streptomycetaceae	Streptomyces	Streptomyces chromofuscus	0.0	0.0	6.89172256396e-05	5.1644386491e-05	0.199757431729	1.36039674958	-6.89172256396e-05	-0.000226041910646	8.82074593669e-05	0.0	0.0	0.0	0.0	0.0	0.0	11.0	0.000124316850652	0.0	0.0	19.0	8.24348262671e-05
Bacteria	Actinobacteria	Actinobacteria (class)	Actinomycetales	Streptomycetaceae	Streptomyces	Streptomyces cinnamonensis	7.84286849988e-05	3.29246659544e-05	0.000368110148133	0.000130049833282	0.0797162048769	1.45954432902	-0.000289681463134	-0.00065659877021	7.72358439429e-05	18.0	5.94676436716e-05	42.0	0.000124738672481	10.0	5.10797388436e-05	23.0	0.000259935233181	34.0	0.000293383477747	127.0	0.000551011733469
Bacteria	Actinobacteria	Actinobacteria (class)	Actinomycetales	Streptomycetaceae	Streptomyces	Streptomyces cinnamoneus	0.0	0.0	1.44622502223e-05	2.04527104068e-05	0.42264973081	1.11121943812	-1.44622502223e-05	-7.66882906219e-05	4.77637901773e-05	0.0	0.0	0.0	0.0	0.0	0.0	0.0	0.0	0.0	0.0	10.0	4.33867506669e-05
Bacteria	Actinobacteria	Actinobacteria (class)	Actinomycetales	Streptomycetaceae	Streptomyces	Streptomyces clavuligerus	0.00672032635691	0.000963153051401	0.0118573480707	0.00645270040787	0.377136070301	1.31681044607	-0.00513702171381	-0.0241970480261	0.0139230045985	2195.0	0.00725174876995	2539.0	0.00754074974832	1051.0	0.00536848055246	812.0	0.00917684388448	654.0	0.00564331748372	4783.0	0.020751882844
Bacteria	Actinobacteria	Actinobacteria (class)	Actinomycetales	Streptomycetaceae	Streptomyces	Streptomyces coelicolor	0.021420985929	0.00310122657008	0.035943570983	0.021013445289	0.431933080104	0.801328731181	-0.014522585054	-0.0766307234984	0.0475855533904	6635.0	0.0219204342089	8399.0	0.0249447645278	3406.0	0.0173977590501	2183.0	0.0246712440885	2059.0	0.0177669582553	15072.0	0.0653925106051
Bacteria	Actinobacteria	Actinobacteria (class)	Actinomycetales	Streptomycetaceae	Streptomyces	Streptomyces collinus	9.81429787537e-05	9.78252342533e-05	0.00022484125974	0.000215979434835	0.508551692649	0.870959201663	-0.000126698280986	-0.000684022798337	0.000430626236365	19.0	6.27714016534e-05	78.0	0.000231657534608	0.0	0.0	14.0	0.000158221446284	0.0	0.0	119.0	0.000516302332936
Bacteria	Actinobacteria	Actinobacteria (class)	Actinomycetales	Streptomycetaceae	Streptomyces	Streptomyces diastaticus	0.0	0.0	1.73547002668e-05	2.45432524882e-05	0.42264973081	0.957573175029	-1.73547002668e-05	-9.20259487463e-05	5.73165482128e-05	0.0	0.0	0.0	0.0	0.0	0.0	0.0	0.0	0.0	0.0	12.0	5.20641008003e-05
Bacteria	Actinobacteria	Actinobacteria (class)	Actinomycetales	Streptomycetaceae	Streptomyces	Streptomyces diastatochromogenes	0.0	0.0	1.44622502223e-05	2.04527104068e-05	0.42264973081	1.12139743755	-1.44622502223e-05	-7.66882906219e-05	4.77637901773e-05	0.0	0.0	0.0	0.0	0.0	0.0	0.0	0.0	0.0	0.0	10.0	4.33867506669e-05
Bacteria	Actinobacteria	Actinobacteria (class)	Actinomycetales	Streptomycetaceae	Streptomyces	Streptomyces djakartensis	2.87096944599e-05	4.06016392768e-05	0.000277675204268	0.000392692039811	0.464878614247	0.827255471734	-0.000248965509808	-0.00142630209983	0.000928371080218	0.0	0.0	29.0	8.61290833798e-05	0.0	0.0	0.0	0.0	0.0	0.0	192.0	0.000833025612804
Bacteria	Actinobacteria	Actinobacteria (class)	Actinomycetales	Streptomycetaceae	Streptomyces	Streptomyces echinatus	1.65187899088e-05	2.3361096723e-05	1.73547002668e-05	2.45432524882e-05	0.973844111226	1.26341164206	-8.35910357978e-07	-6.74219309631e-05	6.57501102472e-05	15.0	4.95563697263e-05	0.0	0.0	0.0	0.0	0.0	0.0	0.0	0.0	12.0	5.20641008003e-05
Bacteria	Actinobacteria	Actinobacteria (class)	Actinomycetales	Streptomycetaceae	Streptomyces	Streptomyces eurythermus	0.0	0.0	2.45858253779e-05	3.47696076916e-05	0.42264973081	0.966482088132	-2.45858253779e-05	-0.000130370094057	8.11984433015e-05	0.0	0.0	0.0	0.0	0.0	0.0	0.0	0.0	0.0	0.0	17.0	7.37574761337e-05
Bacteria	Actinobacteria	Actinobacteria (class)	Actinomycetales	Streptomycetaceae	Streptomyces	Streptomyces exfoliatus	0.000428978393177	0.000498904565507	0.000304651904263	0.0003466726908	0.788299229818	1.12153921295	0.000124326488914	-0.00112784749339	0.00137650047122	0.0	0.0	380.0	0.00112858798912	31.0	0.000158347190415	11.0	0.000124316850652	0.0	0.0	182.0	0.000789638862137
Bacteria	Actinobacteria	Actinobacteria (class)	Actinomycetales	Streptomycetaceae	Streptomyces	Streptomyces filamentosus	0.00389051603676	0.000735183155347	0.00594864017152	0.00411634941238	0.554604484566	0.915611026728	-0.00205812413475	-0.0140768073268	0.00996055905729	1017.0	0.00335992186745	1660.0	0.0049301475314	662.0	0.00338147871145	349.0	0.00394423462523	257.0	0.00221763393473	2693.0	0.0116840519546
Bacteria	Actinobacteria	Actinobacteria (class)	Actinomycetales	Streptomycetaceae	Streptomyces	Streptomyces flaveolus	5.85320208844e-05	6.09273072389e-05	4.04943006224e-05	5.72675891391e-05	0.775580707866	1.11124096829	1.8037720262e-05	-0.000146369836586	0.00018244527711	10.0	3.30375798176e-05	48.0	0.000142558482836	0.0	0.0	0.0	0.0	0.0	0.0	28.0	0.000121482901867
Bacteria	Actinobacteria	Actinobacteria (class)	Actinomycetales	Streptomycetaceae	Streptomyces	Streptomyces flavogriseus	0.00409048764495	0.000315277895983	0.00640863874385	0.00364771743921	0.463861873171	0.825989825091	-0.0023181510989	-0.0133018034553	0.00866550125747	1126.0	0.00372003148746	1512.0	0.00449059220932	795.0	0.00406083923807	417.0	0.00471273879289	352.0	0.00303738188726	2645.0	0.0114757955514
Bacteria	Actinobacteria	Actinobacteria (class)	Actinomycetales	Streptomycetaceae	Streptomyces	Streptomyces flavoviridis	3.6629610173e-05	5.18020914911e-05	2.74782754224e-05	3.88601497729e-05	0.852068166897	1.17376441945	9.15133475067e-06	-0.000122006994305	0.000140309663806	0.0	0.0	37.0	0.000109888830519	0.0	0.0	0.0	0.0	0.0	0.0	19.0	8.24348262671e-05
Bacteria	Actinobacteria	Actinobacteria (class)	Actinomycetales	Streptomycetaceae	Streptomyces	Streptomyces fradiae	0.000207616122429	0.000124119355232	0.000215326113921	0.000246036379674	0.970958411877	1.26107985248	-7.70999149261e-06	-0.000633083468188	0.000617663485203	37.0	0.000122239045325	129.0	0.000383125922621	23.0	0.00011748339934	0.0	0.0	10.0	8.62892581609e-05	129.0	0.000559689083603
Bacteria	Actinobacteria	Actinobacteria (class)	Actinomycetales	Streptomycetaceae	Streptomyces	Streptomyces fungicidicus	0.000123337768143	0.000124618248687	0.000208058057247	0.000199576736986	0.642237947333	0.995260219874	-8.47202891046e-05	-0.000583960494182	0.000414519915973	23.0	7.59864335804e-05	99.0	0.000294026870848	0.0	0.0	13.0	0.000146919914407	0.0	0.0	110.0	0.000477254257336
Bacteria	Actinobacteria	Actinobacteria (class)	Actinomycetales	Streptomycetaceae	Streptomyces	Streptomyces galbus	3.68263688973e-05	2.62607456268e-05	1.59084752445e-05	2.24979814475e-05	0.441565230839	0.806288966082	2.09178936527e-05	-4.76062654642e-05	8.94420527697e-05	0.0	0.0	20.0	5.93993678482e-05	10.0	5.10797388436e-05	0.0	0.0	0.0	0.0	11.0	4.77254257336e-05
Bacteria	Actinobacteria	Actinobacteria (class)	Actinomycetales	Streptomycetaceae	Streptomyces	Streptomyces ghanaensis	0.00585012550059	0.0011700871142	0.00947861301321	0.00582840835509	0.47310393068	0.836205269502	-0.00362848751262	-0.0204833355858	0.0132263605606	1619.0	0.00534878417246	2514.0	0.00746650053851	927.0	0.0047350917908	651.0	0.00735729725221	422.0	0.00364140669439	4019.0	0.017437135093
Bacteria	Actinobacteria	Actinobacteria (class)	Actinomycetales	Streptomycetaceae	Streptomyces	Streptomyces glaucescens	4.92997054217e-05	3.88810990211e-05	0.00011866037417	9.92706584173e-05	0.434736394806	0.803955061166	-6.93606687479e-05	-0.000331604335375	0.000192882997879	16.0	5.28601277081e-05	32.0	9.50389885571e-05	0.0	0.0	10.0	0.000113015318774	0.0	0.0	56.0	0.000242965803735
Bacteria	Actinobacteria	Actinobacteria (class)	Actinomycetales	Streptomycetaceae	Streptomyces	Streptomyces globisporus	3.48949162455e-05	2.71026539416e-05	6.50801260003e-05	9.20371968306e-05	0.69414354544	1.04166480982	-3.01852097549e-05	-0.000284624893473	0.000224254473963	20.0	6.60751596351e-05	13.0	3.86095891013e-05	0.0	0.0	0.0	0.0	0.0	0.0	45.0	0.000195240378001
Bacteria	Actinobacteria	Actinobacteria (class)	Actinomycetales	Streptomycetaceae	Streptomyces	Streptomyces griseochromogenes	0.0	0.0	2.31396003557e-05	3.27243366509e-05	0.42264973081	1.01966447549	-2.31396003557e-05	-0.000122701264995	7.64220642837e-05	0.0	0.0	0.0	0.0	0.0	0.0	0.0	0.0	0.0	0.0	16.0	6.9418801067e-05
Bacteria	Actinobacteria	Actinobacteria (class)	Actinomycetales	Streptomycetaceae	Streptomyces	Streptomyces griseoflavus	0.00616540568051	0.00268696840935	0.00798876948234	0.00503745741125	0.681679017488	1.03135581251	-0.00182336380183	-0.0145462401289	0.0108995125252	1482.0	0.00489616932896	3334.0	0.00990187462029	724.0	0.00369817309228	498.0	0.00562816287497	388.0	0.00334802321664	3455.0	0.0149901223554
Bacteria	Actinobacteria	Actinobacteria (class)	Actinomycetales	Streptomycetaceae	Streptomyces	Streptomyces griseoruber	0.0	0.0	1.44622502223e-05	2.04527104068e-05	0.42264973081	1.01064621657	-1.44622502223e-05	-7.66882906219e-05	4.77637901773e-05	0.0	0.0	0.0	0.0	0.0	0.0	0.0	0.0	0.0	0.0	10.0	4.33867506669e-05
Bacteria	Actinobacteria	Actinobacteria (class)	Actinomycetales	Streptomycetaceae	Streptomyces	Streptomyces griseoviridis	0.0	0.0	0.0	0.0	1.0	1.23643292683	0.0	0.0	0.0	0.0	0.0	0.0	0.0	0.0	0.0	0.0	0.0	0.0	0.0	0.0	0.0
Bacteria	Actinobacteria	Actinobacteria (class)	Actinomycetales	Streptomycetaceae	Streptomyces	Streptomyces griseus	0.017060790672	0.000945432602815	0.0231318723499	0.0141085289282	0.60499462929	0.959732336822	-0.00607108167793	-0.0487267544482	0.0365845910923	5095.0	0.016832646917	6167.0	0.018315795076	3139.0	0.016033930023	1492.0	0.0168618855611	1143.0	0.00986286220779	9835.0	0.0426708692809
Bacteria	Actinobacteria	Actinobacteria (class)	Actinomycetales	Streptomycetaceae	Streptomyces	Streptomyces halstedii	1.4849841962e-05	2.10008479018e-05	7.37574761337e-05	0.000104308823075	0.510266865699	0.873343436945	-5.89076341717e-05	-0.000360474536929	0.000242659268586	0.0	0.0	15.0	4.45495258861e-05	0.0	0.0	0.0	0.0	0.0	0.0	51.0	0.000221272428401
Bacteria	Actinobacteria	Actinobacteria (class)	Actinomycetales	Streptomycetaceae	Streptomyces	Streptomyces himastatinicus	0.00835347929123	0.00107713924481	0.013294107376	0.0086013008867	0.502593414258	0.866058037614	-0.0049406280848	-0.0305602256054	0.0206789694358	2406.0	0.0079488417041	3309.0	0.00982762541048	1426.0	0.0072839707591	848.0	0.00958369903207	593.0	0.00511695300894	5804.0	0.0251816700871
Bacteria	Actinobacteria	Actinobacteria (class)	Actinomycetales	Streptomycetaceae	Streptomyces	Streptomyces humidus	0.0	0.0	0.0	0.0	1.0	1.14984406011	0.0	0.0	0.0	0.0	0.0	0.0	0.0	0.0	0.0	0.0	0.0	0.0	0.0	0.0	0.0
Bacteria	Actinobacteria	Actinobacteria (class)	Actinomycetales	Streptomycetaceae	Streptomyces	Streptomyces hygroscopicus	0.00544017255971	0.000740546451087	0.0086762636124	0.00592742811352	0.521556414578	0.883899723912	-0.00323609105269	-0.0208930428263	0.0144208607209	1569.0	0.00518359627337	2171.0	0.00644780137992	918.0	0.00468912002584	515.0	0.00582028891688	380.0	0.00327899181011	3902.0	0.0169295101102
Bacteria	Actinobacteria	Actinobacteria (class)	Actinomycetales	Streptomycetaceae	Streptomyces	Streptomyces kanamyceticus	8.3548038187e-05	1.23549297484e-05	0.000125821576934	0.000177938580539	0.769115595284	1.10647332269	-4.22735387469e-05	-0.000580007398819	0.000495460321325	27.0	8.92014655074e-05	32.0	9.50389885571e-05	13.0	6.64036604967e-05	0.0	0.0	0.0	0.0	87.0	0.000377464730802
Bacteria	Actinobacteria	Actinobacteria (class)	Actinomycetales	Streptomycetaceae	Streptomyces	Streptomyces kaniharaensis	0.0	0.0	2.02471503112e-05	2.86337945695e-05	0.42264973081	0.804532261582	-2.02471503112e-05	-0.000107363606871	6.68693062483e-05	0.0	0.0	0.0	0.0	0.0	0.0	0.0	0.0	0.0	0.0	14.0	6.07414509336e-05
Bacteria	Actinobacteria	Actinobacteria (class)	Actinomycetales	Streptomycetaceae	Streptomyces	Streptomyces kasugaensis	0.0	0.0	1.59084752445e-05	2.24979814475e-05	0.42264973081	1.15114572418	-1.59084752445e-05	-8.43571196841e-05	5.25401691951e-05	0.0	0.0	0.0	0.0	0.0	0.0	0.0	0.0	0.0	0.0	11.0	4.77254257336e-05
Bacteria	Actinobacteria	Actinobacteria (class)	Actinomycetales	Streptomycetaceae	Streptomyces	Streptomyces kobenensis	0.0	0.0	0.0	0.0	1.0	1.20430586488	0.0	0.0	0.0	0.0	0.0	0.0	0.0	0.0	0.0	0.0	0.0	0.0	0.0	0.0	0.0
Bacteria	Actinobacteria	Actinobacteria (class)	Actinomycetales	Streptomycetaceae	Streptomyces	Streptomyces lasaliensis	4.18134631905e-05	3.65797610153e-05	2.45858253779e-05	3.47696076916e-05	0.654562864099	1.00590363598	1.72276378126e-05	-8.19535915845e-05	0.00011640886721	11.0	3.63413377993e-05	30.0	8.90990517723e-05	0.0	0.0	0.0	0.0	0.0	0.0	17.0	7.37574761337e-05
Bacteria	Actinobacteria	Actinobacteria (class)	Actinomycetales	Streptomycetaceae	Streptomyces	Streptomyces lavendulae	0.000356779112167	0.000247773033913	0.000371889597753	0.000317904373777	0.960403152551	1.25359349378	-1.51104855866e-05	-0.000825370969803	0.00079514999863	59.0	0.000194921720924	238.0	0.000706852477393	33.0	0.000168563138184	30.0	0.000339045956323	0.0	0.0	179.0	0.000776622836937
Bacteria	Actinobacteria	Actinobacteria (class)	Actinomycetales	Streptomycetaceae	Streptomyces	Streptomyces lincolnensis	2.28924001755e-05	1.62221894031e-05	3.47094005335e-05	4.90865049763e-05	0.772237701578	1.10860530929	-1.1817000358e-05	-0.000145153978029	0.000121519977313	10.0	3.30375798176e-05	12.0	3.56396207089e-05	0.0	0.0	0.0	0.0	0.0	0.0	24.0	0.000104128201601
Bacteria	Actinobacteria	Actinobacteria (class)	Actinomycetales	Streptomycetaceae	Streptomyces	Streptomyces lividans	0.00804310228843	0.00110448740268	0.0135850039001	0.00958375555221	0.499967016775	0.863550356274	-0.00554190161167	-0.0341770442729	0.0230932410496	2718.0	0.00897961419441	2915.0	0.00865745786387	1271.0	0.00649223480702	683.0	0.00771894627229	688.0	0.00593670096147	6246.0	0.0270993644665
Bacteria	Actinobacteria	Actinobacteria (class)	Actinomycetales	Streptomycetaceae	Streptomyces	Streptomyces longisporoflavus	5.14794521351e-05	7.2802939393e-05	3.03707254668e-05	4.29506918543e-05	0.745697513669	1.08783318945	2.11087266683e-05	-0.000161328604808	0.000203546058144	0.0	0.0	52.0	0.000154438356405	0.0	0.0	0.0	0.0	0.0	0.0	21.0	9.11121764005e-05
Bacteria	Actinobacteria	Actinobacteria (class)	Actinomycetales	Streptomycetaceae	Streptomyces	Streptomyces lydicus	1.21137792664e-05	1.71314709302e-05	3.18169504891e-05	4.4995962895e-05	0.609561518879	0.964148494466	-1.97031712226e-05	-0.000139130614003	9.97242715581e-05	11.0	3.63413377993e-05	0.0	0.0	0.0	0.0	0.0	0.0	0.0	0.0	22.0	9.54508514672e-05
Bacteria	Actinobacteria	Actinobacteria (class)	Actinomycetales	Streptomycetaceae	Streptomyces	Streptomyces malachiticus	0.0	0.0	0.0	0.0	1.0	1.25712957223	0.0	0.0	0.0	0.0	0.0	0.0	0.0	0.0	0.0	0.0	0.0	0.0	0.0	0.0	0.0
Bacteria	Actinobacteria	Actinobacteria (class)	Actinomycetales	Streptomycetaceae	Streptomyces	Streptomyces maritimus	0.0	0.0	1.44622502223e-05	2.04527104068e-05	0.42264973081	0.857456720011	-1.44622502223e-05	-7.66882906219e-05	4.77637901773e-05	0.0	0.0	0.0	0.0	0.0	0.0	0.0	0.0	0.0	0.0	10.0	4.33867506669e-05
Bacteria	Actinobacteria	Actinobacteria (class)	Actinomycetales	Streptomycetaceae	Streptomyces	Streptomyces murayamaensis	0.0	0.0	2.16933753334e-05	3.06790656102e-05	0.42264973081	1.12066425845	-2.16933753334e-05	-0.000115032435933	7.1645685266e-05	0.0	0.0	0.0	0.0	0.0	0.0	0.0	0.0	0.0	0.0	15.0	6.50801260003e-05
Bacteria	Actinobacteria	Actinobacteria (class)	Actinomycetales	Streptomycetaceae	Streptomyces	Streptomyces mycarofaciens	0.0	0.0	2.02471503112e-05	2.86337945695e-05	0.42264973081	0.943343964393	-2.02471503112e-05	-0.000107363606871	6.68693062483e-05	0.0	0.0	0.0	0.0	0.0	0.0	0.0	0.0	0.0	0.0	14.0	6.07414509336e-05
Bacteria	Actinobacteria	Actinobacteria (class)	Actinomycetales	Streptomycetaceae	Streptomyces	Streptomyces nanchangensis	2.96191216815e-05	2.30397347824e-05	5.35103258225e-05	7.56750285052e-05	0.70506108557	1.04911951294	-2.3891204141e-05	-0.000232071301758	0.000184288893476	0.0	0.0	11.0	3.26696523165e-05	11.0	5.6187712728e-05	0.0	0.0	0.0	0.0	37.0	0.000160530977467
Bacteria	Actinobacteria	Actinobacteria (class)	Actinomycetales	Streptomycetaceae	Streptomyces	Streptomyces natalensis	0.0	0.0	1.44622502223e-05	2.04527104068e-05	0.42264973081	1.09664490294	-1.44622502223e-05	-7.66882906219e-05	4.77637901773e-05	0.0	0.0	0.0	0.0	0.0	0.0	0.0	0.0	0.0	0.0	10.0	4.33867506669e-05
Bacteria	Actinobacteria	Actinobacteria (class)	Actinomycetales	Streptomycetaceae	Streptomyces	Streptomyces netropsis	1.28698630338e-05	1.82007348482e-05	0.0	0.0	0.42264973081	0.823669381692	1.28698630338e-05	-4.25046882821e-05	6.82444143496e-05	0.0	0.0	13.0	3.86095891013e-05	0.0	0.0	0.0	0.0	0.0	0.0	0.0	0.0
Bacteria	Actinobacteria	Actinobacteria (class)	Actinomycetales	Streptomycetaceae	Streptomyces	Streptomyces neyagawaensis	0.0	0.0	3.47094005335e-05	4.90865049763e-05	0.42264973081	0.810045360728	-3.47094005335e-05	-0.000184051897493	0.000114633096426	0.0	0.0	0.0	0.0	0.0	0.0	0.0	0.0	0.0	0.0	24.0	0.000104128201601
Bacteria	Actinobacteria	Actinobacteria (class)	Actinomycetales	Streptomycetaceae	Streptomyces	Streptomyces nodosus	3.85210845127e-05	2.72705280504e-05	7.95423762226e-05	0.000112489907237	0.661302667659	1.01185171428	-4.102129171e-05	-0.000360055451127	0.000278012867707	17.0	5.61638856898e-05	20.0	5.93993678482e-05	0.0	0.0	0.0	0.0	0.0	0.0	55.0	0.000238627128668
Bacteria	Actinobacteria	Actinobacteria (class)	Actinomycetales	Streptomycetaceae	Streptomyces	Streptomyces nogalater	6.25454383026e-05	2.49720310146e-05	9.727022831e-05	6.92913873019e-05	0.561017510595	0.921322743153	-3.47247900074e-05	-0.000220319573438	0.000150869993423	29.0	9.58089814709e-05	12.0	3.56396207089e-05	11.0	5.6187712728e-05	12.0	0.000135618382529	0.0	0.0	36.0	0.000156192302401
Bacteria	Actinobacteria	Actinobacteria (class)	Actinomycetales	Streptomycetaceae	Streptomyces	Streptomyces noursei	0.000102522560764	5.31943603943e-05	2.31396003557e-05	3.27243366509e-05	0.161062900173	1.46291285924	7.93829604081e-05	-5.37155974898e-05	0.000212481518306	47.0	0.000155276625143	10.0	2.96996839241e-05	24.0	0.000122591373225	0.0	0.0	0.0	0.0	16.0	6.9418801067e-05
Bacteria	Actinobacteria	Actinobacteria (class)	Actinomycetales	Streptomycetaceae	Streptomyces	Streptomyces olivaceoviridis	1.21137792664e-05	1.71314709302e-05	1.44622502223e-05	2.04527104068e-05	0.907110980054	1.21472299145	-2.34847095586e-06	-5.53684313236e-05	5.06714894119e-05	11.0	3.63413377993e-05	0.0	0.0	0.0	0.0	0.0	0.0	0.0	0.0	10.0	4.33867506669e-05
Bacteria	Actinobacteria	Actinobacteria (class)	Actinomycetales	Streptomycetaceae	Streptomyces	Streptomyces olivaceus	4.65636427261e-05	3.65219971054e-05	3.03707254668e-05	4.29506918543e-05	0.705908784139	1.05018821499	1.61929172593e-05	-9.56301541306e-05	0.000128015988649	27.0	8.92014655074e-05	17.0	5.04894626709e-05	0.0	0.0	0.0	0.0	0.0	0.0	21.0	9.11121764005e-05
Bacteria	Actinobacteria	Actinobacteria (class)	Actinomycetales	Streptomycetaceae	Streptomyces	Streptomyces olivoverticillatus	0.0	0.0	1.59084752445e-05	2.24979814475e-05	0.42264973081	0.999449552945	-1.59084752445e-05	-8.43571196841e-05	5.25401691951e-05	0.0	0.0	0.0	0.0	0.0	0.0	0.0	0.0	0.0	0.0	11.0	4.77254257336e-05
Bacteria	Actinobacteria	Actinobacteria (class)	Actinomycetales	Streptomycetaceae	Streptomyces	Streptomyces pactum	4.453681157e-05	1.21876747138e-05	3.47094005335e-05	4.90865049763e-05	0.806728426502	1.1387703215	9.82741103645e-06	-0.000128992723392	0.000148647545465	12.0	3.96450957811e-05	11.0	3.26696523165e-05	12.0	6.12956866123e-05	0.0	0.0	0.0	0.0	24.0	0.000104128201601
Bacteria	Actinobacteria	Actinobacteria (class)	Actinomycetales	Streptomycetaceae	Streptomyces	Streptomyces parvulus	1.28698630338e-05	1.82007348482e-05	4.33867506669e-05	6.13581312204e-05	0.560398544545	0.921052197529	-3.05168876331e-05	-0.000199963034434	0.000138929259168	0.0	0.0	13.0	3.86095891013e-05	0.0	0.0	0.0	0.0	0.0	0.0	30.0	0.000130160252001
Bacteria	Actinobacteria	Actinobacteria (class)	Actinomycetales	Streptomycetaceae	Streptomyces	Streptomyces paulus	0.0	0.0	0.0	0.0	1.0	1.00545432007	0.0	0.0	0.0	0.0	0.0	0.0	0.0	0.0	0.0	0.0	0.0	0.0	0.0	0.0	0.0
Bacteria	Actinobacteria	Actinobacteria (class)	Actinomycetales	Streptomycetaceae	Streptomyces	Streptomyces peucetius	0.00011328812832	6.58346140405e-06	8.24348262671e-05	0.000116580449319	0.744334941493	1.08623618396	3.08533020532e-05	-0.000322251396507	0.000383958000614	32.0	0.000105720255416	41.0	0.000121768704089	22.0	0.000112375425456	0.0	0.0	0.0	0.0	57.0	0.000247304478801
Bacteria	Actinobacteria	Actinobacteria (class)	Actinomycetales	Streptomycetaceae	Streptomyces	Streptomyces phaeochromogenes	0.000299721705081	0.000234355360159	0.0	0.0	0.212227883555	1.33027848803	0.000299721705081	-0.00041328922692	0.00101273263708	99.0	0.000327072040194	0.0	0.0	112.0	0.000572093075048	0.0	0.0	0.0	0.0	0.0	0.0
Bacteria	Actinobacteria	Actinobacteria (class)	Actinomycetales	Streptomycetaceae	Streptomyces	Streptomyces platensis	0.000108442748002	7.33581160491e-05	0.000359691061025	0.000219249663109	0.24174752668	1.30460025875	-0.000251248313023	-0.000845641046301	0.000343144420255	13.0	4.29488537628e-05	71.0	0.000210867755861	14.0	7.1511634381e-05	23.0	0.000259935233181	18.0	0.00015532066469	153.0	0.000663817285203
Bacteria	Actinobacteria	Actinobacteria (class)	Actinomycetales	Streptomycetaceae	Streptomyces	Streptomyces pristinaespiralis	0.00524233235441	0.000565937087111	0.00776564546588	0.00509730329895	0.557020736698	0.918291706374	-0.00252331311147	-0.0177725621685	0.0127259359455	1543.0	0.00509769856585	2019.0	0.00599636618427	907.0	0.00463293231311	456.0	0.00515349853611	377.0	0.00325310503267	3432.0	0.0148903328289
Bacteria	Actinobacteria	Actinobacteria (class)	Actinomycetales	Streptomycetaceae	Streptomyces	Streptomyces ramocissimus	0.0	0.0	2.31396003557e-05	3.27243366509e-05	0.42264973081	1.00207891453	-2.31396003557e-05	-0.000122701264995	7.64220642837e-05	0.0	0.0	0.0	0.0	0.0	0.0	0.0	0.0	0.0	0.0	16.0	6.9418801067e-05
Bacteria	Actinobacteria	Actinobacteria (class)	Actinomycetales	Streptomycetaceae	Streptomyces	Streptomyces ravidus	0.0	0.0	3.03707254668e-05	4.29506918543e-05	0.42264973081	1.15697332656	-3.03707254668e-05	-0.000161045410306	0.000100303959372	0.0	0.0	0.0	0.0	0.0	0.0	0.0	0.0	0.0	0.0	21.0	9.11121764005e-05
Bacteria	Actinobacteria	Actinobacteria (class)	Actinomycetales	Streptomycetaceae	Streptomyces	Streptomyces refuineus	1.08898841055e-05	1.54006217947e-05	1.59084752445e-05	2.24979814475e-05	0.809057552078	1.14027207731	-5.01859113903e-06	-6.14255836267e-05	5.13884013487e-05	0.0	0.0	11.0	3.26696523165e-05	0.0	0.0	0.0	0.0	0.0	0.0	11.0	4.77254257336e-05
Bacteria	Actinobacteria	Actinobacteria (class)	Actinomycetales	Streptomycetaceae	Streptomyces	Streptomyces reticuli	0.0	0.0	1.44622502223e-05	2.04527104068e-05	0.42264973081	0.851493285296	-1.44622502223e-05	-7.66882906219e-05	4.77637901773e-05	0.0	0.0	0.0	0.0	0.0	0.0	0.0	0.0	0.0	0.0	10.0	4.33867506669e-05
Bacteria	Actinobacteria	Actinobacteria (class)	Actinomycetales	Streptomycetaceae	Streptomyces	Streptomyces rimosus	4.17329009479e-05	1.0330424524e-05	3.61556255557e-05	5.1131776017e-05	0.892754418345	1.20384556728	5.57727539218e-06	-0.000142203134732	0.000153357685517	11.0	3.63413377993e-05	11.0	3.26696523165e-05	11.0	5.6187712728e-05	0.0	0.0	0.0	0.0	25.0	0.000108466876667
Bacteria	Actinobacteria	Actinobacteria (class)	Actinomycetales	Streptomycetaceae	Streptomyces	Streptomyces rishiriensis	0.0	0.0	3.7601850578e-05	5.31770470577e-05	0.42264973081	1.06994755512	-3.7601850578e-05	-0.000199389555617	0.000124185854461	0.0	0.0	0.0	0.0	0.0	0.0	0.0	0.0	0.0	0.0	26.0	0.000112805551734
Bacteria	Actinobacteria	Actinobacteria (class)	Actinomycetales	Streptomycetaceae	Streptomyces	Streptomyces rochei	0.000219951093076	2.95182979453e-05	0.000250140397975	0.000176173438257	0.832303494836	1.15854018305	-3.01893048993e-05	-0.000546906935909	0.00048652832611	71.0	0.000234566816705	83.0	0.00024650737657	35.0	0.000178779085953	15.0	0.000169522978162	10.0	8.62892581609e-05	114.0	0.000494608957603
Bacteria	Actinobacteria	Actinobacteria (class)	Actinomycetales	Streptomycetaceae	Streptomyces	Streptomyces roseochromogenes	1.3215031927e-05	1.86888773784e-05	0.0	0.0	0.42264973081	0.858315464848	1.3215031927e-05	-4.36446612696e-05	7.00747251237e-05	12.0	3.96450957811e-05	0.0	0.0	0.0	0.0	0.0	0.0	0.0	0.0	0.0	0.0
Bacteria	Actinobacteria	Actinobacteria (class)	Actinomycetales	Streptomycetaceae	Streptomyces	Streptomyces roseogriseus	0.0	0.0	0.0	0.0	1.0	1.14707962099	0.0	0.0	0.0	0.0	0.0	0.0	0.0	0.0	0.0	0.0	0.0	0.0	0.0	0.0	0.0
Bacteria	Actinobacteria	Actinobacteria (class)	Actinomycetales	Streptomycetaceae	Streptomyces	Streptomyces roseoviolascens	0.0	0.0	0.0	0.0	1.0	1.02230904966	0.0	0.0	0.0	0.0	0.0	0.0	0.0	0.0	0.0	0.0	0.0	0.0	0.0	0.0	0.0
Bacteria	Actinobacteria	Actinobacteria (class)	Actinomycetales	Streptomycetaceae	Streptomyces	Streptomyces rubicolor	0.0	0.0	2.60320504001e-05	3.68148787322e-05	0.42264973081	1.0136345259	-2.60320504001e-05	-0.000138038923119	8.59748223192e-05	0.0	0.0	0.0	0.0	0.0	0.0	0.0	0.0	0.0	0.0	18.0	7.80961512004e-05
Bacteria	Actinobacteria	Actinobacteria (class)	Actinomycetales	Streptomycetaceae	Streptomyces	Streptomyces rubiginosus	0.0	0.0	2.16933753334e-05	3.06790656102e-05	0.42264973081	0.903561403954	-2.16933753334e-05	-0.000115032435933	7.1645685266e-05	0.0	0.0	0.0	0.0	0.0	0.0	0.0	0.0	0.0	0.0	15.0	6.50801260003e-05
Bacteria	Actinobacteria	Actinobacteria (class)	Actinomycetales	Streptomycetaceae	Streptomyces	Streptomyces sahachiroi	4.45495258861e-05	6.30025437055e-05	4.62792007113e-05	6.54486733018e-05	0.979810065145	1.26810905352	-1.72967482522e-06	-0.000180182885177	0.000176723535526	0.0	0.0	45.0	0.000133648577658	0.0	0.0	0.0	0.0	0.0	0.0	32.0	0.000138837602134
Bacteria	Actinobacteria	Actinobacteria (class)	Actinomycetales	Streptomycetaceae	Streptomyces	Streptomyces scabiei	0.01208439858	0.00218468327244	0.0174737031427	0.0116970939299	0.583666284798	0.940615385654	-0.00538930456266	-0.0394236444458	0.0286450353204	3464.0	0.0114442176488	5058.0	0.0150221001288	1916.0	0.00978687796243	1003.0	0.0113354364731	839.0	0.0072396687597	7801.0	0.0338460041952
Bacteria	Actinobacteria	Actinobacteria (class)	Actinomycetales	Streptomycetaceae	Streptomyces	Streptomyces sioyaensis	0.0	0.0	0.0	0.0	1.0	1.27832939322	0.0	0.0	0.0	0.0	0.0	0.0	0.0	0.0	0.0	0.0	0.0	0.0	0.0	0.0	0.0
Bacteria	Actinobacteria	Actinobacteria (class)	Actinomycetales	Streptomycetaceae	Streptomyces	Streptomyces sp.	0.028075233967	0.00476042890891	0.0425919363867	0.0282487824785	0.544479681224	0.907205154973	-0.0145167024196	-0.0973383437848	0.0683049389456	8134.0	0.0268727674236	11587.0	0.0344130237628	4491.0	0.0229399107147	2555.0	0.0288754139469	1965.0	0.0169558392286	18887.0	0.0819445559845
Bacteria	Actinobacteria	Actinobacteria (class)	Actinomycetales	Streptomycetaceae	Streptomyces	Streptomyces sp. 13	1.78198103545e-05	2.52010174822e-05	0.0	0.0	0.42264973081	0.991070241863	1.78198103545e-05	-5.88526453136e-05	9.44922660225e-05	0.0	0.0	18.0	5.34594310634e-05	0.0	0.0	0.0	0.0	0.0	0.0	0.0	0.0
Bacteria	Actinobacteria	Actinobacteria (class)	Actinomycetales	Streptomycetaceae	Streptomyces	Streptomyces sp. 139	1.21137792664e-05	1.71314709302e-05	7.5042286765e-05	5.72354244372e-05	0.256453243175	1.28957982356	-6.29285074985e-05	-0.000220780424973	9.49234099756e-05	11.0	3.63413377993e-05	0.0	0.0	0.0	0.0	0.0	0.0	10.0	8.62892581609e-05	32.0	0.000138837602134
Bacteria	Actinobacteria	Actinobacteria (class)	Actinomycetales	Streptomycetaceae	Streptomyces	Streptomyces sp. 14-28-C6	1.58398314262e-05	2.24009044286e-05	0.0	0.0	0.42264973081	0.917097904388	1.58398314262e-05	-5.2313462501e-05	8.39931253534e-05	0.0	0.0	16.0	4.75194942785e-05	0.0	0.0	0.0	0.0	0.0	0.0	0.0	0.0
Bacteria	Actinobacteria	Actinobacteria (class)	Actinomycetales	Streptomycetaceae	Streptomyces	Streptomyces sp. 88-682	0.0	0.0	0.0	0.0	1.0	1.24803815972	0.0	0.0	0.0	0.0	0.0	0.0	0.0	0.0	0.0	0.0	0.0	0.0	0.0	0.0	0.0
Bacteria	Actinobacteria	Actinobacteria (class)	Actinomycetales	Streptomycetaceae	Streptomyces	Streptomyces sp. AA4	0.00836419657796	0.00173199321501	0.0148411173087	0.0101388418444	0.462653071968	0.824380287067	-0.00647692073071	-0.0361748534912	0.0232210120298	2294.0	0.00757882081015	3625.0	0.0107661354225	1321.0	0.00674763350124	867.0	0.00979842813774	665.0	0.0057382356677	6681.0	0.0289866881205
Bacteria	Actinobacteria	Actinobacteria (class)	Actinomycetales	Streptomycetaceae	Streptomyces	Streptomyces sp. ATCC 700974	2.09238005511e-05	2.95907225158e-05	0.0	0.0	0.42264973081	1.11737678181	2.09238005511e-05	-6.91040470103e-05	0.000110951648113	19.0	6.27714016534e-05	0.0	0.0	0.0	0.0	0.0	0.0	0.0	0.0	0.0	0.0
Bacteria	Actinobacteria	Actinobacteria (class)	Actinomycetales	Streptomycetaceae	Streptomyces	Streptomyces sp. C	0.0066024038267	0.00211574181425	0.00992660640651	0.00596700876405	0.521396522554	0.884182980229	-0.00332420257981	-0.019349508042	0.0127011028824	1708.0	0.00564281863284	3211.0	0.00953656850802	906.0	0.00462782433923	686.0	0.00775285086792	458.0	0.00395204802377	4166.0	0.0180749203278
Bacteria	Actinobacteria	Actinobacteria (class)	Actinomycetales	Streptomycetaceae	Streptomyces	Streptomyces sp. CHR28	0.0	0.0	0.0	0.0	1.0	1.13203070482	0.0	0.0	0.0	0.0	0.0	0.0	0.0	0.0	0.0	0.0	0.0	0.0	0.0	0.0	0.0
Bacteria	Actinobacteria	Actinobacteria (class)	Actinomycetales	Streptomycetaceae	Streptomyces	Streptomyces sp. CL190	0.0	0.0	0.0	0.0	1.0	1.07816030839	0.0	0.0	0.0	0.0	0.0	0.0	0.0	0.0	0.0	0.0	0.0	0.0	0.0	0.0	0.0
Bacteria	Actinobacteria	Actinobacteria (class)	Actinomycetales	Streptomycetaceae	Streptomyces	Streptomyces sp. CNQ525	0.0	0.0	3.03707254668e-05	4.29506918543e-05	0.42264973081	1.15269400357	-3.03707254668e-05	-0.000161045410306	0.000100303959372	0.0	0.0	0.0	0.0	0.0	0.0	0.0	0.0	0.0	0.0	21.0	9.11121764005e-05
Bacteria	Actinobacteria	Actinobacteria (class)	Actinomycetales	Streptomycetaceae	Streptomyces	Streptomyces sp. e14	0.00357048094983	0.000649896637036	0.00537221828013	0.00340150149768	0.533887013068	0.894701975826	-0.0018017373303	-0.0116805308665	0.00807705620591	1160.0	0.00383235925884	1415.0	0.00420250527526	524.0	0.0026765783154	330.0	0.00372950551956	264.0	0.00227803641545	2330.0	0.0101091129054
Bacteria	Actinobacteria	Actinobacteria (class)	Actinomycetales	Streptomycetaceae	Streptomyces	Streptomyces sp. F11	0.0	0.0	0.0	0.0	1.0	1.04806822587	0.0	0.0	0.0	0.0	0.0	0.0	0.0	0.0	0.0	0.0	0.0	0.0	0.0	0.0	0.0
Bacteria	Actinobacteria	Actinobacteria (class)	Actinomycetales	Streptomycetaceae	Streptomyces	Streptomyces sp. F2	0.0	0.0	0.0	0.0	1.0	1.25208397654	0.0	0.0	0.0	0.0	0.0	0.0	0.0	0.0	0.0	0.0	0.0	0.0	0.0	0.0	0.0
Bacteria	Actinobacteria	Actinobacteria (class)	Actinomycetales	Streptomycetaceae	Streptomyces	Streptomyces sp. FRI-5	0.0	0.0	3.73920118697e-05	5.28802903106e-05	0.42264973081	1.00708342145	-3.73920118697e-05	-0.000198276853818	0.000123492830078	0.0	0.0	0.0	0.0	0.0	0.0	0.0	0.0	13.0	0.000112176035609	0.0	0.0
Bacteria	Actinobacteria	Actinobacteria (class)	Actinomycetales	Streptomycetaceae	Streptomyces	Streptomyces sp. HK1	0.0	0.0	2.89245004446e-05	4.09054208136e-05	0.42264973081	0.939466145959	-2.89245004446e-05	-0.000153376581244	9.55275803546e-05	0.0	0.0	0.0	0.0	0.0	0.0	0.0	0.0	0.0	0.0	20.0	8.67735013338e-05
Bacteria	Actinobacteria	Actinobacteria (class)	Actinomycetales	Streptomycetaceae	Streptomyces	Streptomyces sp. ID05-A0130	1.28698630338e-05	1.82007348482e-05	0.0	0.0	0.42264973081	0.913189122697	1.28698630338e-05	-4.25046882821e-05	6.82444143496e-05	0.0	0.0	13.0	3.86095891013e-05	0.0	0.0	0.0	0.0	0.0	0.0	0.0	0.0
Bacteria	Actinobacteria	Actinobacteria (class)	Actinomycetales	Streptomycetaceae	Streptomyces	Streptomyces sp. ID05-A0240	0.0	0.0	2.60320504001e-05	3.68148787322e-05	0.42264973081	1.05027940153	-2.60320504001e-05	-0.000138038923119	8.59748223192e-05	0.0	0.0	0.0	0.0	0.0	0.0	0.0	0.0	0.0	0.0	18.0	7.80961512004e-05
Bacteria	Actinobacteria	Actinobacteria (class)	Actinomycetales	Streptomycetaceae	Streptomyces	Streptomyces sp. ID05-A749	1.08898841055e-05	1.54006217947e-05	0.0	0.0	0.42264973081	0.982267039141	1.08898841055e-05	-3.59655054694e-05	5.77452736804e-05	0.0	0.0	11.0	3.26696523165e-05	0.0	0.0	0.0	0.0	0.0	0.0	0.0	0.0
Bacteria	Actinobacteria	Actinobacteria (class)	Actinomycetales	Streptomycetaceae	Streptomyces	Streptomyces sp. KB210-8SY	0.0	0.0	3.03707254668e-05	4.29506918543e-05	0.42264973081	0.795016689843	-3.03707254668e-05	-0.000161045410306	0.000100303959372	0.0	0.0	0.0	0.0	0.0	0.0	0.0	0.0	0.0	0.0	21.0	9.11121764005e-05
Bacteria	Actinobacteria	Actinobacteria (class)	Actinomycetales	Streptomycetaceae	Streptomyces	Streptomyces sp. KCTC 0041BP	0.0	0.0	2.89245004446e-05	4.09054208136e-05	0.42264973081	0.843116568274	-2.89245004446e-05	-0.000153376581244	9.55275803546e-05	0.0	0.0	0.0	0.0	0.0	0.0	0.0	0.0	0.0	0.0	20.0	8.67735013338e-05
Bacteria	Actinobacteria	Actinobacteria (class)	Actinomycetales	Streptomycetaceae	Streptomyces	Streptomyces sp. KCTC 11604BP	3.26696523165e-05	4.6201865384e-05	1.73547002668e-05	2.45432524882e-05	0.706310321511	1.05040025995	1.53149520497e-05	-0.000101424632071	0.00013205453617	0.0	0.0	33.0	9.80089569495e-05	0.0	0.0	0.0	0.0	0.0	0.0	12.0	5.20641008003e-05
Bacteria	Actinobacteria	Actinobacteria (class)	Actinomycetales	Streptomycetaceae	Streptomyces	Streptomyces sp. KCTC 9047	0.0	0.0	2.16933753334e-05	3.06790656102e-05	0.42264973081	0.839606163753	-2.16933753334e-05	-0.000115032435933	7.1645685266e-05	0.0	0.0	0.0	0.0	0.0	0.0	0.0	0.0	0.0	0.0	15.0	6.50801260003e-05
Bacteria	Actinobacteria	Actinobacteria (class)	Actinomycetales	Streptomycetaceae	Streptomyces	Streptomyces sp. KO-3988	2.67297155317e-05	3.78015262233e-05	0.0	0.0	0.42264973081	0.825454362293	2.67297155317e-05	-8.82789679704e-05	0.000141738399034	0.0	0.0	27.0	8.0189146595e-05	0.0	0.0	0.0	0.0	0.0	0.0	0.0	0.0
Bacteria	Actinobacteria	Actinobacteria (class)	Actinomycetales	Streptomycetaceae	Streptomyces	Streptomyces sp. L-49973	0.0	0.0	1.8800925289e-05	2.65885235288e-05	0.42264973081	0.84290926152	-1.8800925289e-05	-9.96947778085e-05	6.20929272305e-05	0.0	0.0	0.0	0.0	0.0	0.0	0.0	0.0	0.0	0.0	13.0	5.6402775867e-05
Bacteria	Actinobacteria	Actinobacteria (class)	Actinomycetales	Streptomycetaceae	Streptomyces	Streptomyces sp. M-20	0.0	0.0	0.0	0.0	1.0	1.13663116592	0.0	0.0	0.0	0.0	0.0	0.0	0.0	0.0	0.0	0.0	0.0	0.0	0.0	0.0	0.0
Bacteria	Actinobacteria	Actinobacteria (class)	Actinomycetales	Streptomycetaceae	Streptomyces	Streptomyces sp. Mg1	0.00604939927768	0.000246961306825	0.00827330129699	0.00393534066072	0.50817973101	0.870873821724	-0.00222390201931	-0.0141310800452	0.00968327600657	1888.0	0.00623749506955	2091.0	0.00621020390853	1116.0	0.00570049885495	586.0	0.00662269768018	521.0	0.00449567035018	3158.0	0.0137015358606
Bacteria	Actinobacteria	Actinobacteria (class)	Actinomycetales	Streptomycetaceae	Streptomyces	Streptomyces sp. MK730-62F2	0.0	0.0	1.59084752445e-05	2.24979814475e-05	0.42264973081	0.893901425451	-1.59084752445e-05	-8.43571196841e-05	5.25401691951e-05	0.0	0.0	0.0	0.0	0.0	0.0	0.0	0.0	0.0	0.0	11.0	4.77254257336e-05
Bacteria	Actinobacteria	Actinobacteria (class)	Actinomycetales	Streptomycetaceae	Streptomyces	Streptomyces sp. NRRL 11266	0.0	0.0	2.31396003557e-05	3.27243366509e-05	0.42264973081	0.942306752777	-2.31396003557e-05	-0.000122701264995	7.64220642837e-05	0.0	0.0	0.0	0.0	0.0	0.0	0.0	0.0	0.0	0.0	16.0	6.9418801067e-05
Bacteria	Actinobacteria	Actinobacteria (class)	Actinomycetales	Streptomycetaceae	Streptomyces	Streptomyces sp. NRRL 30748	2.1779768211e-05	3.08012435893e-05	0.0	0.0	0.42264973081	1.07836173847	2.1779768211e-05	-7.19310109389e-05	0.000115490547361	0.0	0.0	22.0	6.5339304633e-05	0.0	0.0	0.0	0.0	0.0	0.0	0.0	0.0
Bacteria	Actinobacteria	Actinobacteria (class)	Actinomycetales	Streptomycetaceae	Streptomyces	Streptomyces sp. R1128	9.89989464136e-06	1.40005652679e-05	1.44622502223e-05	2.04527104068e-05	0.809057552078	1.13868919051	-4.56235558093e-06	-5.58414396607e-05	4.67167284988e-05	0.0	0.0	10.0	2.96996839241e-05	0.0	0.0	0.0	0.0	0.0	0.0	10.0	4.33867506669e-05
Bacteria	Actinobacteria	Actinobacteria (class)	Actinomycetales	Streptomycetaceae	Streptomyces	Streptomyces sp. SANK 61196	0.0	0.0	1.8800925289e-05	2.65885235288e-05	0.42264973081	0.878327431874	-1.8800925289e-05	-9.96947778085e-05	6.20929272305e-05	0.0	0.0	0.0	0.0	0.0	0.0	0.0	0.0	0.0	0.0	13.0	5.6402775867e-05
Bacteria	Actinobacteria	Actinobacteria (class)	Actinomycetales	Streptomycetaceae	Streptomyces	Streptomyces sp. SCC 2136	0.0	0.0	3.47094005335e-05	4.90865049763e-05	0.42264973081	1.06628677033	-3.47094005335e-05	-0.000184051897493	0.000114633096426	0.0	0.0	0.0	0.0	0.0	0.0	0.0	0.0	0.0	0.0	24.0	0.000104128201601
Bacteria	Actinobacteria	Actinobacteria (class)	Actinomycetales	Streptomycetaceae	Streptomyces	Streptomyces sp. SF2575	1.98225478905e-05	2.80333160676e-05	1.59084752445e-05	2.24979814475e-05	0.885401956087	1.19891406775	3.91407264601e-06	-6.79779114361e-05	7.58060567282e-05	18.0	5.94676436716e-05	0.0	0.0	0.0	0.0	0.0	0.0	0.0	0.0	11.0	4.77254257336e-05
Bacteria	Actinobacteria	Actinobacteria (class)	Actinomycetales	Streptomycetaceae	Streptomyces	Streptomyces sp. SirexAA-E	0.00328939729131	0.000444786251887	0.00432973844019	0.00273717459654	0.646395352244	0.99960204043	-0.00104034114888	-0.00908463764111	0.00700395534335	1082.0	0.00357466613626	1223.0	0.00363227134392	521.0	0.00266125439375	273.0	0.00308531820254	206.0	0.00177755871811	1873.0	0.00812633839991
Bacteria	Actinobacteria	Actinobacteria (class)	Actinomycetales	Streptomycetaceae	Streptomyces	Streptomyces sp. SNA15896	3.36824003884e-05	2.49114963919e-05	2.45858253779e-05	3.47696076916e-05	0.780043419438	1.11507440519	9.09657501054e-06	-7.84150661006e-05	9.66082161217e-05	18.0	5.94676436716e-05	14.0	4.15795574937e-05	0.0	0.0	0.0	0.0	0.0	0.0	17.0	7.37574761337e-05
Bacteria	Actinobacteria	Actinobacteria (class)	Actinomycetales	Streptomycetaceae	Streptomyces	Streptomyces sp. SpA080624GE-02	0.0	0.0	0.0	0.0	1.0	1.10263730288	0.0	0.0	0.0	0.0	0.0	0.0	0.0	0.0	0.0	0.0	0.0	0.0	0.0	0.0	0.0
Bacteria	Actinobacteria	Actinobacteria (class)	Actinomycetales	Streptomycetaceae	Streptomyces	Streptomyces sp. SPB74	0.00218217696976	0.000377346534207	0.00370339085618	0.00247989355719	0.477993708374	0.84081695264	-0.00152121388643	-0.00883842130763	0.00579599353478	598.0	0.00197564727309	913.0	0.00271158114227	364.0	0.00185930249391	242.0	0.00273497071434	147.0	0.00126845209497	1638.0	0.00710674975924
Bacteria	Actinobacteria	Actinobacteria (class)	Actinomycetales	Streptomycetaceae	Streptomyces	Streptomyces sp. SPB78	0.00330361210682	0.000515713365441	0.00551877589923	0.00381728315992	0.498867579199	0.86220220219	-0.00221516379242	-0.0135478604723	0.0091175328875	1114.0	0.00368038639168	1231.0	0.00365603109105	504.0	0.00257441883772	317.0	0.00358258560515	246.0	0.00212271575076	2501.0	0.0108510263418
Bacteria	Actinobacteria	Actinobacteria (class)	Actinomycetales	Streptomycetaceae	Streptomyces	Streptomyces sp. SpC080624SC-11	9.89989464136e-06	1.40005652679e-05	0.0	0.0	0.42264973081	0.851281839236	9.89989464136e-06	-3.26959140631e-05	5.24957033458e-05	0.0	0.0	10.0	2.96996839241e-05	0.0	0.0	0.0	0.0	0.0	0.0	0.0	0.0
Bacteria	Actinobacteria	Actinobacteria (class)	Actinomycetales	Streptomycetaceae	Streptomyces	Streptomyces sp. TH-3	0.0	0.0	1.8800925289e-05	2.65885235288e-05	0.42264973081	0.879679745087	-1.8800925289e-05	-9.96947778085e-05	6.20929272305e-05	0.0	0.0	0.0	0.0	0.0	0.0	0.0	0.0	0.0	0.0	13.0	5.6402775867e-05
Bacteria	Actinobacteria	Actinobacteria (class)	Actinomycetales	Streptomycetaceae	Streptomyces	Streptomyces sp. TP-A0584	0.0	0.0	0.0	0.0	1.0	1.02437484213	0.0	0.0	0.0	0.0	0.0	0.0	0.0	0.0	0.0	0.0	0.0	0.0	0.0	0.0	0.0
Bacteria	Actinobacteria	Actinobacteria (class)	Actinomycetales	Streptomycetaceae	Streptomyces	Streptomyces sp. W9	0.0	0.0	4.04943006224e-05	5.72675891391e-05	0.42264973081	0.831864102549	-4.04943006224e-05	-0.000214727213741	0.000133738612497	0.0	0.0	0.0	0.0	0.0	0.0	0.0	0.0	0.0	0.0	28.0	0.000121482901867
Bacteria	Actinobacteria	Actinobacteria (class)	Actinomycetales	Streptomycetaceae	Streptomyces	Streptomyces sp. ZL12	1.43162845876e-05	2.02462838266e-05	2.16933753334e-05	3.06790656102e-05	0.792679940938	1.12579705847	-7.37709074584e-06	-8.41621309566e-05	6.94079494649e-05	13.0	4.29488537628e-05	0.0	0.0	0.0	0.0	0.0	0.0	0.0	0.0	15.0	6.50801260003e-05
Bacteria	Actinobacteria	Actinobacteria (class)	Actinomycetales	Streptomycetaceae	Streptomyces	Streptomyces spectabilis	1.08898841055e-05	1.54006217947e-05	4.04943006224e-05	5.72675891391e-05	0.545194173602	0.907277378351	-2.96044165169e-05	-0.000189932703313	0.000130723870279	0.0	0.0	11.0	3.26696523165e-05	0.0	0.0	0.0	0.0	0.0	0.0	28.0	0.000121482901867
Bacteria	Actinobacteria	Actinobacteria (class)	Actinomycetales	Streptomycetaceae	Streptomyces	Streptomyces sviceus	0.0072532199174	0.00113807698419	0.00987660576453	0.00694579013862	0.648374585135	1.00170785905	-0.00262338584713	-0.0230255091028	0.0177787374085	2172.0	0.00717576233637	2924.0	0.0086841875794	1155.0	0.00589970983644	533.0	0.00602371649068	461.0	0.00397793480122	4524.0	0.0196281660017
Bacteria	Actinobacteria	Actinobacteria (class)	Actinomycetales	Streptomycetaceae	Streptomyces	Streptomyces tendae	6.64506015852e-05	2.75041533541e-05	2.16933753334e-05	3.06790656102e-05	0.200121015745	1.35717521631	4.47572262518e-05	-3.65133112821e-05	0.000126027763786	31.0	0.000102416497434	12.0	3.56396207089e-05	12.0	6.12956866123e-05	0.0	0.0	0.0	0.0	15.0	6.50801260003e-05
Bacteria	Actinobacteria	Actinobacteria (class)	Actinomycetales	Streptomycetaceae	Streptomyces	Streptomyces tenjimariensis	0.0	0.0	3.61556255557e-05	5.1131776017e-05	0.42264973081	0.84187425506	-3.61556255557e-05	-0.000191720726555	0.000119409475443	0.0	0.0	0.0	0.0	0.0	0.0	0.0	0.0	0.0	0.0	25.0	0.000108466876667
Bacteria	Actinobacteria	Actinobacteria (class)	Actinomycetales	Streptomycetaceae	Streptomyces	Streptomyces thermolilacinus	4.3559536422e-05	6.16024871787e-05	0.0	0.0	0.42264973081	0.964849976528	4.3559536422e-05	-0.000143862021878	0.000230981094722	0.0	0.0	44.0	0.000130678609266	0.0	0.0	0.0	0.0	0.0	0.0	0.0	0.0
Bacteria	Actinobacteria	Actinobacteria (class)	Actinomycetales	Streptomycetaceae	Streptomyces	Streptomyces thermoviolaceus	3.06896733882e-05	4.34017523304e-05	0.0	0.0	0.42264973081	0.957840728305	3.06896733882e-05	-0.000101357333596	0.000162736680372	0.0	0.0	31.0	9.20690201647e-05	0.0	0.0	0.0	0.0	0.0	0.0	0.0	0.0
Bacteria	Actinobacteria	Actinobacteria (class)	Actinomycetales	Streptomycetaceae	Streptomyces	Streptomyces toxytricini	0.0	0.0	1.59084752445e-05	2.24979814475e-05	0.42264973081	0.892040584596	-1.59084752445e-05	-8.43571196841e-05	5.25401691951e-05	0.0	0.0	0.0	0.0	0.0	0.0	0.0	0.0	0.0	0.0	11.0	4.77254257336e-05
Bacteria	Actinobacteria	Actinobacteria (class)	Actinomycetales	Streptomycetaceae	Streptomyces	Streptomyces toyocaensis	0.000137953704408	0.00016784485659	8.67735013338e-05	0.000122716262441	0.746829627678	1.08889719757	5.11802030744e-05	-0.000372265260136	0.000474625666284	12.0	3.96450957811e-05	126.0	0.000374216017443	0.0	0.0	0.0	0.0	0.0	0.0	60.0	0.000260320504001
Bacteria	Actinobacteria	Actinobacteria (class)	Actinomycetales	Streptomycetaceae	Streptomyces	Streptomyces triostinicus	1.28698630338e-05	1.82007348482e-05	1.44622502223e-05	2.04527104068e-05	0.938447295328	1.24111299729	-1.59238718853e-06	-5.56300415309e-05	5.24452671539e-05	0.0	0.0	13.0	3.86095891013e-05	0.0	0.0	0.0	0.0	0.0	0.0	10.0	4.33867506669e-05
Bacteria	Actinobacteria	Actinobacteria (class)	Actinomycetales	Streptomycetaceae	Streptomyces	Streptomyces tsukubaensis	2.77197049958e-05	3.92015827501e-05	0.0	0.0	0.42264973081	0.94023915705	2.77197049958e-05	-9.15485593768e-05	0.000146987969368	0.0	0.0	28.0	8.31591149874e-05	0.0	0.0	0.0	0.0	0.0	0.0	0.0	0.0
Bacteria	Actinobacteria	Actinobacteria (class)	Actinomycetales	Streptomycetaceae	Streptomyces	Streptomyces tsusimaensis	0.0	0.0	2.16933753334e-05	3.06790656102e-05	0.42264973081	0.98878337658	-2.16933753334e-05	-0.000115032435933	7.1645685266e-05	0.0	0.0	0.0	0.0	0.0	0.0	0.0	0.0	0.0	0.0	15.0	6.50801260003e-05
Bacteria	Actinobacteria	Actinobacteria (class)	Actinomycetales	Streptomycetaceae	Streptomyces	Streptomyces tubercidicus	0.0	0.0	2.60320504001e-05	3.68148787322e-05	0.42264973081	0.835717202975	-2.60320504001e-05	-0.000138038923119	8.59748223192e-05	0.0	0.0	0.0	0.0	0.0	0.0	0.0	0.0	0.0	0.0	18.0	7.80961512004e-05
Bacteria	Actinobacteria	Actinobacteria (class)	Actinomycetales	Streptomycetaceae	Streptomyces	Streptomyces turgidiscabies	1.58398314262e-05	2.24009044286e-05	0.0	0.0	0.42264973081	1.00767547519	1.58398314262e-05	-5.2313462501e-05	8.39931253534e-05	0.0	0.0	16.0	4.75194942785e-05	0.0	0.0	0.0	0.0	0.0	0.0	0.0	0.0
Bacteria	Actinobacteria	Actinobacteria (class)	Actinomycetales	Streptomycetaceae	Streptomyces	Streptomyces venezuelae	1.28698630338e-05	1.82007348482e-05	5.35103258225e-05	7.56750285052e-05	0.53013839878	0.891181876167	-4.06404627887e-05	-0.000255461690175	0.000174180764597	0.0	0.0	13.0	3.86095891013e-05	0.0	0.0	0.0	0.0	0.0	0.0	37.0	0.000160530977467
Bacteria	Actinobacteria	Actinobacteria (class)	Actinomycetales	Streptomycetaceae	Streptomyces	Streptomyces verticillus	9.00005366477e-05	9.05182570517e-05	0.000128212451551	0.000106311093747	0.718917881904	1.06233247224	-3.82119149033e-05	-0.000315103417354	0.000238679587547	17.0	5.61638856898e-05	72.0	0.000213837724253	0.0	0.0	11.0	0.000124316850652	0.0	0.0	60.0	0.000260320504001
Bacteria	Actinobacteria	Actinobacteria (class)	Actinomycetales	Streptomycetaceae	Streptomyces	Streptomyces vinaceus	2.27697576751e-05	3.22013001161e-05	0.0	0.0	0.42264973081	1.09140782127	2.27697576751e-05	-7.52006023452e-05	0.000120740117695	0.0	0.0	23.0	6.83092730254e-05	0.0	0.0	0.0	0.0	0.0	0.0	0.0	0.0
Bacteria	Actinobacteria	Actinobacteria (class)	Actinomycetales	Streptomycetaceae	Streptomyces	Streptomyces violaceoruber	2.1779768211e-05	3.08012435893e-05	5.0617875778e-05	7.15844864238e-05	0.640405351501	0.993179312815	-2.8838107567e-05	-0.000215049607856	0.000157373392722	0.0	0.0	22.0	6.5339304633e-05	0.0	0.0	0.0	0.0	0.0	0.0	35.0	0.000151853627334
Bacteria	Actinobacteria	Actinobacteria (class)	Actinomycetales	Streptomycetaceae	Streptomyces	Streptomyces violaceus	1.38598524979e-05	1.9600791375e-05	1.44622502223e-05	2.04527104068e-05	0.977452087562	1.26626958668	-6.0239772439e-07	-5.62578252603e-05	5.50530298115e-05	0.0	0.0	14.0	4.15795574937e-05	0.0	0.0	0.0	0.0	0.0	0.0	10.0	4.33867506669e-05
Bacteria	Actinobacteria	Actinobacteria (class)	Actinomycetales	Streptomycetaceae	Streptomyces	Streptomyces violaceusniger	0.00651460417999	0.00128478580991	0.010983475671	0.0068400314266	0.454209558923	0.816148367839	-0.00446887149104	-0.0243618086074	0.0154240656253	1976.0	0.00652822577195	2721.0	0.00808128399574	966.0	0.00493430277229	671.0	0.00758332788976	561.0	0.00484082738283	4731.0	0.0205262717405
Bacteria	Actinobacteria	Actinobacteria (class)	Actinomycetales	Streptomycetaceae	Streptomyces	Streptomyces virginiae	0.000159378937507	0.000116269964764	0.000179436786277	0.000150719929513	0.889192097232	1.20183921024	-2.00578487697e-05	-0.000403462604113	0.000363346906573	22.0	7.26826755986e-05	109.0	0.000323726554773	16.0	8.17275821498e-05	15.0	0.000169522978162	0.0	0.0	85.0	0.000368787380669
Bacteria	Actinobacteria	Actinobacteria (class)	Actinomycetales	Streptomycetaceae	Streptomyces	Streptomyces viridochromogenes	0.00704857476407	0.000503622613023	0.0101018749328	0.00596697875004	0.544837482148	0.907242212627	-0.00305330016874	-0.0210289416431	0.0149223413056	2175.0	0.00718567361032	2554.0	0.00758529927421	1248.0	0.00637475140768	648.0	0.00732339265658	532.0	0.00459058853416	4239.0	0.0183916436077
Bacteria	Actinobacteria	Actinobacteria (class)	Actinomycetales	Streptomycetaceae	Streptomyces	Streptomyces vitaminophilus	6.42915115341e-05	9.23879179939e-06	4.77254257336e-05	6.74939443425e-05	0.762656540771	1.10128310525	1.65660858005e-05	-0.000183685646129	0.00021681781773	18.0	5.94676436716e-05	26.0	7.72191782026e-05	11.0	5.6187712728e-05	0.0	0.0	0.0	0.0	33.0	0.000143176277201
Bacteria	Actinobacteria	Actinobacteria (class)	Actinomycetales	Streptosporangiaceae	Microbispora	Microbispora corallina	3.74425904599e-05	5.29518192388e-05	1.59084752445e-05	2.24979814475e-05	0.636984182134	0.98976603473	2.15341152154e-05	-0.000116488798487	0.000159557028917	34.0	0.00011232777138	0.0	0.0	0.0	0.0	0.0	0.0	0.0	0.0	11.0	4.77254257336e-05
Bacteria	Actinobacteria	Actinobacteria (class)	Actinomycetales	Streptosporangiaceae	Microbispora	Microbispora rosea	0.0	0.0	1.44622502223e-05	2.04527104068e-05	0.42264973081	1.09629420102	-1.44622502223e-05	-7.66882906219e-05	4.77637901773e-05	0.0	0.0	0.0	0.0	0.0	0.0	0.0	0.0	0.0	0.0	10.0	4.33867506669e-05
Bacteria	Actinobacteria	Actinobacteria (class)	Actinomycetales	Streptosporangiaceae	Nonomuraea	Nonomuraea longicatena	0.0	0.0	2.74782754224e-05	3.88601497729e-05	0.42264973081	0.806614580377	-2.74782754224e-05	-0.000145707752182	9.07512013369e-05	0.0	0.0	0.0	0.0	0.0	0.0	0.0	0.0	0.0	0.0	19.0	8.24348262671e-05
Bacteria	Actinobacteria	Actinobacteria (class)	Actinomycetales	Streptosporangiaceae	Nonomuraea	Nonomuraea sp. ATCC 39727	0.000138732796959	3.19099521449e-05	9.97895265338e-05	0.000141123701807	0.737061641796	1.08009159469	3.89432704252e-05	-0.000364429781955	0.000442316322805	29.0	9.58089814709e-05	58.0	0.00017225816676	29.0	0.000148131242646	0.0	0.0	0.0	0.0	69.0	0.000299368579602
Bacteria	Actinobacteria	Actinobacteria (class)	Actinomycetales	Streptosporangiaceae	Planobispora	Planobispora rosea	2.63074213537e-05	1.94110709033e-05	2.89245004446e-05	4.09054208136e-05	0.940237615855	1.24226540189	-2.6170790909e-06	-0.000107446996613	0.000102212838432	14.0	4.62526117446e-05	11.0	3.26696523165e-05	0.0	0.0	0.0	0.0	0.0	0.0	20.0	8.67735013338e-05
Bacteria	Actinobacteria	Actinobacteria (class)	Actinomycetales	Streptosporangiaceae	Streptosporangium	Streptosporangium roseum	0.0249690746533	0.00272543287703	0.0389914357766	0.0266366394239	0.534693233467	0.895867964605	-0.0140223611233	-0.0939055970722	0.0658608748257	7862.0	0.0259741452526	9323.0	0.0276890153224	4159.0	0.0212440633851	2180.0	0.0246373394928	1855.0	0.0160066573888	17593.0	0.0763303104483
Bacteria	Actinobacteria	Actinobacteria (class)	Actinomycetales	Streptosporangiaceae	Streptosporangium	Streptosporangium sibiricum	9.89989464136e-06	1.40005652679e-05	0.0	0.0	0.42264973081	1.00975315658	9.89989464136e-06	-3.26959140631e-05	5.24957033458e-05	0.0	0.0	10.0	2.96996839241e-05	0.0	0.0	0.0	0.0	0.0	0.0	0.0	0.0
Bacteria	Actinobacteria	Actinobacteria (class)	Actinomycetales	Thermomonosporaceae	Actinomadura	Actinomadura hibisca	2.8287400282e-05	2.02441219422e-05	3.18169504891e-05	4.4995962895e-05	0.926272979632	1.23083226373	-3.52955020709e-06	-0.00011975882632	0.000112699725906	14.0	4.62526117446e-05	13.0	3.86095891013e-05	0.0	0.0	0.0	0.0	0.0	0.0	22.0	9.54508514672e-05
Bacteria	Actinobacteria	Actinobacteria (class)	Actinomycetales	Thermomonosporaceae	Actinomadura	Actinomadura kijaniata	2.1779768211e-05	3.08012435893e-05	7.35591301801e-05	5.99799678679e-05	0.357265792635	1.30589582878	-5.17793619691e-05	-0.000203906924395	0.000100348200456	0.0	0.0	22.0	6.5339304633e-05	0.0	0.0	13.0	0.000146919914407	0.0	0.0	17.0	7.37574761337e-05
Bacteria	Actinobacteria	Actinobacteria (class)	Actinomycetales	Thermomonosporaceae	Actinomadura	Actinomadura madurae	1.3215031927e-05	1.86888773784e-05	7.80961512004e-05	0.000110444636197	0.494729262746	0.859077082024	-6.48811192734e-05	-0.000388598884627	0.00025883664608	12.0	3.96450957811e-05	0.0	0.0	0.0	0.0	0.0	0.0	0.0	0.0	54.0	0.000234288453601
Bacteria	Actinobacteria	Actinobacteria (class)	Actinomycetales	Thermomonosporaceae	Actinomadura	Actinomadura melliaura	1.43162845876e-05	2.02462838266e-05	0.0	0.0	0.42264973081	1.02761150078	1.43162845876e-05	-4.72817163754e-05	7.59142855507e-05	13.0	4.29488537628e-05	0.0	0.0	0.0	0.0	0.0	0.0	0.0	0.0	0.0	0.0
Bacteria	Actinobacteria	Actinobacteria (class)	Actinomycetales	Thermomonosporaceae	Actinomadura	Excellospora japonica	0.0	0.0	0.0	0.0	1.0	1.05378718981	0.0	0.0	0.0	0.0	0.0	0.0	0.0	0.0	0.0	0.0	0.0	0.0	0.0	0.0	0.0
Bacteria	Actinobacteria	Actinobacteria (class)	Actinomycetales	Thermomonosporaceae	Thermomonospora	Thermomonospora curvata	0.015065294016	0.00166334021628	0.0259316835966	0.0162421134488	0.444191001206	0.808898340993	-0.0108663895806	-0.0595752631228	0.0378424839616	4568.0	0.0150915664607	5754.0	0.0170891981299	2548.0	0.0130151174573	1547.0	0.0174834698144	1351.0	0.0116576787775	11214.0	0.0486539021978
Bacteria	Actinobacteria	Actinobacteria (class)	Actinomycetales	Tsukamurellaceae	Tsukamurella	Tsukamurella paurometabola	0.00546498736895	0.000337748782211	0.00975190264848	0.00543289485839	0.380531755326	1.32127271723	-0.00428691527953	-0.0207269195332	0.0121530889741	1569.0	0.00518359627337	2000.0	0.00593993678482	1032.0	0.00527142904866	666.0	0.00752682023037	521.0	0.00449567035018	3972.0	0.0172332173649
Bacteria	Actinobacteria	Actinobacteria (class)	Actinomycetales	unclassified (derived from Actinomycetales)	Tropheryma	Tropheryma whipplei	0.00208093578988	8.94355141694e-05	0.00266229004012	0.00101872178701	0.504682115738	0.86726200016	-0.000581354250235	-0.00364784591087	0.0024851374104	643.0	0.00212431638227	728.0	0.00216213698967	383.0	0.00195635399771	179.0	0.00202297420606	216.0	0.00186384797628	945.0	0.00410004793802
Bacteria	Actinobacteria	Actinobacteria (class)	Bifidobacteriales	Bifidobacteriaceae	Bifidobacterium	Bifidobacterium adolescentis	0.00749429380453	0.00253234144162	0.0127855130027	0.00881012651114	0.489417962446	0.852592159235	-0.0052912191982	-0.0297319028232	0.0191494644268	1743.0	0.0057584501622	3729.0	0.0110750121353	1106.0	0.0056494191161	739.0	0.00835183205743	570.0	0.00491848771517	5782.0	0.0250862192356
Bacteria	Actinobacteria	Actinobacteria (class)	Bifidobacteriales	Bifidobacteriaceae	Bifidobacterium	Bifidobacterium angulatum	0.00089394102901	0.000177378488254	0.000757068548933	0.000362813384009	0.665490262455	1.01691626201	0.000136872480076	-0.000789085290572	0.00106283025072	226.0	0.000746649303877	385.0	0.00114343783108	155.0	0.000791735952076	40.0	0.000452061275098	64.0	0.00055225125223	292.0	0.00126689311947
Bacteria	Actinobacteria	Actinobacteria (class)	Bifidobacteriales	Bifidobacteriaceae	Bifidobacterium	Bifidobacterium animalis	0.00297433841709	0.000336626867628	0.00288672776388	0.00107043677552	0.920666357607	1.22599324028	8.7610653213e-05	-0.00284271755346	0.00301793885989	899.0	0.0029700784256	1141.0	0.00338873393574	502.0	0.00256420288995	193.0	0.00218119565235	241.0	0.00207957112168	1014.0	0.00439941651762
Bacteria	Actinobacteria	Actinobacteria (class)	Bifidobacteriales	Bifidobacteriaceae	Bifidobacterium	Bifidobacterium bifidum	0.00237478624077	0.000170693137443	0.00225392157679	0.000844131048606	0.859781671352	1.17778907893	0.000120864663981	-0.00231863913912	0.00256036846708	713.0	0.00235557944099	873.0	0.00259278240657	426.0	0.00217599687474	153.0	0.00172913437725	184.0	0.00158772235016	794.0	0.00344490800295
Bacteria	Actinobacteria	Actinobacteria (class)	Bifidobacteriales	Bifidobacteriaceae	Bifidobacterium	Bifidobacterium breve	0.000862685851142	0.000102845423977	0.000980396750841	0.000370772797584	0.702433424674	1.04828656992	-0.000117710899699	-0.00115141607618	0.000915994276779	275.0	0.000908533444983	323.0	0.000959299790748	141.0	0.000720224317695	45.0	0.000508568934485	118.0	0.0010182132463	326.0	0.00141440807174
Bacteria	Actinobacteria	Actinobacteria (class)	Bifidobacteriales	Bifidobacteriaceae	Bifidobacterium	Bifidobacterium catenulatum	0.000512632443372	0.000148326693791	0.000626334120863	0.000225922574335	0.588618746738	0.945403297979	-0.000113701677491	-0.000679064752484	0.000451661397501	128.0	0.000422881021665	243.0	0.000721702319355	77.0	0.000393313989096	36.0	0.000406855147588	62.0	0.000534993400598	216.0	0.000937153814405
Bacteria	Actinobacteria	Actinobacteria (class)	Bifidobacteriales	Bifidobacteriaceae	Bifidobacterium	Bifidobacterium dentium	0.00201977273612	0.000302278423788	0.00153830473331	0.000645626672558	0.413631473548	1.33027949324	0.00048146800281	-0.0011763189649	0.00213925497052	482.0	0.00159241134721	749.0	0.00222450632591	439.0	0.00224240053523	96.0	0.00108494706023	125.0	0.00107861572701	565.0	0.00245135141268
Bacteria	Actinobacteria	Actinobacteria (class)	Bifidobacteriales	Bifidobacteriaceae	Bifidobacterium	Bifidobacterium gallicum	0.00124379199897	0.000146042006568	0.00115165847032	0.000386119465799	0.776215724934	1.11136553309	9.21335286522e-05	-0.000933823310716	0.00111809036802	431.0	0.00142391969014	359.0	0.00106621865287	243.0	0.0012412376539	72.0	0.000813710295176	110.0	0.00094918183977	390.0	0.00169208327601
Bacteria	Actinobacteria	Actinobacteria (class)	Bifidobacteriales	Bifidobacteriaceae	Bifidobacterium	Bifidobacterium longum	0.0102665754221	0.00151575099266	0.00799006215992	0.0024318376438	0.335221647822	1.30972195833	0.00227651326221	-0.00380684739109	0.00835987391551	2538.0	0.0083849377577	4073.0	0.0120966812623	2020.0	0.0103181072464	483.0	0.0054586398968	839.0	0.0072396687597	2598.0	0.0112718778233
Bacteria	Actinobacteria	Actinobacteria (class)	Bifidobacteriales	Bifidobacteriaceae	Bifidobacterium	Bifidobacterium pseudocatenulatum	0.000665736747389	0.000100352496854	0.000733855085453	0.000284398495272	0.774268659658	1.11014550088	-6.81183380632e-05	-0.000832520853408	0.000696284177282	210.0	0.000693789176169	260.0	0.000772191782026	104.0	0.000531229283973	66.0	0.000745901103911	44.0	0.000379672735908	248.0	0.00107599141654
Bacteria	Actinobacteria	Actinobacteria (class)	Bifidobacteriales	Bifidobacteriaceae	Bifidobacterium	Bifidobacterium sp. 12_1_47BFAA	0.00173810455296	0.000483837195399	0.000825034988814	0.000393914753347	0.110137230027	1.43160748838	0.000913069564147	-0.000331941845464	0.00215808097376	324.0	0.00107041758609	654.0	0.00194235932864	431.0	0.00220153674416	37.0	0.000418156679465	81.0	0.000698942991103	313.0	0.00135800529587
Bacteria	Actinobacteria	Actinobacteria (class)	Bifidobacteriales	Bifidobacteriaceae	Gardnerella	Gardnerella vaginalis	0.00299675588179	0.000529038752452	0.00287948555726	0.000841751289233	0.877042232042	1.19177241483	0.000117270324528	-0.00198824312435	0.0022227837734	825.0	0.00272560033495	1258.0	0.00373622023765	495.0	0.00252844707276	176.0	0.00198906961043	306.0	0.00264045129972	924.0	0.00400893576162
Bacteria	Actinobacteria	Actinobacteria (class)	Bifidobacteriales	Bifidobacteriaceae	Parascardovia	Parascardovia denticolens	0.00212782895058	0.000276806594503	0.00101715496623	0.000482480880564	0.0619914994323	1.54237132483	0.00111067398435	-0.000100341926269	0.00232168989496	688.0	0.00227298549145	586.0	0.00174040147795	464.0	0.00237009988234	55.0	0.000621584253259	85.0	0.000733458694368	391.0	0.00169642195108
Bacteria	Actinobacteria	Actinobacteria (class)	Bifidobacteriales	Bifidobacteriaceae	Scardovia	Scardovia inopinata	0.00124612307605	4.16291654533e-05	0.00099679285546	0.000329484590707	0.396663699765	1.3180414866	0.000249330220593	-0.00073170806102	0.00123036850221	395.0	0.00130498440279	410.0	0.00121768704089	238.0	0.00121569778448	73.0	0.000825011827053	82.0	0.000707571916919	336.0	0.00145779482241
Bacteria	Actinobacteria	Actinobacteria (class)	Coriobacteriales	Coriobacteriaceae	Atopobium	Atopobium parvulum	0.00808759614452	0.00394457390174	0.00545913874229	0.00174778914698	0.457342612159	0.81923717474	0.00262845740223	-0.00758495712623	0.0128418719307	1679.0	0.00554700965137	4599.0	0.0136588846367	990.0	0.00505689414552	313.0	0.00353737947764	588.0	0.00507380837986	1790.0	0.00776622836937
Bacteria	Actinobacteria	Actinobacteria (class)	Coriobacteriales	Coriobacteriaceae	Atopobium	Atopobium rimae	0.0027718333078	0.00115340695139	0.00143856560148	0.000614757799111	0.243353156972	1.29772350835	0.00133326770632	-0.00158006767905	0.00424660309169	574.0	0.00189635708153	1482.0	0.00440149315755	395.0	0.00201764968432	78.0	0.00088151948644	132.0	0.00113901820772	529.0	0.00229515911028
Bacteria	Actinobacteria	Actinobacteria (class)	Coriobacteriales	Coriobacteriaceae	Atopobium	Atopobium vaginae	0.00332487165137	0.0010207559197	0.00253658145326	0.000886124399805	0.456719541667	0.819025470365	0.00078829019811	-0.00188626355516	0.00346284395138	879.0	0.00290400326596	1593.0	0.00473115964911	458.0	0.00233945203904	179.0	0.00202297420606	209.0	0.00180344549556	872.0	0.00378332465815
Bacteria	Actinobacteria	Actinobacteria (class)	Coriobacteriales	Coriobacteriaceae	Collinsella	Collinsella aerofaciens	0.00481461741114	0.00232825033162	0.00279293952355	0.000811769914833	0.345663370116	1.31566194041	0.00202167788759	-0.00424841592676	0.00829177170194	991.0	0.00327402415992	2729.0	0.00810504374288	600.0	0.00306478433062	192.0	0.00216989412047	263.0	0.00226940748963	908.0	0.00393951696055
Bacteria	Actinobacteria	Actinobacteria (class)	Coriobacteriales	Coriobacteriaceae	Collinsella	Collinsella intestinalis	0.00360101132675	0.00152343783843	0.00196645302479	0.000856714613036	0.273802463299	1.29041939559	0.00163455830196	-0.00219473787739	0.00546385448131	724.0	0.00239192077879	1936.0	0.0057498588077	521.0	0.00266125439375	115.0	0.00129967616591	165.0	0.00142377275965	732.0	0.00317591014882
Bacteria	Actinobacteria	Actinobacteria (class)	Coriobacteriales	Coriobacteriaceae	Collinsella	Collinsella stercoris	0.00415762853733	0.00199772237331	0.00253780140147	0.000711849532098	0.373141082986	1.31360560942	0.00161982713586	-0.0037410038824	0.00698065815412	844.0	0.0027883717366	2351.0	0.00698239569055	529.0	0.00270211818483	152.0	0.00171783284537	283.0	0.00244198600595	796.0	0.00345358535308
Bacteria	Actinobacteria	Actinobacteria (class)	Coriobacteriales	Coriobacteriaceae	Cryptobacterium	Cryptobacterium curtum	0.00983180297905	0.00550267663157	0.00486730830612	0.0021327412939	0.33181887508	1.3077662273	0.00496449467293	-0.0095973246782	0.0195263140241	1754.0	0.0057947915	5930.0	0.017611912567	1192.0	0.00608870487016	299.0	0.00337915803135	387.0	0.00333939429083	1817.0	0.00788337259617
Bacteria	Actinobacteria	Actinobacteria (class)	Coriobacteriales	Coriobacteriaceae	Eggerthella	Eggerthella lenta	0.0191692683511	0.0134221016172	0.00773259124908	0.00353210854101	0.351447363708	1.30760989314	0.011436677102	-0.0262471084784	0.0491204626825	2648.0	0.00874835113569	12835.0	0.0381195443166	2083.0	0.0106399096011	522.0	0.00589939964002	536.0	0.00462510423742	2921.0	0.0126732698698
Bacteria	Actinobacteria	Actinobacteria (class)	Coriobacteriales	Coriobacteriaceae	Eggerthella	Eggerthella sp. 1_3_56FAA	0.00694767022757	0.00517265272552	0.00266188813496	0.00155108595507	0.362956850172	1.30841911633	0.00428578209261	-0.00997624629662	0.0185478104818	897.0	0.00296347090963	4799.0	0.0142528783152	710.0	0.0036266614579	135.0	0.00152570680345	186.0	0.00160498020179	1119.0	0.00485497739962
Bacteria	Actinobacteria	Actinobacteria (class)	Coriobacteriales	Coriobacteriaceae	Gordonibacter	Gordonibacter pamelaeae	0.00612711395141	0.0042136019332	0.00236961619236	0.00119650899777	0.334049482516	1.30955792784	0.00375749775905	-0.00795177210621	0.0154667676243	921.0	0.0030427611012	4069.0	0.0120848013887	637.0	0.00325377936434	125.0	0.00141269148468	190.0	0.00163949590506	935.0	0.00405666118735
Bacteria	Actinobacteria	Actinobacteria (class)	Coriobacteriales	Coriobacteriaceae	Olsenella	Olsenella uli	0.00544040148723	0.00242714360775	0.00264266556186	0.00128210587276	0.244116071116	1.29667678639	0.00279773592537	-0.00333865536529	0.00893412721603	983.0	0.00324759409607	2971.0	0.00882377609385	832.0	0.00424983427179	153.0	0.00172913437725	202.0	0.00174304301485	1027.0	0.00445581929349
Bacteria	Actinobacteria	Actinobacteria (class)	Coriobacteriales	Coriobacteriaceae	Slackia	Slackia exigua	0.00540813773932	0.00335246149353	0.00251667256526	0.00111693192429	0.347905699591	1.30884189675	0.00289146517406	-0.00620333347989	0.011986263828	896.0	0.00296016715165	3417.0	0.0101483819969	610.0	0.00311586406946	156.0	0.00176303897288	196.0	0.00169126945995	944.0	0.00409570926295
Bacteria	Actinobacteria	Actinobacteria (class)	Coriobacteriales	Coriobacteriaceae	Slackia	Slackia heliotrinireducens	0.015418349083	0.00839800610788	0.00733288444859	0.00228933029428	0.304846639577	1.28916115412	0.00808546463443	-0.0153832506617	0.0315541799306	2831.0	0.00935293884635	9190.0	0.0272940095262	1881.0	0.00960809887648	491.0	0.00554905215182	682.0	0.00588492740657	2435.0	0.0105646737874
Bacteria	Actinobacteria	Actinobacteria (class)	Rubrobacterales	Rubrobacteraceae	Rubrobacter	Rubrobacter xylanophilus	0.0493382779222	0.00493647692773	0.0629197734346	0.0450317166809	0.711968902756	1.05513973511	-0.0135814955123	-0.148354797012	0.121191805987	14380.0	0.0475080397776	18885.0	0.0560878530906	8696.0	0.0444189408984	3478.0	0.0393067278697	2724.0	0.023505193923	29029.0	0.125947398511
Bacteria	Actinobacteria	Actinobacteria (class)	Solirubrobacterales	Conexibacteraceae	Conexibacter	Conexibacter woesei	0.0250337453914	0.00368420463486	0.0460951715738	0.0375994930084	0.511720819714	0.874355923468	-0.0210614261824	-0.133952960509	0.0918301081445	6897.0	0.0227860188002	10178.0	0.0302283382979	4324.0	0.022086879076	2318.0	0.0261969508919	1546.0	0.0133403193117	22760.0	0.0987482445178
Bacteria	Actinobacteria	Actinobacteria (class)	unclassified (derived from Actinobacteria (class)) Actinobacteria (class)	unclassified (derived from Actinobacteria (class))	unclassified (derived from Actinobacteria (class))	marine actinobacterium PHSC20C1	0.00613007183527	0.000598865823267	0.0106482096185	0.00610796153445	0.405380714319	1.32475542862	-0.00451813778321	-0.0228568442786	0.0138205687122	2051.0	0.00677600762058	2115.0	0.00628148314994	1044.0	0.00533272473527	583.0	0.00658879308455	704.0	0.00607476377453	4444.0	0.0192810719964
Bacteria	Actinobacteria	Actinobacteria (class)	unclassified (derived from Actinobacteria (class)) Actinobacteria (class)	unclassified (derived from Actinobacteria (class))	unclassified (derived from Actinobacteria (class))	uncultured actinobacterium	0.000528092149738	0.000117287817448	0.00129080164065	0.00111794387707	0.436653983398	0.805847658553	-0.000762709490909	-0.00411302565789	0.00258760667607	168.0	0.000555031340935	221.0	0.000656363014722	73.0	0.000372882093558	53.0	0.000598981189504	47.0	0.000405559513356	661.0	0.00286786421908
Bacteria	Actinobacteria	Actinobacteria (class)	unclassified (derived from Actinobacteria (class)) Actinobacteria (class)	unclassified (derived from Actinobacteria (class))	unclassified (derived from Actinobacteria (class))	uncultured actinobacterium HF0070_17F14	2.78423474962e-05	2.09370371886e-05	8.38810512893e-05	0.000118625720359	0.574713658371	0.931555252408	-5.60387037931e-05	-0.000402699323686	0.000290621916099	10.0	3.30375798176e-05	17.0	5.04894626709e-05	0.0	0.0	0.0	0.0	0.0	0.0	58.0	0.000251643153868
Bacteria	Actinobacteria	Actinobacteria (class)	unclassified (derived from Actinobacteria (class)) Actinobacteria (class)	unclassified (derived from Actinobacteria (class))	unclassified (derived from Actinobacteria (class))	uncultured actinobacterium HF0130_15N16	0.000133236238911	3.15206438316e-05	0.000378996240036	0.000278211033252	0.337643929115	1.31160436257	-0.000245760001125	-0.00107750744326	0.000585987441013	28.0	9.25052234892e-05	57.0	0.000169288198367	27.0	0.000137915294878	17.0	0.000192126041916	20.0	0.000172578516322	178.0	0.000772284161871
Bacteria	Actinobacteria	Actinobacteria (class)	unclassified (derived from Actinobacteria (class)) Actinobacteria (class)	unclassified (derived from Actinobacteria (class))	unclassified (derived from Actinobacteria (class))	uncultured actinobacterium HF0200_20K23	4.69859369041e-05	4.01136920997e-05	0.000193024309251	0.000173565399426	0.35606807005	1.30681815211	-0.000146038372347	-0.000640965302136	0.000348888557442	13.0	4.29488537628e-05	33.0	9.80089569495e-05	0.0	0.0	14.0	0.000158221446284	0.0	0.0	97.0	0.000420851481469
Bacteria	Actinobacteria	Actinobacteria (class)	unclassified (derived from Actinobacteria (class)) Actinobacteria (class)	unclassified (derived from Actinobacteria (class))	unclassified (derived from Actinobacteria (class))	uncultured actinobacterium HF0200_46I24	1.08898841055e-05	1.54006217947e-05	9.40745487918e-05	7.03653755196e-05	0.23316528433	1.31607767655	-8.31846646863e-05	-0.0002849939603	0.000118624630927	0.0	0.0	11.0	3.26696523165e-05	0.0	0.0	10.0	0.000113015318774	0.0	0.0	39.0	0.000169208327601
Bacteria	Actinobacteria	Actinobacteria (class)	unclassified (derived from Actinobacteria (class)) Actinobacteria (class)	unclassified (derived from Actinobacteria (class))	unclassified (derived from Actinobacteria (class))	uncultured actinobacterium HF0500_01C15	0.000120567906572	4.55051621729e-05	0.000481429547622	0.000543383149827	0.446946672419	0.811366262308	-0.00036086164105	-0.00199805997687	0.00127633669477	33.0	0.000109024013398	61.0	0.000181168071937	14.0	7.1511634381e-05	18.0	0.000203427573794	0.0	0.0	286.0	0.00124086106907
Bacteria	Actinobacteria	Actinobacteria (class)	unclassified (derived from Actinobacteria (class)) Actinobacteria (class)	unclassified (derived from Actinobacteria (class))	unclassified (derived from Actinobacteria (class))	uncultured actinobacterium HF0500_35G12	7.34256171528e-05	6.7816694825e-06	0.000221377311921	0.000205225338238	0.415212640182	1.33009072848	-0.000147951694769	-0.000771374446205	0.000475471056668	25.0	8.25939495439e-05	24.0	7.12792414178e-05	13.0	6.64036604967e-05	15.0	0.000169522978162	0.0	0.0	114.0	0.000494608957603
Bacteria	Actinobacteria	Actinobacteria (class)	unclassified (derived from Actinobacteria (class)) Actinobacteria (class)	unclassified (derived from Actinobacteria (class))	unclassified (derived from Actinobacteria (class))	uncultured actinobacterium HF0770_13M05	0.000110606860199	1.90711096389e-05	0.000365336824326	0.000261954737994	0.30260199837	1.29111247174	-0.000254729964127	-0.00104584089337	0.000536380965116	41.0	0.000135454077252	30.0	8.90990517723e-05	21.0	0.000107267451572	26.0	0.000293839828813	10.0	8.62892581609e-05	165.0	0.000715881386004
Bacteria	Actinobacteria	Actinobacteria (class)	unclassified (derived from Actinobacteria (class)) Actinobacteria (class)	unclassified (derived from Actinobacteria (class))	unclassified (derived from Actinobacteria (class))	uncultured actinobacterium HF4000_04C13	0.000112067670117	4.14332303556e-05	0.000342393599535	0.000276373275091	0.359572853676	1.30725926318	-0.000230325929417	-0.00104648092072	0.00058582906189	47.0	0.000155276625143	42.0	0.000124738672481	11.0	5.6187712728e-05	31.0	0.000350347488201	0.0	0.0	156.0	0.000676833310403
Bacteria	Aquificae	Aquificae (class)	Aquificales	Aquificaceae	Aquifex	Aquifex aeolicus	0.0308312952621	0.00336437655463	0.0314873831042	0.0107247263638	0.940618741094	1.2425665487	-0.000656087842164	-0.0300261882511	0.0287140125668	10172.0	0.0336058261904	11041.0	0.0327914210206	5109.0	0.0260966385752	2126.0	0.0240270567714	2756.0	0.0237813195491	10753.0	0.0466537729921
Bacteria	Aquificae	Aquificae (class)	Aquificales	Aquificaceae	Aquifex	Aquifex pyrophilus	0.000318708441622	5.64637937975e-05	0.00040906027816	0.000213004053051	0.614218915499	0.967740797127	-9.03518365381e-05	-0.000687813965958	0.000507110292882	87.0	0.000287426944413	134.0	0.000397975764583	53.0	0.000270722615871	17.0	0.000192126041916	39.0	0.000336528106827	161.0	0.000698526685737
Bacteria	Aquificae	Aquificae (class)	Aquificales	Aquificaceae	Hydrogenivirga	Hydrogenivirga sp. 128-5-R1-1	0.0166525096702	0.00230262316716	0.0134355162727	0.00374206033613	0.369815655113	1.31444994681	0.00321699339746	-0.00614603202133	0.0125800188163	5876.0	0.0194128819008	5646.0	0.0167684415435	2697.0	0.0137762055661	888.0	0.0100357603072	1347.0	0.0116231630743	4298.0	0.0186476254366
Bacteria	Aquificae	Aquificae (class)	Aquificales	Aquificaceae	Hydrogenobacter	Hydrogenobacter thermophilus	0.0103525342379	0.0015545696555	0.0111720260229	0.00387232746226	0.801594841038	1.13488143754	-0.000819491784994	-0.0110072094515	0.00936822588147	3799.0	0.0125509765727	3120.0	0.00926630138431	1809.0	0.00924032475681	739.0	0.00835183205743	987.0	0.00851674978048	3837.0	0.0166474962309
Bacteria	Aquificae	Aquificae (class)	Aquificales	Aquificaceae	Hydrogenobaculum	Hydrogenobaculum sp. 3684	0.0	0.0	0.0	0.0	1.0	1.08711968905	0.0	0.0	0.0	0.0	0.0	0.0	0.0	0.0	0.0	0.0	0.0	0.0	0.0	0.0	0.0
Bacteria	Aquificae	Aquificae (class)	Aquificales	Aquificaceae	Hydrogenobaculum	Hydrogenobaculum sp. SN	4.97447582075e-05	3.58596440721e-05	5.92952259114e-05	8.38561126679e-05	0.89259709377	1.20383355962	-9.5504677039e-06	-0.000227899982865	0.000208799047458	20.0	6.60751596351e-05	28.0	8.31591149874e-05	0.0	0.0	0.0	0.0	0.0	0.0	41.0	0.000177885677734
Bacteria	Aquificae	Aquificae (class)	Aquificales	Aquificaceae	Hydrogenobaculum	Hydrogenobaculum sp. Y04AAS1	0.010379709897	0.00131167227531	0.0107554272673	0.00299319998494	0.882077043232	1.19620914524	-0.000375717370357	-0.00813926823599	0.00738783349528	3702.0	0.0122305120485	3147.0	0.00934649053091	1872.0	0.00956212711152	698.0	0.00788846925045	1100.0	0.0094918183977	3431.0	0.0148859941538
Bacteria	Aquificae	Aquificae (class)	Aquificales	Aquificaceae	Thermocrinis	Thermocrinis albus	0.00755359780858	0.00083192124322	0.00765931764779	0.00312711379897	0.966879660575	1.25799822376	-0.000105719839212	-0.00887295873567	0.00866151905725	2578.0	0.00851708807697	2578.0	0.00765657851563	1270.0	0.00648712683314	525.0	0.00593330423566	579.0	0.00499614804752	2777.0	0.0120485006602
Bacteria	Aquificae	Aquificae (class)	Aquificales	Desulfurobacteriaceae	Thermovibrio	Thermovibrio ammonificans	0.0113020930138	0.00125788167864	0.0101922678993	0.0040433593773	0.741304242396	1.08434963211	0.00110982511444	-0.00997718596375	0.0121968361926	3535.0	0.0116787844655	4249.0	0.0126193956993	1881.0	0.00960809887648	729.0	0.00823881673865	755.0	0.00651483899115	3647.0	0.0158231479682
Bacteria	Aquificae	Aquificae (class)	Aquificales	Hydrogenothermaceae	Persephonella	Persephonella marina	0.0211773170254	0.00477347200874	0.0171614221538	0.00207692413586	0.362080442331	1.30816680078	0.00401589487159	-0.00837921643492	0.0164110061781	8369.0	0.0276491505493	5481.0	0.0162783967588	3838.0	0.0196044037682	1348.0	0.0152344649708	1878.0	0.0162051226826	4620.0	0.0200446788081
Bacteria	Aquificae	Aquificae (class)	Aquificales	Hydrogenothermaceae	Sulfurihydrogenibium	Sulfurihydrogenibium azorense	0.0122328117065	0.00340238876185	0.00977918702994	0.00195158200287	0.437989371791	0.806111140141	0.00245362467656	-0.00608641485612	0.0109936642092	5150.0	0.017014353606	3157.0	0.00937619021483	2018.0	0.0103078912986	665.0	0.0075155186985	1106.0	0.00954359195259	2830.0	0.0122784504387
Bacteria	Aquificae	Aquificae (class)	Aquificales	Hydrogenothermaceae	Sulfurihydrogenibium	Sulfurihydrogenibium sp. YO3AOP1	0.0241511087129	0.00538918007393	0.0184213798974	0.00439153928089	0.310983190597	1.28430990781	0.0057297288155	-0.00814077787098	0.019600235502	9561.0	0.0315872300636	7367.0	0.0218797571469	3717.0	0.0189863389282	1271.0	0.0143642470162	1898.0	0.0163777011989	5652.0	0.0245221914769
Bacteria	Aquificae	Aquificae (class)	Aquificales	Hydrogenothermaceae	Sulfurihydrogenibium	Sulfurihydrogenibium yellowstonense	0.00554649276164	0.000741279679227	0.00521128036588	0.000835112135832	0.693302855925	1.04078835173	0.000335212395765	-0.00186926406815	0.00253968885968	1854.0	0.00612516729817	2025.0	0.00601418599463	881.0	0.00450012499212	359.0	0.004057249944	696.0	0.006005732368	1284.0	0.00557085878563
Bacteria	Bacteroidetes	Bacteroidia	Bacteroidales	Bacteroidaceae	Acetomicrobium	Acetomicrobium flavidum	1.21137792664e-05	1.71314709302e-05	0.0	0.0	0.42264973081	0.935109647191	1.21137792664e-05	-4.00076061638e-05	6.42351646967e-05	11.0	3.63413377993e-05	0.0	0.0	0.0	0.0	0.0	0.0	0.0	0.0	0.0	0.0
Bacteria	Bacteroidetes	Bacteroidia	Bacteroidales	Bacteroidaceae	Bacteroides	Bacteroides caccae	0.0277685765217	0.00423980339623	0.0131573090942	0.00178044077588	0.0259608865564	1.54829963867	0.0146112674275	0.00353891878682	0.0256836160681	8920.0	0.0294695211973	10740.0	0.0318974605345	4295.0	0.0219387478333	968.0	0.0109398828574	1773.0	0.0152990854719	3050.0	0.0132329589534
Bacteria	Bacteroidetes	Bacteroidia	Bacteroidales	Bacteroidaceae	Bacteroides	Bacteroides cellulosilyticus	0.0636817981759	0.00896402756629	0.0330828743647	0.00409856766946	0.0252005552634	1.56031834917	0.0305989238112	0.00750071161286	0.0536971360095	19911.0	0.0657811251747	24734.0	0.0734591982178	10142.0	0.0518050711352	2691.0	0.0304124222822	4505.0	0.0388733108015	6906.0	0.0299628900106
Bacteria	Bacteroidetes	Bacteroidia	Bacteroidales	Bacteroidaceae	Bacteroides	Bacteroides coprocola	0.046056319702	0.00567184163132	0.0283809192506	0.00672181199847	0.0483142923152	1.50722009603	0.0176754004514	0.000214179464298	0.0351366214384	14866.0	0.0491136661568	17155.0	0.0509498077718	7460.0	0.0381054851773	2250.0	0.0254284467242	4367.0	0.0376825190389	5078.0	0.0220317919886
Bacteria	Bacteroidetes	Bacteroidia	Bacteroidales	Bacteroidaceae	Bacteroides	Bacteroides coprophilus	0.0351594662105	0.00622210434034	0.0197274573884	0.00267175893428	0.0557851978869	1.49825741742	0.0154320088221	-0.000758758781777	0.031622776426	11013.0	0.0363842866531	14173.0	0.0420933620256	5286.0	0.0270007499527	1584.0	0.0179016264939	2724.0	0.023505193923	4097.0	0.0177755517482
Bacteria	Bacteroidetes	Bacteroidia	Bacteroidales	Bacteroidaceae	Bacteroides	Bacteroides coprosuis	2.42275585329e-05	3.42629418604e-05	7.92034060016e-05	7.57140930186e-05	0.423297406414	0.794576547888	-5.49758474687e-05	-0.000250379239907	0.000140427544969	22.0	7.26826755986e-05	0.0	0.0	0.0	0.0	0.0	0.0	21.0	0.000181207442138	13.0	5.6402775867e-05
Bacteria	Bacteroidetes	Bacteroidia	Bacteroidales	Bacteroidaceae	Bacteroides	Bacteroides dorei	0.0493312292656	0.0089598549772	0.0314040702348	0.00672981554331	0.0916296888664	1.42377089348	0.0179271590308	-0.00476277910214	0.0406170971637	14851.0	0.049064109787	20349.0	0.0604358868171	7536.0	0.0384936911925	2322.0	0.0262421570194	4741.0	0.0409097372941	6237.0	0.0270603163909
Bacteria	Bacteroidetes	Bacteroidia	Bacteroidales	Bacteroidaceae	Bacteroides	Bacteroides eggerthii	0.0427413476994	0.0063967598068	0.0268141359314	0.00600293977928	0.0623758839439	1.52849182679	0.015927211768	-0.00132239531376	0.0331768188497	13493.0	0.0445776064478	16665.0	0.0494945232595	6686.0	0.0341519133908	1945.0	0.0219814795016	4088.0	0.0352750487362	5344.0	0.0231858795564
Bacteria	Bacteroidetes	Bacteroidia	Bacteroidales	Bacteroidaceae	Bacteroides	Bacteroides finegoldii	0.0287441081442	0.00355624390973	0.0176500465925	0.00298723565894	0.0291213102319	1.48555312762	0.0110940615518	0.00186782913141	0.0203202939721	9393.0	0.0310321987226	10599.0	0.0314786949911	4644.0	0.023721430719	1340.0	0.0151440527158	2532.0	0.0218484401663	3678.0	0.0159576468953
Bacteria	Bacteroidetes	Bacteroidia	Bacteroidales	Bacteroidaceae	Bacteroides	Bacteroides fragilis	0.311456690376	0.0660750214457	0.200240274261	0.0471475369621	0.13219378372	1.4431006457	0.111216416115	-0.0550167800846	0.277449612315	90782.0	0.2999217571	133850.0	0.397530269324	46382.0	0.236918044704	15178.0	0.171534650836	30909.0	0.26671146805	37448.0	0.162474703897
Bacteria	Bacteroidetes	Bacteroidia	Bacteroidales	Bacteroidaceae	Bacteroides	Bacteroides helcogenes	0.0626778662807	0.0159384071551	0.0340872021089	0.00819291092104	0.109664969831	1.44164111879	0.0285906641717	-0.0118292741305	0.069010602474	18428.0	0.0608816520878	27958.0	0.083034376315	8637.0	0.0441175704392	2493.0	0.0281747189705	5293.0	0.0456729043446	6549.0	0.0284139830117
Bacteria	Bacteroidetes	Bacteroidia	Bacteroidales	Bacteroidaceae	Bacteroides	Bacteroides intestinalis	0.0567245495616	0.0132782968557	0.0298095132364	0.00473605608599	0.0898783286891	1.42941789019	0.0269150363251	-0.00871121078396	0.0625412834343	16004.0	0.05287334274	25107.0	0.0745669964282	8366.0	0.0427333095166	2386.0	0.0269654550596	4228.0	0.0364830983504	5988.0	0.0259799862993
Bacteria	Bacteroidetes	Bacteroidia	Bacteroidales	Bacteroidaceae	Bacteroides	Bacteroides ovatus	0.0670409264311	0.0134314412042	0.0381296633327	0.00593774060177	0.0758037146767	1.48513026508	0.0289112630983	-0.00587825289783	0.0637007790945	19456.0	0.064277915293	28518.0	0.0846975586147	10209.0	0.0521473053854	3044.0	0.0344018630349	5390.0	0.0465099101487	7716.0	0.0334772168146
Bacteria	Bacteroidetes	Bacteroidia	Bacteroidales	Bacteroidaceae	Bacteroides	Bacteroides plebeius	0.0519806902698	0.00650820403707	0.0313653623261	0.00522867550975	0.0269830858796	1.50937799703	0.0206153279437	0.00392087102347	0.0373097848639	17027.0	0.0562530871553	19160.0	0.0569045943985	8376.0	0.0427843892554	2577.0	0.0291240476482	4472.0	0.0385885562496	6081.0	0.0263834830805
Bacteria	Bacteroidetes	Bacteroidia	Bacteroidales	Bacteroidaceae	Bacteroides	Bacteroides sp.	0.621561357925	0.10398887618	0.364863126096	0.0779797847445	0.0535658285415	1.50858484479	0.256698231829	-0.00657742515977	0.519973888817	189289.0	0.625365044608	251510.0	0.746976750375	96387.0	0.492342278792	27411.0	0.309786290293	55064.0	0.475143171137	71372.0	0.30965991686
Bacteria	Bacteroidetes	Bacteroidia	Bacteroidales	Bacteroidaceae	Bacteroides	Bacteroides sp. 1_1_14	0.0557345856602	0.00834853108393	0.0340227520965	0.00892408930051	0.0661469757564	1.5113186489	0.0217118335637	-0.00232170495155	0.045745372079	17165.0	0.0567090057568	22033.0	0.0654373135899	8821.0	0.0450574376339	2428.0	0.0274401193984	5405.0	0.046639344036	6451.0	0.0279887928552
Bacteria	Bacteroidetes	Bacteroidia	Bacteroidales	Bacteroidaceae	Bacteroides	Bacteroides sp. 1_1_6	0.103095024795	0.0146134235333	0.0641068754767	0.0132212361912	0.0494690838896	1.50278554093	0.0389881493184	0.000146749828871	0.0778295488079	32315.0	0.10676093918	40026.0	0.118875954875	16376.0	0.0836481803303	4828.0	0.0545637959043	9596.0	0.0828031721312	12666.0	0.0549536583947
Bacteria	Bacteroidetes	Bacteroidia	Bacteroidales	Bacteroidaceae	Bacteroides	Bacteroides sp. 2_1_16	0.105427980312	0.0174113427509	0.065847670402	0.0178910806656	0.0884605331971	1.43788253459	0.0395803099104	-0.00944611174433	0.0886067315651	31990.0	0.105687217836	42634.0	0.126621632442	16440.0	0.0839750906589	4632.0	0.0523486956563	10561.0	0.0911300855437	12461.0	0.054064230006
Bacteria	Bacteroidetes	Bacteroidia	Bacteroidales	Bacteroidaceae	Bacteroides	Bacteroides sp. 2_1_22	0.0213950678423	0.00269921066722	0.0126154279049	0.00267948909419	0.0309494537465	1.47665305493	0.0087796399374	0.00131259907564	0.0162466807991	6652.0	0.0219765980946	8206.0	0.0243715606281	3492.0	0.0178370448042	956.0	0.0108042644748	1901.0	0.0164035879764	2452.0	0.0106384312635
Bacteria	Bacteroidetes	Bacteroidia	Bacteroidales	Bacteroidaceae	Bacteroides	Bacteroides sp. 2_1_33B	0.0966836044471	0.014095183775	0.0587142710916	0.0145238377501	0.0568483003529	1.50194320574	0.0379693333555	-0.00177875341513	0.0777174201262	30512.0	0.100804263539	37547.0	0.11151340323	15218.0	0.0777331465722	4559.0	0.0515236838292	9152.0	0.0789719290688	10521.0	0.0456472003766
Bacteria	Bacteroidetes	Bacteroidia	Bacteroidales	Bacteroidaceae	Bacteroides	Bacteroides sp. 2_1_7	0.133631481035	0.0226139065896	0.0754830964447	0.0158815718502	0.0469362692004	1.48710968549	0.05814838459	0.00134135738138	0.114955411799	40574.0	0.134046676352	54249.0	0.16111781532	20699.0	0.105729951432	5920.0	0.0669050687144	11328.0	0.0977484716447	14243.0	0.0617957489748
Bacteria	Bacteroidetes	Bacteroidia	Bacteroidales	Bacteroidaceae	Bacteroides	Bacteroides sp. 2_2_4	0.0215287113646	0.00507256839631	0.0114009454989	0.00240817832672	0.0880320334353	1.43957222418	0.0101277658657	-0.0028710831778	0.0231266149093	5990.0	0.0197895103107	9571.0	0.0284255674837	3205.0	0.0163710562994	799.0	0.00902992397007	1704.0	0.0147036895906	2413.0	0.0104692229359
Bacteria	Bacteroidetes	Bacteroidia	Bacteroidales	Bacteroidaceae	Bacteroides	Bacteroides sp. 20_3	0.0961914002027	0.0153744745541	0.0553484937599	0.012195949265	0.0449747530623	1.50119432958	0.0408429064428	0.00151585374869	0.0801699591369	30174.0	0.0996875933415	38057.0	0.11302808711	14851.0	0.0758585201566	4196.0	0.0474212277577	8411.0	0.0725778950391	10613.0	0.0460463584828
Bacteria	Bacteroidetes	Bacteroidia	Bacteroidales	Bacteroidaceae	Bacteroides	Bacteroides sp. 3_1_19	0.135999276738	0.0221505461575	0.0809109354458	0.0177779403748	0.0544193475833	1.51162783647	0.0550883412921	-0.00171799514779	0.111894677732	41826.0	0.138182981345	54536.0	0.161970196248	21113.0	0.10784465262	6166.0	0.0696852455563	12285.0	0.106006353651	15452.0	0.0670412071305
Bacteria	Bacteroidetes	Bacteroidia	Bacteroidales	Bacteroidaceae	Bacteroides	Bacteroides sp. 3_1_23	0.0136147873023	0.00253551200164	0.008845976547	0.00212855782911	0.113401483142	1.44622551849	0.00476881075527	-0.00180816361395	0.0113457851245	4052.0	0.0133868273421	5666.0	0.0168278409114	2081.0	0.0106296936534	648.0	0.00732339265658	1374.0	0.0118561440713	1696.0	0.0073583929131
Bacteria	Bacteroidetes	Bacteroidia	Bacteroidales	Bacteroidaceae	Bacteroides	Bacteroides sp. 3_1_33FAA	0.030969201073	0.00636716609056	0.0187809411327	0.00416730735687	0.0968828442142	1.41333947738	0.0121882599403	-0.00374403971119	0.0281205595918	9047.0	0.0298890984609	13216.0	0.0392511022741	4653.0	0.0237674024839	1384.0	0.0156413201184	2859.0	0.0246700989082	3695.0	0.0160314043714
Bacteria	Bacteroidetes	Bacteroidia	Bacteroidales	Bacteroidaceae	Bacteroides	Bacteroides sp. 3_1_40A	0.0880424295894	0.0161962614889	0.0552151238048	0.01384092662	0.0964969967454	1.41024710018	0.0328273057846	-0.00940282246171	0.0750574340309	26542.0	0.0876883443518	36382.0	0.108053390053	13388.0	0.0683855543638	3997.0	0.0451722229141	8667.0	0.074786900048	10530.0	0.0456862484522
Bacteria	Bacteroidetes	Bacteroidia	Bacteroidales	Bacteroidaceae	Bacteroides	Bacteroides sp. 3_2_5	0.107386050943	0.0188394262436	0.065409361078	0.0168940640703	0.0796320689684	1.46130251449	0.041976689865	-0.00793456247624	0.0918879422062	32278.0	0.106638700135	44049.0	0.130824137717	16581.0	0.0846953149766	4661.0	0.0526764400807	10347.0	0.0892834954191	12508.0	0.0542681477341
Bacteria	Bacteroidetes	Bacteroidia	Bacteroidales	Bacteroidaceae	Bacteroides	Bacteroides sp. 4_1_36	0.0193207020893	0.00432677911893	0.0105726065608	0.00253409102659	0.0842920897148	1.45776788844	0.00874809552851	-0.00209851098549	0.0195947020425	5842.0	0.0193005541294	8293.0	0.0246299478782	2747.0	0.0140316042603	717.0	0.00810319835612	1629.0	0.0140565201544	2203.0	0.00955810117192
Bacteria	Bacteroidetes	Bacteroidia	Bacteroidales	Bacteroidaceae	Bacteroides	Bacteroides sp. 4_3_47FAA	0.0902552325208	0.0159718552049	0.0563298959228	0.0136974642065	0.0863116811261	1.45545539629	0.033925336598	-0.00776436679945	0.0756150399954	27331.0	0.0902950093994	36969.0	0.109796761499	13836.0	0.070673926664	3962.0	0.0447766692984	8758.0	0.0755721322973	11211.0	0.0486408861726
Bacteria	Bacteroidetes	Bacteroidia	Bacteroidales	Bacteroidaceae	Bacteroides	Bacteroides sp. 9_1_42FAA	0.0300232851869	0.00488344986177	0.0182142804065	0.00382383761771	0.057859050088	1.50898635133	0.0118090047803	-0.000649088179694	0.0242670977403	8972.0	0.0296413166123	12184.0	0.0361860948931	4746.0	0.0242424440552	1344.0	0.0151892588433	2736.0	0.0236087410328	3652.0	0.0158448413435
Bacteria	Bacteroidetes	Bacteroidia	Bacteroidales	Bacteroidaceae	Bacteroides	Bacteroides sp. D1	0.0206326521129	0.00269611824096	0.0116914443752	0.00219499754985	0.0236005485531	1.53139239451	0.00894120773765	0.00200357843325	0.0158788370421	6445.0	0.0212927201924	7931.0	0.0235548193202	3338.0	0.017050416826	875.0	0.00988884039276	1713.0	0.014781349923	2398.0	0.0104041428099
Bacteria	Bacteroidetes	Bacteroidia	Bacteroidales	Bacteroidaceae	Bacteroides	Bacteroides sp. D2	0.0309174179034	0.00719760475474	0.016221045484	0.00284626936425	0.0867683823156	1.4510893793	0.0146963724193	-0.00428724793544	0.0336799927741	9107.0	0.0300873239398	13508.0	0.0401183330447	4414.0	0.0225465967256	1209.0	0.0136635520398	2340.0	0.0201916864096	3413.0	0.0148078980026
Bacteria	Bacteroidetes	Bacteroidia	Bacteroidales	Bacteroidaceae	Bacteroides	Bacteroides sp. D20	0.0305895496841	0.00596027456797	0.0168396170131	0.00318670384624	0.0622621292991	1.53497912081	0.013749932671	-0.00130002405856	0.0287998894006	8853.0	0.0292481694125	12952.0	0.0384670306185	4709.0	0.0240534490215	1381.0	0.0156074155227	2458.0	0.0212098996559	3158.0	0.0137015358606
Bacteria	Bacteroidetes	Bacteroidia	Bacteroidales	Bacteroidaceae	Bacteroides	Bacteroides sp. D22	0.0135550961828	0.00337690359303	0.00695384646037	0.00168839027708	0.0915484013512	1.42797900646	0.00660124972245	-0.00199183511632	0.0151943345612	3809.0	0.0125840141525	6091.0	0.0180900774782	1956.0	0.00999119691781	470.0	0.0053117199824	1075.0	0.0092760952523	1446.0	0.00627372414643
Bacteria	Bacteroidetes	Bacteroidia	Bacteroidales	Bacteroidaceae	Bacteroides	Bacteroides stercoris	0.0354894288598	0.009492568122	0.0200581849078	0.0042853495348	0.134183764528	1.42829988725	0.015431243952	-0.00907625561375	0.0399387435177	9843.0	0.0325188898144	16267.0	0.0483124758393	5019.0	0.0256369209256	1579.0	0.0178451188345	3019.0	0.0260507270388	3752.0	0.0162787088502
Bacteria	Bacteroidetes	Bacteroidia	Bacteroidales	Bacteroidaceae	Bacteroides	Bacteroides thetaiotaomicron	0.210285170479	0.0302039406462	0.135687686463	0.0243370174989	0.0556013534004	1.5032752581	0.0745974840154	-0.0029321545919	0.152127122623	65084.0	0.215021784485	82385.0	0.244680846009	33507.0	0.171152880943	10687.0	0.120779471174	19702.0	0.170007096429	26800.0	0.116276491787
Bacteria	Bacteroidetes	Bacteroidia	Bacteroidales	Bacteroidaceae	Bacteroides	Bacteroides uniformis	0.0381575880697	0.00988037946202	0.021030207538	0.00428044182711	0.118911901875	1.46802806104	0.0171273805317	-0.00854625512265	0.042801016186	10415.0	0.03440863938	17404.0	0.0516893299015	5555.0	0.0283747949276	1626.0	0.0183762908327	3137.0	0.0270689402851	4067.0	0.0176453914962
Bacteria	Bacteroidetes	Bacteroidia	Bacteroidales	Bacteroidaceae	Bacteroides	Bacteroides vulgatus	0.238792415242	0.0375604168368	0.155195790053	0.0282958923836	0.0704991373635	1.48524286534	0.0835966251891	-0.0115654642899	0.178758714668	72765.0	0.240397949542	95614.0	0.283970557872	37590.0	0.192008738313	11966.0	0.135234130445	22623.0	0.195212188737	31148.0	0.135141050977
Bacteria	Bacteroidetes	Bacteroidia	Bacteroidales	Bacteroidaceae	Bacteroides	Bacteroides xylanisolvens	0.0375365248663	0.00661496146739	0.0197605096489	0.0032252909016	0.0441840569005	1.48089622116	0.0177760152173	0.000887402663032	0.0346646277716	11276.0	0.0372531750023	15413.0	0.0457761228322	5791.0	0.0295802767643	1564.0	0.0176755958563	2818.0	0.0243163129497	3985.0	0.0172896201408
Bacteria	Bacteroidetes	Bacteroidia	Bacteroidales	Marinilabiaceae	Marinilabilia	Marinilabilia salmonicolor	0.000166586273583	0.000155505266293	1.59084752445e-05	2.24979814475e-05	0.303287786393	1.28996708728	0.000150677798339	-0.000309426865196	0.000610782461873	38.0	0.000125542803307	126.0	0.000374216017443	0.0	0.0	0.0	0.0	0.0	0.0	11.0	4.77254257336e-05
Bacteria	Bacteroidetes	Bacteroidia	Bacteroidales	Porphyromonadaceae	Paludibacter	Paludibacter propionicigenes	0.502011342586	0.0534815958967	0.265356934766	0.0723064124601	0.0236571385141	1.52288135308	0.23665440782	0.053956882493	0.419351933148	160345.0	0.529741073585	143842.0	0.427206193501	107496.0	0.549086760673	23205.0	0.262252047216	41190.0	0.355425454365	41117.0	0.178393302717
Bacteria	Bacteroidetes	Bacteroidia	Bacteroidales	Porphyromonadaceae	Parabacteroides	Parabacteroides distasonis	0.367090510837	0.0592019500372	0.21577057031	0.0407415862263	0.0475173722964	1.49966306107	0.151319940527	0.00283665983715	0.299803221217	114489.0	0.378243947573	145919.0	0.433374817852	56706.0	0.289652767087	17390.0	0.196533639349	31571.0	0.27242381694	41108.0	0.178354254641
Bacteria	Bacteroidetes	Bacteroidia	Bacteroidales	Porphyromonadaceae	Parabacteroides	Parabacteroides johnsonii	0.0774078892131	0.0109433225907	0.0380669339986	0.00598745523356	0.0195905685678	1.60504143084	0.0393409552146	0.0117701362375	0.0669117741917	23793.0	0.0786063136599	30361.0	0.0901712103619	12421.0	0.0634461436176	3244.0	0.0366621694104	5331.0	0.0460008035256	7269.0	0.0315378290598
Bacteria	Bacteroidetes	Bacteroidia	Bacteroidales	Porphyromonadaceae	Parabacteroides	Parabacteroides merdae	0.0738859213385	0.0114792362443	0.036148365719	0.005403832404	0.0272227627511	1.51235499092	0.0377375556195	0.00828539847067	0.0671897127684	22827.0	0.0754148834495	29333.0	0.0871180828545	11575.0	0.0591247977115	3031.0	0.0342549431205	5042.0	0.0435070439647	7072.0	0.0306831100716
Bacteria	Bacteroidetes	Bacteroidia	Bacteroidales	Porphyromonadaceae	Parabacteroides	Parabacteroides sp. D13	0.134092169018	0.0218872690884	0.0825171641258	0.0177925574413	0.0634718478844	1.54137771913	0.0515750048924	-0.00472471716362	0.107874726948	41252.0	0.136286624263	53783.0	0.159733810049	20802.0	0.106256072742	6499.0	0.0734486556715	12444.0	0.107378352855	15379.0	0.0667244838506
Bacteria	Bacteroidetes	Bacteroidia	Bacteroidales	Porphyromonadaceae	Porphyromonas	Porphyromonas asaccharolytica	0.00513616782482	0.00139932286078	0.00366636401831	0.00059714157454	0.274340310097	1.28995608997	0.00146980380652	-0.00217506781732	0.00511467543036	1462.0	0.00483009416933	2351.0	0.00698239569055	704.0	0.00359601361459	266.0	0.0030062074794	516.0	0.0044525257211	816.0	0.00354035885442
Bacteria	Bacteroidetes	Bacteroidia	Bacteroidales	Porphyromonadaceae	Porphyromonas	Porphyromonas cangingivalis	0.000672666923814	4.71919212297e-05	0.00113010654174	0.000378550273762	0.228248484028	1.32237389568	-0.000457439617921	-0.00158518457485	0.000670305339005	220.0	0.000726826755986	206.0	0.000611813488836	133.0	0.00067936052662	77.0	0.000870217954563	193.0	0.00166538268251	197.0	0.000854718988138
Bacteria	Bacteroidetes	Bacteroidia	Bacteroidales	Porphyromonadaceae	Porphyromonas	Porphyromonas endodontalis	0.0261667183751	0.00798896063769	0.0137130560655	0.00288496911755	0.147237410716	1.44232202695	0.0124536623096	-0.00893739244268	0.0338447170619	6857.0	0.0226538684809	12533.0	0.0372226138621	3646.0	0.0186236727824	1030.0	0.0116405778338	2062.0	0.0177928450328	2698.0	0.0117057453299
Bacteria	Bacteroidetes	Bacteroidia	Bacteroidales	Porphyromonadaceae	Porphyromonas	Porphyromonas gingivalis	0.155800003321	0.0420081418996	0.108586129128	0.0290779881147	0.269286360264	1.28481274594	0.0472138741934	-0.0581895173215	0.152617265708	43974.0	0.14527945349	71279.0	0.211696377042	21618.0	0.110424179432	7913.0	0.0894290217462	17346.0	0.149677347206	19972.0	0.0866520184319
Bacteria	Bacteroidetes	Bacteroidia	Bacteroidales	Porphyromonadaceae	Porphyromonas	Porphyromonas uenonis	0.0185565388088	0.00413398710938	0.0122351949819	0.00312018376189	0.164776907809	1.46707519126	0.00632134382694	-0.00415554457486	0.0167982322287	5450.0	0.0180054810006	8038.0	0.0238726059382	2700.0	0.0137915294878	912.0	0.0103069970722	1928.0	0.0166365689734	2250.0	0.00976201890005
Bacteria	Bacteroidetes	Bacteroidia	Bacteroidales	Porphyromonadaceae	Tannerella	Tannerella forsythia	0.000427090126752	0.000110452379118	0.000191038089759	4.07501540339e-05	0.0801854465741	1.45499811446	0.000236052036993	-5.86461225678e-05	0.000530750196555	124.0	0.000409665989738	192.0	0.000570233931342	59.0	0.000301370459177	22.0	0.000248633701304	19.0	0.000163949590506	37.0	0.000160530977467
Bacteria	Bacteroidetes	Bacteroidia	Bacteroidales	Porphyromonadaceae	unclassified (derived from Porphyromonadaceae)	uncultured Porphyromonadaceae bacterium	9.35591960249e-05	2.26149678542e-05	1.59084752445e-05	2.24979814475e-05	0.0262350177348	1.5419726728	7.76507207803e-05	1.50230322156e-05	0.000140278409345	28.0	9.25052234892e-05	41.0	0.000121768704089	13.0	6.64036604967e-05	0.0	0.0	0.0	0.0	11.0	4.77254257336e-05
Bacteria	Bacteroidetes	Bacteroidia	Bacteroidales	Prevotellaceae	Prevotella	Prevotella albensis	0.000170732288933	9.0164170614e-05	0.0	0.0	0.115733852809	1.45763552816	0.000170732288933	-0.000103586332493	0.000445050910359	81.0	0.000267604396522	17.0	5.04894626709e-05	38.0	0.000194103007606	0.0	0.0	0.0	0.0	0.0	0.0
Bacteria	Bacteroidetes	Bacteroidia	Bacteroidales	Prevotellaceae	Prevotella	Prevotella amnii	0.00790962179069	0.00176053059659	0.00634966879956	0.00188710960648	0.44105046917	0.806802064826	0.00155995299112	-0.00351644782075	0.006636353803	2351.0	0.00776713501511	3412.0	0.0101335321549	1141.0	0.00582819820205	450.0	0.00508568934485	1045.0	0.00901722747781	1140.0	0.00494608957603
Bacteria	Bacteroidetes	Bacteroidia	Bacteroidales	Prevotellaceae	Prevotella	Prevotella bergensis	0.0196065422845	0.00457067132711	0.0126299379432	0.0026609182087	0.152745105031	1.44395751388	0.00697660434133	-0.00448525510172	0.0184384637844	5930.0	0.0195912848318	8489.0	0.0252120616832	2744.0	0.0140162803387	903.0	0.0102052832853	1893.0	0.0163345565699	2616.0	0.0113499739745
Bacteria	Bacteroidetes	Bacteroidia	Bacteroidales	Prevotellaceae	Prevotella	Prevotella bivia	0.0140042701698	0.00278229526233	0.0119955202905	0.00334588640115	0.550603708734	0.913094803015	0.00200874987925	-0.00664769131898	0.0106651910775	4323.0	0.0142821457551	5813.0	0.0172644262651	2049.0	0.0104662384891	868.0	0.00980972966962	1938.0	0.0167228582316	2179.0	0.00945397297031
Bacteria	Bacteroidetes	Bacteroidia	Bacteroidales	Prevotellaceae	Prevotella	Prevotella bryantii	0.019639600744	0.00296909625167	0.0139671421007	0.00339046779657	0.150928840908	1.44361300543	0.00567245864331	-0.00323646288563	0.0145813801723	7132.0	0.0235624019259	6389.0	0.0189751280591	3207.0	0.0163812722471	1155.0	0.0130532693184	2144.0	0.0185004169497	2385.0	0.0103477400341
Bacteria	Bacteroidetes	Bacteroidia	Bacteroidales	Prevotellaceae	Prevotella	Prevotella buccae	0.0212363393859	0.0031944380275	0.0160765135122	0.00403184323872	0.232550062521	1.32087784111	0.00515982587376	-0.0051507488104	0.0154704005579	6783.0	0.0224093903902	8225.0	0.0244279900276	3303.0	0.01687163774	1148.0	0.0129741585953	2523.0	0.021770779834	3108.0	0.0134846021073
Bacteria	Bacteroidetes	Bacteroidia	Bacteroidales	Prevotellaceae	Prevotella	Prevotella buccalis	0.0182512951731	0.00377794097497	0.0136829250841	0.00409481172381	0.311095718882	1.28346763777	0.00456837008899	-0.00639753043207	0.01553427061	5314.0	0.017556169915	7807.0	0.0231865432395	2743.0	0.0140111723648	933.0	0.0105443292417	2256.0	0.0194668566411	2544.0	0.0110375893697
Bacteria	Bacteroidetes	Bacteroidia	Bacteroidales	Prevotellaceae	Prevotella	Prevotella copri	0.0261158007834	0.00174708945523	0.0183446946554	0.00473652603035	0.134050861203	1.42876023025	0.00777110612801	-0.00486690379316	0.0204091160492	8164.0	0.0269718801631	9325.0	0.0276949552592	4636.0	0.0236805669279	1382.0	0.0156187170546	2898.0	0.025006627015	3321.0	0.0144087398965
Bacteria	Bacteroidetes	Bacteroidia	Bacteroidales	Prevotellaceae	Prevotella	Prevotella disiens	0.0127945759099	0.00214150770802	0.0114714131005	0.00482992629888	0.748542700501	1.09061071381	0.00132316280938	-0.0111813287444	0.0138276543632	4263.0	0.0140839202762	4890.0	0.0145231454389	1914.0	0.00977666201466	712.0	0.00804669069674	2121.0	0.0183019516559	1859.0	0.00806559694897
Bacteria	Bacteroidetes	Bacteroidia	Bacteroidales	Prevotellaceae	Prevotella	Prevotella intermedia	9.15468420941e-05	8.35209991415e-05	0.0	0.0	0.261252384502	1.29287253856	9.15468420941e-05	-0.000162560362448	0.000345654046637	22.0	7.26826755986e-05	68.0	0.000201957850684	0.0	0.0	0.0	0.0	0.0	0.0	0.0	0.0
Bacteria	Bacteroidetes	Bacteroidia	Bacteroidales	Prevotellaceae	Prevotella	Prevotella loescheii	0.00010790115942	2.45319829207e-05	0.000144418020105	2.47642018044e-05	0.212600352677	1.32850651815	-3.65168606847e-05	-0.000104954090964	3.19203695945e-05	27.0	8.92014655074e-05	48.0	0.000142558482836	18.0	9.19435299185e-05	10.0	0.000113015318774	17.0	0.000146691738874	40.0	0.000173547002668
Bacteria	Bacteroidetes	Bacteroidia	Bacteroidales	Prevotellaceae	Prevotella	Prevotella marshii	0.0123183633694	0.00189103682336	0.00818378701218	0.00182787528953	0.0903662318455	1.42877291715	0.00413457635721	-0.00103119489843	0.00930034761284	3566.0	0.0117812009629	5002.0	0.0148557818988	2020.0	0.0103181072464	583.0	0.00658879308455	1245.0	0.010743012641	1664.0	0.00721955531097
Bacteria	Bacteroidetes	Bacteroidia	Bacteroidales	Prevotellaceae	Prevotella	Prevotella melaninogenica	0.0444376917908	0.00847083935591	0.0346313880945	0.00951712709106	0.338336076957	1.31240742238	0.00980630369629	-0.0153403666343	0.0349529740269	14093.0	0.0465598612369	18043.0	0.0535871397042	6493.0	0.0331660744311	2563.0	0.0289658262019	5567.0	0.0480372300182	6198.0	0.0268911080633
Bacteria	Bacteroidetes	Bacteroidia	Bacteroidales	Prevotellaceae	Prevotella	Prevotella nigrescens	1.28698630338e-05	1.82007348482e-05	0.0	0.0	0.42264973081	0.878777740734	1.28698630338e-05	-4.25046882821e-05	6.82444143496e-05	0.0	0.0	13.0	3.86095891013e-05	0.0	0.0	0.0	0.0	0.0	0.0	0.0	0.0
Bacteria	Bacteroidetes	Bacteroidia	Bacteroidales	Prevotellaceae	Prevotella	Prevotella oralis	0.00797939347522	0.00207930372265	0.00620804823668	0.00130444086294	0.375174398719	1.31448792571	0.00177134523855	-0.0034297875007	0.00697247797779	2384.0	0.0078761590285	3561.0	0.0105760574454	1074.0	0.0054859639518	453.0	0.00511959394048	932.0	0.0080421588606	1259.0	0.00546239190896
Bacteria	Bacteroidetes	Bacteroidia	Bacteroidales	Prevotellaceae	Prevotella	Prevotella oris	0.018766672153	0.00260583444901	0.0150147021932	0.00453690830333	0.38114107784	1.32225632265	0.00375196995981	-0.00763471655938	0.015138656479	6342.0	0.0209524331203	6816.0	0.0202433045627	2957.0	0.0151042787761	1013.0	0.0114484517918	2482.0	0.0214169938755	2807.0	0.0121786609122
Bacteria	Bacteroidetes	Bacteroidia	Bacteroidales	Prevotellaceae	Prevotella	Prevotella ruminicola	0.0534210566618	0.0107590040706	0.0385769452915	0.0100971234293	0.228158179203	1.3227955622	0.0148441113703	-0.0141694000827	0.0438576228233	16663.0	0.05505051925	22124.0	0.0657075807136	7734.0	0.0395050700216	2881.0	0.0325597133389	6119.0	0.0528003970687	7000.0	0.0303707254668
Bacteria	Bacteroidetes	Bacteroidia	Bacteroidales	Prevotellaceae	Prevotella	Prevotella salivae	0.006240628647	0.00162394056811	0.00372463042956	0.000721115065507	0.146929267792	1.44104388278	0.00251599821744	-0.00168733111223	0.00671932754711	1887.0	0.00623419131157	2772.0	0.00823275238376	833.0	0.00425494224567	257.0	0.0029044936925	540.0	0.00465961994069	832.0	0.00360977765548
Bacteria	Bacteroidetes	Bacteroidia	Bacteroidales	Prevotellaceae	Prevotella	Prevotella sp.	0.0360907062012	0.0050940529997	0.0271062450192	0.00842048748281	0.279894225163	1.28551645543	0.00898446118201	-0.0120944085519	0.0300633309159	11440.0	0.0377949913113	13906.0	0.0413003804648	5712.0	0.0291767468275	1819.0	0.0205574864851	4519.0	0.0389941157629	5017.0	0.0217671328096
Bacteria	Bacteroidetes	Bacteroidia	Bacteroidales	Prevotellaceae	Prevotella	Prevotella sp. oral taxon 299	0.0143801281636	0.00232217946882	0.0114110622012	0.00332279593241	0.365173498552	1.31116522654	0.00296906596239	-0.00537446281497	0.0113125947397	4623.0	0.0152732731497	5613.0	0.0166704325866	2192.0	0.0111966787545	802.0	0.00906382856571	1867.0	0.0161102044986	2088.0	0.00905915353925
Bacteria	Bacteroidetes	Bacteroidia	Bacteroidales	Prevotellaceae	Prevotella	Prevotella sp. oral taxon 317	0.0129528469758	0.00151032400789	0.00936914181272	0.00309373977644	0.240319870676	1.30470848129	0.00358370516303	-0.00431356098885	0.0114809713149	4329.0	0.014301968303	4617.0	0.0137123440677	2123.0	0.0108442285565	678.0	0.0076624386129	1589.0	0.0137113631218	1552.0	0.0067336237035
Bacteria	Bacteroidetes	Bacteroidia	Bacteroidales	Prevotellaceae	Prevotella	Prevotella sp. oral taxon 472	0.0121847041958	0.00181333058097	0.00915516339147	0.00286886244661	0.286920499935	1.28788720253	0.0030295408043	-0.00414630310996	0.0102053847185	3663.0	0.0121016654872	4864.0	0.0144459262607	1959.0	0.0100065208395	576.0	0.00650968236141	1523.0	0.0131418540179	1801.0	0.00781395379511
Bacteria	Bacteroidetes	Bacteroidia	Bacteroidales	Prevotellaceae	Prevotella	Prevotella sp. RS2	2.93886529425e-05	2.12560217797e-05	0.0	0.0	0.189725120486	1.38262394633	2.93886529425e-05	-3.52814100314e-05	9.40587159165e-05	15.0	4.95563697263e-05	13.0	3.86095891013e-05	0.0	0.0	0.0	0.0	0.0	0.0	0.0	0.0
Bacteria	Bacteroidetes	Bacteroidia	Bacteroidales	Prevotellaceae	Prevotella	Prevotella tannerae	0.0221803958009	0.00406779185515	0.017833068069	0.00487946864064	0.389599766857	1.30850671179	0.00434732773188	-0.00828537608968	0.0169800315534	6745.0	0.0222838475869	9128.0	0.0271098714859	3357.0	0.0171474683298	1370.0	0.0154830986721	2854.0	0.0246269542791	3086.0	0.0133891512558
Bacteria	Bacteroidetes	Bacteroidia	Bacteroidales	Prevotellaceae	Prevotella	Prevotella timonensis	0.0147597217626	0.00303489309164	0.0108980403778	0.00274390790351	0.25351049534	1.2956670622	0.00386168138474	-0.00420281154348	0.011926174313	4525.0	0.0149495048674	6188.0	0.0183781644122	2144.0	0.0109514960081	826.0	0.00933506533077	1710.0	0.0147554631455	1983.0	0.00860359265724
Bacteria	Bacteroidetes	Bacteroidia	Bacteroidales	Prevotellaceae	Prevotella	Prevotella veroralis	0.0112157611911	0.00115118660479	0.00964796578037	0.00322641974902	0.571898521578	0.929965699382	0.00156779541072	-0.00708833592364	0.0102239267451	3730.0	0.0123230172719	3938.0	0.0116957355293	1885.0	0.00962853077202	682.0	0.00770764474041	1645.0	0.0141945829675	1623.0	0.00704166963324
Bacteria	Bacteroidetes	Bacteroidia	Bacteroidales	Rikenellaceae	Alistipes	Alistipes finegoldii	0.00013851002039	0.000157843121369	0.0	0.0	0.340424561078	1.31484934043	0.00013851002039	-0.000341717404324	0.000618737445105	17.0	5.61638856898e-05	121.0	0.000359366175481	0.0	0.0	0.0	0.0	0.0	0.0	0.0	0.0
Bacteria	Bacteroidetes	Bacteroidia	Bacteroidales	Rikenellaceae	Alistipes	Alistipes putredinis	0.126862187027	0.0833990847618	0.0442901746402	0.0119965462743	0.295501511624	1.29069077048	0.0825720123865	-0.164261009641	0.329405034414	24728.0	0.0816953273728	82089.0	0.243801735364	10785.0	0.0550894983428	3070.0	0.0346957028637	7093.0	0.0612049708135	8521.0	0.0369698502433
Bacteria	Bacteroidetes	Bacteroidia	Bacteroidales	Rikenellaceae	Alistipes	Alistipes shahii	0.0795742446875	0.0505477506056	0.0317408832672	0.0083653247061	0.311757946044	1.28424007128	0.0478333614203	-0.100545619956	0.196212342796	15865.0	0.0524141203805	50647.0	0.15041998917	7026.0	0.0358886245115	2137.0	0.0241513736221	5029.0	0.0433948679291	6379.0	0.0276764082504
Bacteria	Bacteroidetes	Bacteroidia	Bacteroidales	Rikenellaceae	Alistipes	Alistipes sp. HGB5	0.065671539577	0.0440929128642	0.0222189356643	0.00482584984649	0.297522367655	1.28910466028	0.0434526039127	-0.0885176679518	0.175422875777	12655.0	0.0418090572591	42928.0	0.127494803149	5425.0	0.0277107583227	1517.0	0.0171444238581	3327.0	0.0287084361901	4795.0	0.0208039469448
Bacteria	Bacteroidetes	Bacteroidia	Bacteroidales	Rikenellaceae	Rikenella	Rikenella microfusus	8.2203263435e-05	6.44519268038e-05	0.0	0.0	0.213047941511	1.32823355388	8.2203263435e-05	-0.00011388752949	0.00027829405636	27.0	8.92014655074e-05	53.0	0.000157408324798	0.0	0.0	0.0	0.0	0.0	0.0	0.0	0.0
Bacteria	Bacteroidetes	Bacteroidia	Bacteroidales	unclassified (derived from Bacteroidales)	Candidatus Azobacteroides	Candidatus Azobacteroides pseudotrichonymphae	0.0378152169797	0.00469211363153	0.0220985583577	0.00598017339676	0.0460715474287	1.49474528478	0.015716658622	0.000454516024492	0.0309788012195	12717.0	0.042013890254	13524.0	0.0401658525389	6121.0	0.0312659081462	1590.0	0.0179694356851	3541.0	0.0305550263148	4096.0	0.0177712130732
Bacteria	Bacteroidetes	Cytophagia	Cytophagales	Cyclobacteriaceae	Algoriphagus	Algoriphagus sp. KK10202C	0.000230989726387	9.51439870102e-05	0.000424605535191	0.000115616409221	0.144088160683	1.4410592741	-0.000193615808805	-0.000491919450717	0.000104687833108	109.0	0.000360109620011	45.0	0.000133648577658	39.0	0.00019921098149	32.0	0.000361649020078	68.0	0.000586766955494	75.0	0.000325400630002
Bacteria	Bacteroidetes	Cytophagia	Cytophagales	Cyclobacteriaceae	Algoriphagus	Algoriphagus sp. PR1	0.0777531331888	0.0168151374504	0.220002933639	0.0389742345765	0.022146623852	1.56201100925	-0.14224980045	-0.243588982588	-0.0409106183117	30728.0	0.101517875263	21929.0	0.0651284368771	13041.0	0.0666130874259	16107.0	0.18203377395	31706.0	0.273588721925	47108.0	0.204386305042
Bacteria	Bacteroidetes	Cytophagia	Cytophagales	Cytophagaceae	Cytophaga	Cytophaga aurantiaca	0.000130558496608	0.000106551564154	0.000108127906446	7.80184828142e-05	0.822998288825	1.15111900684	2.2430590162e-05	-0.000246432491941	0.000291293672265	79.0	0.000260996880559	44.0	0.000130678609266	0.0	0.0	0.0	0.0	21.0	0.000181207442138	33.0	0.000143176277201
Bacteria	Bacteroidetes	Cytophagia	Cytophagales	Cytophagaceae	Cytophaga	Cytophaga fermentans	0.000136686733014	5.41702898934e-05	2.87630860536e-05	4.06771463927e-05	0.0925576638566	1.41915919006	0.00010792364696	-2.92517067141e-05	0.000245099000634	38.0	0.000125542803307	70.0	0.000207897787469	15.0	7.66196082654e-05	0.0	0.0	10.0	8.62892581609e-05	0.0	0.0
Bacteria	Bacteroidetes	Cytophagia	Cytophagales	Cytophagaceae	Cytophaga	Cytophaga hutchinsonii	0.312284528319	0.0807952624701	0.788053589123	0.203061545753	0.0647866689258	1.5320252818	-0.475769060804	-1.01079584711	0.0592577255039	128953.0	0.426029503021	82833.0	0.246011391848	51843.0	0.264812690087	55484.0	0.627054194688	124522.0	1.07449110047	152723.0	0.66261547221
Bacteria	Bacteroidetes	Cytophagia	Cytophagales	Cytophagaceae	Cytophaga	Cytophaga sp. I-1858	1.68298208903e-05	2.38009609554e-05	0.0	0.0	0.42264973081	0.884902417812	1.68298208903e-05	-5.55830539073e-05	8.92426956879e-05	0.0	0.0	17.0	5.04894626709e-05	0.0	0.0	0.0	0.0	0.0	0.0	0.0	0.0
Bacteria	Bacteroidetes	Cytophagia	Cytophagales	Cytophagaceae	Cytophaga	Cytophaga sp. I-762	1.38598524979e-05	1.9600791375e-05	0.0	0.0	0.42264973081	0.916852625462	1.38598524979e-05	-4.57742796884e-05	7.34939846842e-05	0.0	0.0	14.0	4.15795574937e-05	0.0	0.0	0.0	0.0	0.0	0.0	0.0	0.0
Bacteria	Bacteroidetes	Cytophagia	Cytophagales	Cytophagaceae	Cytophaga	Cytophaga sp. MBIC01355	1.3215031927e-05	1.86888773784e-05	0.0	0.0	0.42264973081	1.15385794904	1.3215031927e-05	-4.36446612696e-05	7.00747251237e-05	12.0	3.96450957811e-05	0.0	0.0	0.0	0.0	0.0	0.0	0.0	0.0	0.0	0.0
Bacteria	Bacteroidetes	Cytophagia	Cytophagales	Cytophagaceae	Cytophaga	Cytophaga sp. MBIC01356	1.3215031927e-05	1.86888773784e-05	0.0	0.0	0.42264973081	1.1542464534	1.3215031927e-05	-4.36446612696e-05	7.00747251237e-05	12.0	3.96450957811e-05	0.0	0.0	0.0	0.0	0.0	0.0	0.0	0.0	0.0	0.0
Bacteria	Bacteroidetes	Cytophagia	Cytophagales	Cytophagaceae	Cytophaga	Cytophaga sp. MBIC01481	0.0	0.0	0.0	0.0	1.0	1.03893941335	0.0	0.0	0.0	0.0	0.0	0.0	0.0	0.0	0.0	0.0	0.0	0.0	0.0	0.0	0.0
Bacteria	Bacteroidetes	Cytophagia	Cytophagales	Cytophagaceae	Cytophaga	Cytophaga sp. MBIC04693	1.70265796145e-05	2.40792198117e-05	0.0	0.0	0.42264973081	1.11555872652	1.70265796145e-05	-5.6232879645e-05	9.02860388741e-05	0.0	0.0	0.0	0.0	10.0	5.10797388436e-05	0.0	0.0	0.0	0.0	0.0	0.0
Bacteria	Bacteroidetes	Cytophagia	Cytophagales	Cytophagaceae	Cytophaga	Cytophaga xylanolytica	3.40161899778e-05	2.83398238665e-05	0.0	0.0	0.231700957655	1.31975173282	3.40161899778e-05	-5.22058798487e-05	0.000120238259804	21.0	6.93789176169e-05	11.0	3.26696523165e-05	0.0	0.0	0.0	0.0	0.0	0.0	0.0	0.0
Bacteria	Bacteroidetes	Cytophagia	Cytophagales	Cytophagaceae	Dyadobacter	Dyadobacter fermentans	0.207584996766	0.0506837830802	0.50570886973	0.103937798203	0.0376380019144	1.50385139669	-0.298123872964	-0.563482287968	-0.0327654579602	84415.0	0.27888673003	55753.0	0.165584647782	34903.0	0.178283612486	36459.0	0.41204255072	75403.0	0.650646893311	104741.0	0.45443716516
Bacteria	Bacteroidetes	Cytophagia	Cytophagales	Cytophagaceae	Flectobacillus	Flectobacillus major	1.65187899088e-05	2.3361096723e-05	3.47094005335e-05	4.90865049763e-05	0.669794548688	1.02156893276	-1.81906106247e-05	-0.000143934493254	0.000107553272005	15.0	4.95563697263e-05	0.0	0.0	0.0	0.0	0.0	0.0	0.0	0.0	24.0	0.000104128201601
Bacteria	Bacteroidetes	Cytophagia	Cytophagales	Cytophagaceae	Flexibacter	Flexibacter elegans	3.26924109243e-05	2.46354745458e-05	0.000223533391932	1.96721509756e-05	0.00126088980154	1.27838464754	-0.000190840981007	-0.000253948078984	-0.00012773388303	18.0	5.94676436716e-05	13.0	3.86095891013e-05	0.0	0.0	18.0	0.000203427573794	29.0	0.000250238848667	50.0	0.000216933753334
Bacteria	Bacteroidetes	Cytophagia	Cytophagales	Cytophagaceae	Flexibacter	Flexibacter flexilis	5.62620066731e-05	1.89565160307e-05	0.000129435374721	4.58885063102e-05	0.139884043445	1.42896659494	-7.3173368048e-05	-0.000193333976258	4.69872401619e-05	22.0	7.26826755986e-05	10.0	2.96996839241e-05	13.0	6.64036604967e-05	16.0	0.000180824510039	16.0	0.000138062813057	16.0	6.9418801067e-05
Bacteria	Bacteroidetes	Cytophagia	Cytophagales	Cytophagaceae	Hymenobacter	Hymenobacter ocellatus	0.000263691664845	0.00010054540681	0.000632740841765	7.44554185208e-05	0.0165919943879	1.62141766843	-0.00036904917692	-0.000623139693504	-0.000114958660336	99.0	0.000327072040194	41.0	0.000121768704089	67.0	0.000342234250252	47.0	0.00053117199824	82.0	0.000707571916919	152.0	0.000659478610137
Bacteria	Bacteroidetes	Cytophagia	Cytophagales	Cytophagaceae	Hymenobacter	Hymenobacter sp. 35/26(2010)	0.0	0.0	4.02683204751e-05	5.69480049498e-05	0.42264973081	0.809471538749	-4.02683204751e-05	-0.000213528919496	0.000132992278546	0.0	0.0	0.0	0.0	0.0	0.0	0.0	0.0	14.0	0.000120804961425	0.0	0.0
Bacteria	Bacteroidetes	Cytophagia	Cytophagales	Cytophagaceae	Leadbetterella	Leadbetterella byssophila	0.0994463517722	0.0197519324641	0.232030319626	0.07611993592	0.124965592263	1.45841139403	-0.132583967854	-0.346683244595	0.0815153088875	38523.0	0.127270668731	29519.0	0.0876704969755	16327.0	0.0833978896099	16209.0	0.183186530201	39348.0	0.339530973011	39960.0	0.173373455665
Bacteria	Bacteroidetes	Cytophagia	Cytophagales	Cytophagaceae	Microscilla	Microscilla marina	0.135731744578	0.044955920141	0.284560971835	0.0551577999822	0.0437668576998	1.49156715464	-0.148829227257	-0.290799561126	-0.00685889338842	59557.0	0.196761914119	30232.0	0.0897880844393	23619.0	0.120645235175	20827.0	0.235377004411	41904.0	0.361586507397	59170.0	0.256719403696
Bacteria	Bacteroidetes	Cytophagia	Cytophagales	Cytophagaceae	Microscilla	Microscilla sp. PRE1	0.00073028921598	0.00034194816936	0.00112626289469	0.000264472397738	0.268944771196	1.28545140788	-0.00039597367871	-0.00126624406933	0.000474296711909	367.0	0.0012124791793	154.0	0.000457375132431	102.0	0.000521013336205	67.0	0.000757202635788	158.0	0.00136337027894	290.0	0.00125821576934
Bacteria	Bacteroidetes	Cytophagia	Cytophagales	Cytophagaceae	Spirosoma	Spirosoma linguale	0.240471616324	0.0510666901085	0.606552589893	0.103901328364	0.0221724886254	1.55035392449	-0.366080973569	-0.631065989465	-0.101095957673	94519.0	0.312267900678	66605.0	0.197814744776	41373.0	0.211332203518	45030.0	0.508907980441	86971.0	0.750466307151	129137.0	0.560283482087
Bacteria	Bacteroidetes	Cytophagia	Cytophagales	Cytophagaceae	Sporocytophaga	Sporocytophaga cauliformis	0.0	0.0	6.3278789318e-05	8.9489722064e-05	0.42264973081	0.872515135302	-6.3278789318e-05	-0.000335545444923	0.000208987866287	0.0	0.0	0.0	0.0	0.0	0.0	0.0	0.0	22.0	0.000189836367954	0.0	0.0
Bacteria	Bacteroidetes	Cytophagia	Cytophagales	Flammeovirgaceae	Flammeovirga	Flammeovirga aprica	1.43162845876e-05	2.02462838266e-05	4.02683204751e-05	5.69480049498e-05	0.594371710119	0.951252750745	-2.59520358875e-05	-0.000178827421403	0.000126923349628	13.0	4.29488537628e-05	0.0	0.0	0.0	0.0	0.0	0.0	14.0	0.000120804961425	0.0	0.0
Bacteria	Bacteroidetes	Cytophagia	Cytophagales	Flammeovirgaceae	Flammeovirga	Flammeovirga yaeyamensis	0.00107600795334	0.000285834570803	0.00198812945035	0.000586365106736	0.145574257632	1.44346308515	-0.000912121497017	-0.00240921053102	0.000584967536989	448.0	0.00148008357583	291.0	0.000864260802191	173.0	0.000883679481994	151.0	0.00170653131349	325.0	0.00280440089023	335.0	0.00145345614734
Bacteria	Bacteroidetes	Cytophagia	Cytophagales	Flammeovirgaceae	Flexithrix	Flexithrix dorotheae	0.0	0.0	0.000128208993682	3.91256803093e-05	0.0435457267511	1.50297612629	-0.000128208993682	-0.000247246329818	-9.17165754599e-06	0.0	0.0	0.0	0.0	0.0	0.0	13.0	0.000146919914407	19.0	0.000163949590506	17.0	7.37574761337e-05
Bacteria	Bacteroidetes	Cytophagia	Cytophagales	Flammeovirgaceae	Marivirga	Marivirga tractuosa	0.124632632969	0.0297117388336	0.301492887319	0.0681954186521	0.050119151078	1.50006064352	-0.17686025435	-0.353903001577	0.000182492877862	50200.0	0.165848650684	32642.0	0.096945708265	21751.0	0.111103539959	21715.0	0.245412764719	46064.0	0.397482838792	60291.0	0.261583058446
Bacteria	Bacteroidetes	Flavobacteriia	Flavobacteriales	Blattabacteriaceae	Blattabacterium	Blattabacterium sp.	0.0121091620791	0.00185926980673	0.0185436793439	0.00706594823538	0.325862325616	1.3000832873	-0.00643451726474	-0.0262730626975	0.013404028168	4438.0	0.014662077923	3831.0	0.0113779489113	2014.0	0.0102874594031	1207.0	0.0136409489761	3307.0	0.0285358576738	3101.0	0.0134542313818
Bacteria	Bacteroidetes	Flavobacteriia	Flavobacteriales	Blattabacteriaceae	Blattabacterium	Blattabacterium sp. (Blattella germanica)	0.00490246485775	0.000638060398497	0.00819458113329	0.00320040035464	0.281160790977	1.28623529363	-0.00329211627554	-0.0125529064687	0.00596867391765	1757.0	0.00580470277394	1503.0	0.00446386249379	869.0	0.00443882930551	502.0	0.00567336900247	1473.0	0.0127104077271	1429.0	0.0061999666703
Bacteria	Bacteroidetes	Flavobacteriia	Flavobacteriales	Blattabacteriaceae	Blattabacterium	Blattabacterium sp. (Periplaneta americana)	0.00559969426847	0.00114310895464	0.00829327404654	0.00312590658386	0.349231146677	1.30715912815	-0.00269357977807	-0.0110460540007	0.00565889444453	2172.0	0.00717576233637	1725.0	0.0051231954769	881.0	0.00450012499212	552.0	0.00623844559635	1473.0	0.0127104077271	1367.0	0.00593096881616
Bacteria	Bacteroidetes	Flavobacteriia	Flavobacteriales	Flavobacteriaceae	Arenibacter	Arenibacter latericius	9.89989464136e-06	1.40005652679e-05	2.74782754224e-05	3.88601497729e-05	0.59721053341	0.95203904019	-1.7578380781e-05	-0.000121669337735	8.65125761729e-05	0.0	0.0	10.0	2.96996839241e-05	0.0	0.0	0.0	0.0	0.0	0.0	19.0	8.24348262671e-05
Bacteria	Bacteroidetes	Flavobacteriia	Flavobacteriales	Flavobacteriaceae	Bergeyella	Bergeyella zoohelcum	0.000276247665558	0.000198329642402	0.000450400112689	0.00026446685109	0.500675184088	0.86422141267	-0.000174152447132	-0.00084372602325	0.000495421128987	162.0	0.000535208793044	18.0	5.34594310634e-05	47.0	0.000240074772565	19.0	0.000214729105671	95.0	0.000819747952528	73.0	0.000316723279868
Bacteria	Bacteroidetes	Flavobacteriia	Flavobacteriales	Flavobacteriaceae	Capnocytophaga	Capnocytophaga canimorsus	0.000489478784643	0.000168732956925	0.000403653589818	0.000343665630332	0.772591050937	1.1089163005	8.58251948249e-05	-0.000790765039032	0.000962415428682	116.0	0.000383235925884	245.0	0.00072764225614	70.0	0.000357558171905	12.0	0.000135618382529	103.0	0.000888779359057	43.0	0.000186563027868
Bacteria	Bacteroidetes	Flavobacteriia	Flavobacteriales	Flavobacteriaceae	Capnocytophaga	Capnocytophaga cynodegmi	7.60294209534e-05	7.33886319504e-05	2.02471503112e-05	2.86337945695e-05	0.400665216053	1.31891053872	5.57822706422e-05	-0.000138212596977	0.000249777138261	16.0	5.28601277081e-05	59.0	0.000175228135152	0.0	0.0	0.0	0.0	0.0	0.0	14.0	6.07414509336e-05
Bacteria	Bacteroidetes	Flavobacteriia	Flavobacteriales	Flavobacteriaceae	Capnocytophaga	Capnocytophaga gingivalis	0.0319302589061	0.00143755258482	0.0551960828157	0.0290910557825	0.375399452616	1.31414111358	-0.0232658239096	-0.111470029466	0.0649383816473	10185.0	0.0336487750442	10145.0	0.030130329341	6267.0	0.0320116723333	3643.0	0.0411714806295	11091.0	0.0957034162262	6618.0	0.0287133515913
Bacteria	Bacteroidetes	Flavobacteriia	Flavobacteriales	Flavobacteriaceae	Capnocytophaga	Capnocytophaga ochracea	0.0774239737636	0.00194934662121	0.124985178325	0.0679622455295	0.426649453025	0.796445043379	-0.0475612045613	-0.254091663215	0.158969254092	24098.0	0.0796139598443	25212.0	0.0748788431094	15227.0	0.0777791183371	7724.0	0.0872930322213	25542.0	0.220400023195	15503.0	0.0672624795589
Bacteria	Bacteroidetes	Flavobacteriia	Flavobacteriales	Flavobacteriaceae	Capnocytophaga	Capnocytophaga sputigena	0.0295886020445	0.00230425376854	0.0464664426586	0.0246452616997	0.435140182648	0.804151747882	-0.0168778406141	-0.0909599974889	0.0572043162607	9903.0	0.0327171152933	9170.0	0.0272346101584	5641.0	0.0288140806817	2945.0	0.0332830113791	9387.0	0.0809997266356	5789.0	0.0251165899611
Bacteria	Bacteroidetes	Flavobacteriia	Flavobacteriales	Flavobacteriaceae	Cellulophaga	Cellulophaga algicola	0.0875867051557	0.0138729268539	0.176762034658	0.0975033105315	0.3245291718	1.3018081664	-0.0891753295024	-0.377914059275	0.19956340027	29509.0	0.0974905942836	22885.0	0.0679677266603	19049.0	0.0973017945232	11180.0	0.12635112639	36287.0	0.313117831088	20932.0	0.0908171464959
Bacteria	Bacteroidetes	Flavobacteriia	Flavobacteriales	Flavobacteriaceae	Cellulophaga	Cellulophaga lytica	0.000226718470967	0.00017601239093	0.000259019891505	0.000198804218341	0.871875486394	1.1877363235	-3.23014205383e-05	-0.000556623653077	0.000492020812	76.0	0.000251085606613	0.0	0.0	84.0	0.000429069806286	26.0	0.000293839828813	56.0	0.000483219845701	0.0	0.0
Bacteria	Bacteroidetes	Flavobacteriia	Flavobacteriales	Flavobacteriaceae	Chryseobacterium	Chryseobacterium gleum	0.0852514061757	0.014463280343	0.203199215453	0.0884321557418	0.197257121109	1.36050383445	-0.117947809277	-0.377733533598	0.141837915043	31289.0	0.103371283491	22887.0	0.0679736665971	16525.0	0.084409268439	13435.0	0.151836080773	37969.0	0.327631684311	29993.0	0.130129881275
Bacteria	Bacteroidetes	Flavobacteriia	Flavobacteriales	Flavobacteriaceae	Chryseobacterium	Chryseobacterium indologenes	0.000178882762246	7.31037161207e-05	7.49454381304e-05	5.69810635018e-05	0.192148227314	1.36591960714	0.000103937324115	-8.2388963794e-05	0.000290263612024	82.0	0.000270908154504	31.0	9.20690201647e-05	34.0	0.000173671112068	0.0	0.0	16.0	0.000138062813057	20.0	8.67735013338e-05
Bacteria	Bacteroidetes	Flavobacteriia	Flavobacteriales	Flavobacteriaceae	Croceibacter	Croceibacter atlanticus	0.105075035898	0.0170823383045	0.24978847099	0.145536997265	0.29424035023	1.29074282353	-0.144713435092	-0.579279570802	0.289852700619	34405.0	0.113665793362	27349.0	0.081225665564	23558.0	0.120333648768	15885.0	0.179524833873	52435.0	0.452457725167	27055.0	0.117382853929
Bacteria	Bacteroidetes	Flavobacteriia	Flavobacteriales	Flavobacteriaceae	Dokdonia	Dokdonia donghaensis	0.0834434575399	0.0120539498987	0.190120637839	0.101471306675	0.274596718913	1.28966646619	-0.106677180299	-0.409533170195	0.196178809598	27630.0	0.0912828330359	22362.0	0.066414433191	18135.0	0.0926331063929	12138.0	0.137177993928	38487.0	0.332101467884	23298.0	0.101082451704
Bacteria	Bacteroidetes	Flavobacteriia	Flavobacteriales	Flavobacteriaceae	Elizabethkingia	Elizabethkingia meningoseptica	0.000528275375892	0.0002455496756	0.00183120162916	0.000658623813831	0.0935659091165	1.41588262844	-0.00130292625327	-0.00305714919898	0.000451296692443	259.0	0.000855673317275	89.0	0.000264327186924	91.0	0.000464825623477	117.0	0.00132227922966	320.0	0.00276125626115	325.0	0.00141006939667
Bacteria	Bacteroidetes	Flavobacteriia	Flavobacteriales	Flavobacteriaceae	Elizabethkingia	Elizabethkingia miricola	0.000282558022147	8.31884270494e-05	0.00134001744952	0.000407476250973	0.0615567141399	1.54577866374	-0.00105745942737	-0.00223401964206	0.00011910078731	118.0	0.000389843441847	63.0	0.000187108008722	53.0	0.000270722615871	91.0	0.00102843940085	222.0	0.00191562153117	248.0	0.00107599141654
Bacteria	Bacteroidetes	Flavobacteriia	Flavobacteriales	Flavobacteriaceae	Empedobacter	Empedobacter brevis	4.42611646517e-05	3.23923568019e-05	0.0	0.0	0.193023015588	1.35785748433	4.42611646517e-05	-5.42904729014e-05	0.000142812802205	17.0	5.61638856898e-05	0.0	0.0	15.0	7.66196082654e-05	0.0	0.0	0.0	0.0	0.0	0.0
Bacteria	Bacteroidetes	Flavobacteriia	Flavobacteriales	Flavobacteriaceae	Flavobacterium	Flavobacterium aquatile	5.94676436716e-05	8.40999482027e-05	0.000174401351034	0.000128932470799	0.359438068399	1.30735523443	-0.000114933707362	-0.000437530234339	0.000207662819615	54.0	0.000178402931015	0.0	0.0	0.0	0.0	10.0	0.000113015318774	41.0	0.00035378595846	13.0	5.6402775867e-05
Bacteria	Bacteroidetes	Flavobacteriia	Flavobacteriales	Flavobacteriaceae	Flavobacterium	Flavobacterium branchiophilum	0.0	0.0	0.00011792865282	0.00016677630021	0.42264973081	0.956504454967	-0.00011792865282	-0.00062533469281	0.00038947738717	0.0	0.0	0.0	0.0	0.0	0.0	0.0	0.0	41.0	0.00035378595846	0.0	0.0
Bacteria	Bacteroidetes	Flavobacteriia	Flavobacteriales	Flavobacteriaceae	Flavobacterium	Flavobacterium columnare	0.00330239634328	0.00144341012167	0.00695550031827	0.00599413502071	0.482241916267	0.845173764659	-0.00365310397499	-0.0206664618114	0.0133602538614	1031.0	0.00340617447919	500.0	0.0014849841962	982.0	0.00501603035444	369.0	0.00417026526278	1771.0	0.0152818276203	326.0	0.00141440807174
Bacteria	Bacteroidetes	Flavobacteriia	Flavobacteriales	Flavobacteriaceae	Flavobacterium	Flavobacterium frigidimaris	0.000273114131698	1.82915006089e-05	0.00119805182316	0.000873725584907	0.273025895581	1.28900642553	-0.000924937691462	-0.00358154318177	0.00173166779885	89.0	0.000294034460376	84.0	0.000249477344962	54.0	0.000275830589755	90.0	0.00101713786897	272.0	0.00234706782198	53.0	0.000229949778535
Bacteria	Bacteroidetes	Flavobacteriia	Flavobacteriales	Flavobacteriaceae	Flavobacterium	Flavobacterium hercynium	0.0	0.0	0.000101434025842	7.88020603622e-05	0.210304306617	1.33576995377	-0.000101434025842	-0.000341184166246	0.000138316114562	0.0	0.0	0.0	0.0	0.0	0.0	17.0	0.000192126041916	13.0	0.000112176035609	0.0	0.0
Bacteria	Bacteroidetes	Flavobacteriia	Flavobacteriales	Flavobacteriaceae	Flavobacterium	Flavobacterium hibernum	0.000754924787695	0.000321044747818	0.00312197443019	0.00253889458437	0.317535783433	1.29164129359	-0.0023670496425	-0.00992633542373	0.00519223613874	175.0	0.000578157646807	162.0	0.00048113487957	236.0	0.00120548183671	225.0	0.00254284467242	751.0	0.00648032328788	79.0	0.000342755330268
Bacteria	Bacteroidetes	Flavobacteriia	Flavobacteriales	Flavobacteriaceae	Flavobacterium	Flavobacterium hydatis	0.000128636054733	6.06164157671e-05	0.000408995344072	0.000428629590208	0.45319467254	0.814866324311	-0.000280359289339	-0.00155006012271	0.000989341544029	13.0	4.29488537628e-05	57.0	0.000169288198367	34.0	0.000173671112068	20.0	0.000226030637549	116.0	0.00100095539467	0.0	0.0
Bacteria	Bacteroidetes	Flavobacteriia	Flavobacteriales	Flavobacteriaceae	Flavobacterium	Flavobacterium johnsoniae	0.673439416735	0.114768169322	2.2312358158	1.66734466121	0.317122904813	1.29190551529	-1.55779639906	-6.59712087829	3.48152808017	195547.0	0.646039962058	184714.0	0.548594741635	161646.0	0.825683546511	139323.0	1.57456332576	523919.0	4.52085818464	137896.0	0.598285936996
Bacteria	Bacteroidetes	Flavobacteriia	Flavobacteriales	Flavobacteriaceae	Flavobacterium	Flavobacterium psychrophilum	0.551179045384	0.202691851754	1.84107647885	1.58980800004	0.369835349883	1.31394416246	-1.28989743346	-6.0217647767	3.44196990977	149980.0	0.495497622104	112965.0	0.335502479448	161030.0	0.822537034598	100459.0	1.13534059088	468499.0	4.04264311591	79574.0	0.345245729757
Bacteria	Bacteroidetes	Flavobacteriia	Flavobacteriales	Flavobacteriaceae	Flavobacterium	Flavobacterium sp.	0.00154761649091	0.000900613526144	0.00187819045571	0.00059350629651	0.690313915484	1.03860808171	-0.000330573964799	-0.00258457275991	0.00192342483032	219.0	0.000723522998004	943.0	0.00280068019404	219.0	0.00111864628067	182.0	0.00205687880169	125.0	0.00107861572701	576.0	0.00249907683841
Bacteria	Bacteroidetes	Flavobacteriia	Flavobacteriales	Flavobacteriaceae	Flavobacterium	Flavobacterium sp. 4214	0.000154327771281	1.05921906847e-05	0.000397094976891	0.000156506751015	0.158928633965	1.46153078241	-0.000242767205609	-0.000715890469022	0.000230356057804	51.0	0.00016849165707	51.0	0.000151468388013	28.0	0.000143023268762	32.0	0.000361649020078	70.0	0.000604024807126	52.0	0.000225611103468
Bacteria	Bacteroidetes	Flavobacteriia	Flavobacteriales	Flavobacteriaceae	Flavobacterium	Flavobacterium sp. 4221	4.52608593712e-05	3.20273017075e-05	0.0	0.0	0.183699361699	1.44799370529	4.52608593712e-05	-5.21801218144e-05	0.000142701840557	21.0	6.93789176169e-05	0.0	0.0	13.0	6.64036604967e-05	0.0	0.0	0.0	0.0	0.0	0.0
Bacteria	Bacteroidetes	Flavobacteriia	Flavobacteriales	Flavobacteriaceae	Flavobacterium	Flavobacterium sp. 4H	7.19842177448e-05	3.0070939744e-05	0.000401791145248	0.000387259473902	0.351509341872	1.30724083994	-0.000329806927504	-0.00149817394695	0.000838560091944	27.0	8.92014655074e-05	10.0	2.96996839241e-05	19.0	9.70515038028e-05	10.0	0.000113015318774	110.0	0.00094918183977	33.0	0.000143176277201
Bacteria	Bacteroidetes	Flavobacteriia	Flavobacteriales	Flavobacteriaceae	Flavobacterium	Flavobacterium sp. 92	0.000183381956562	0.00023411461854	7.20529880859e-05	5.65256576117e-05	0.574218717554	0.931497603616	0.000111328968476	-0.000552961376268	0.00077561931322	11.0	3.63413377993e-05	173.0	0.000513804531887	0.0	0.0	0.0	0.0	16.0	0.000138062813057	18.0	7.80961512004e-05
Bacteria	Bacteroidetes	Flavobacteriia	Flavobacteriales	Flavobacteriaceae	Flavobacterium	Flavobacterium sp. GMA3-49	1.43162845876e-05	2.02462838266e-05	0.000138622335168	9.91282675573e-05	0.214701524009	1.32732016862	-0.00012430605058	-0.000410520880515	0.000161908779355	13.0	4.29488537628e-05	0.0	0.0	0.0	0.0	20.0	0.000226030637549	22.0	0.000189836367954	0.0	0.0
Bacteria	Bacteroidetes	Flavobacteriia	Flavobacteriales	Flavobacteriaceae	Flavobacterium	Flavobacterium sp. GMA4-118	6.8891606852e-05	1.99426405125e-05	0.000161149340411	0.000137754973521	0.444091091215	0.808898010519	-9.22577335594e-05	-0.000499829706722	0.000315314239603	17.0	5.61638856898e-05	18.0	5.34594310634e-05	19.0	9.70515038028e-05	13.0	0.000146919914407	39.0	0.000336528106827	0.0	0.0
Bacteria	Bacteroidetes	Flavobacteriia	Flavobacteriales	Flavobacteriaceae	Flavobacterium	Flavobacterium sp. GMA4-129	1.43162845876e-05	2.02462838266e-05	0.000138622335168	9.91282675573e-05	0.214701524009	1.32630926217	-0.00012430605058	-0.000410520880515	0.000161908779355	13.0	4.29488537628e-05	0.0	0.0	0.0	0.0	20.0	0.000226030637549	22.0	0.000189836367954	0.0	0.0
Bacteria	Bacteroidetes	Flavobacteriia	Flavobacteriales	Flavobacteriaceae	Flavobacterium	Flavobacterium sp. GMA4-47	0.0	0.0	2.87630860536e-05	4.06771463927e-05	0.42264973081	0.811963990195	-2.87630860536e-05	-0.000152520656783	9.49944846757e-05	0.0	0.0	0.0	0.0	0.0	0.0	0.0	0.0	10.0	8.62892581609e-05	0.0	0.0
Bacteria	Bacteroidetes	Flavobacteriia	Flavobacteriales	Flavobacteriaceae	Flavobacterium	Flavobacterium sp. GMA4-66	0.0	0.0	4.60209376858e-05	6.50834342284e-05	0.42264973081	0.821695102254	-4.60209376858e-05	-0.000244033050853	0.000151991175481	0.0	0.0	0.0	0.0	0.0	0.0	0.0	0.0	16.0	0.000138062813057	0.0	0.0
Bacteria	Bacteroidetes	Flavobacteriia	Flavobacteriales	Flavobacteriaceae	Flavobacterium	Flavobacterium sp. GMA4-81	0.0	0.0	2.87630860536e-05	4.06771463927e-05	0.42264973081	0.872959502573	-2.87630860536e-05	-0.000152520656783	9.49944846757e-05	0.0	0.0	0.0	0.0	0.0	0.0	0.0	0.0	10.0	8.62892581609e-05	0.0	0.0
Bacteria	Bacteroidetes	Flavobacteriia	Flavobacteriales	Flavobacteriaceae	Flavobacterium	Flavobacterium sp. GMA4-85	1.4849841962e-05	2.10008479018e-05	0.000227508140879	0.000246193162077	0.346157552261	1.312615197	-0.000212658298917	-0.000954166198803	0.00052884960097	0.0	0.0	15.0	4.45495258861e-05	0.0	0.0	10.0	0.000113015318774	66.0	0.000569509103862	0.0	0.0
Bacteria	Bacteroidetes	Flavobacteriia	Flavobacteriales	Flavobacteriaceae	Flavobacterium	Flavobacterium sp. GMA4-88	1.4849841962e-05	2.10008479018e-05	0.000227508140879	0.000246193162077	0.346157552261	1.3113890268	-0.000212658298917	-0.000954166198803	0.00052884960097	0.0	0.0	15.0	4.45495258861e-05	0.0	0.0	10.0	0.000113015318774	66.0	0.000569509103862	0.0	0.0
Bacteria	Bacteroidetes	Flavobacteriia	Flavobacteriales	Flavobacteriaceae	Flavobacterium	Flavobacterium sp. GMA4-89	1.4849841962e-05	2.10008479018e-05	0.000227508140879	0.000246193162077	0.346157552261	1.31200182541	-0.000212658298917	-0.000954166198803	0.00052884960097	0.0	0.0	15.0	4.45495258861e-05	0.0	0.0	10.0	0.000113015318774	66.0	0.000569509103862	0.0	0.0
Bacteria	Bacteroidetes	Flavobacteriia	Flavobacteriales	Flavobacteriaceae	Flavobacterium	Flavobacterium sp. GMA4-90	1.4849841962e-05	2.10008479018e-05	0.000227508140879	0.000246193162077	0.346157552261	1.31569067778	-0.000212658298917	-0.000954166198803	0.00052884960097	0.0	0.0	15.0	4.45495258861e-05	0.0	0.0	10.0	0.000113015318774	66.0	0.000569509103862	0.0	0.0
Bacteria	Bacteroidetes	Flavobacteriia	Flavobacteriales	Flavobacteriaceae	Flavobacterium	Flavobacterium sp. GMA4-92	1.4849841962e-05	2.10008479018e-05	0.000227508140879	0.000246193162077	0.346157552261	1.31507442922	-0.000212658298917	-0.000954166198803	0.00052884960097	0.0	0.0	15.0	4.45495258861e-05	0.0	0.0	10.0	0.000113015318774	66.0	0.000569509103862	0.0	0.0
Bacteria	Bacteroidetes	Flavobacteriia	Flavobacteriales	Flavobacteriaceae	Flavobacterium	Flavobacterium sp. GMY-1	1.4849841962e-05	2.10008479018e-05	0.000227508140879	0.000246193162077	0.346157552261	1.31322914237	-0.000212658298917	-0.000954166198803	0.00052884960097	0.0	0.0	15.0	4.45495258861e-05	0.0	0.0	10.0	0.000113015318774	66.0	0.000569509103862	0.0	0.0
Bacteria	Bacteroidetes	Flavobacteriia	Flavobacteriales	Flavobacteriaceae	Flavobacterium	Flavobacterium sp. GMY-14	0.0	0.0	3.1639394659e-05	4.4744861032e-05	0.42264973081	0.926266405459	-3.1639394659e-05	-0.000167772722461	0.000104493933143	0.0	0.0	0.0	0.0	0.0	0.0	0.0	0.0	11.0	9.4918183977e-05	0.0	0.0
Bacteria	Bacteroidetes	Flavobacteriia	Flavobacteriales	Flavobacteriaceae	Flavobacterium	Flavobacterium sp. GMY-15	0.0	0.0	3.1639394659e-05	4.4744861032e-05	0.42264973081	0.926516747731	-3.1639394659e-05	-0.000167772722461	0.000104493933143	0.0	0.0	0.0	0.0	0.0	0.0	0.0	0.0	11.0	9.4918183977e-05	0.0	0.0
Bacteria	Bacteroidetes	Flavobacteriia	Flavobacteriales	Flavobacteriaceae	Flavobacterium	Flavobacterium sp. GMY-17	0.0	0.0	4.60209376858e-05	6.50834342284e-05	0.42264973081	0.926767225359	-4.60209376858e-05	-0.000244033050853	0.000151991175481	0.0	0.0	0.0	0.0	0.0	0.0	0.0	0.0	16.0	0.000138062813057	0.0	0.0
Bacteria	Bacteroidetes	Flavobacteriia	Flavobacteriales	Flavobacteriaceae	Flavobacterium	Flavobacterium sp. GMY-2	1.4849841962e-05	2.10008479018e-05	0.000227508140879	0.000246193162077	0.346157552261	1.31384366232	-0.000212658298917	-0.000954166198803	0.00052884960097	0.0	0.0	15.0	4.45495258861e-05	0.0	0.0	10.0	0.000113015318774	66.0	0.000569509103862	0.0	0.0
Bacteria	Bacteroidetes	Flavobacteriia	Flavobacteriales	Flavobacteriaceae	Flavobacterium	Flavobacterium sp. GMY-3	1.4849841962e-05	2.10008479018e-05	0.000227508140879	0.000246193162077	0.346157552261	1.31445875767	-0.000212658298917	-0.000954166198803	0.00052884960097	0.0	0.0	15.0	4.45495258861e-05	0.0	0.0	10.0	0.000113015318774	66.0	0.000569509103862	0.0	0.0
Bacteria	Bacteroidetes	Flavobacteriia	Flavobacteriales	Flavobacteriaceae	Flavobacterium	Flavobacterium sp. KI723T1	0.0	0.0	3.18169504891e-05	4.4995962895e-05	0.42264973081	0.856813788204	-3.18169504891e-05	-0.000168714239368	0.00010508033839	0.0	0.0	0.0	0.0	0.0	0.0	0.0	0.0	0.0	0.0	22.0	9.54508514672e-05
Bacteria	Bacteroidetes	Flavobacteriia	Flavobacteriales	Flavobacteriaceae	Flavobacterium	Flavobacterium sp. KP1	0.0	0.0	3.76717729248e-05	5.32759321889e-05	0.42264973081	0.834090502823	-3.76717729248e-05	-0.00019976032954	0.000124416783691	0.0	0.0	0.0	0.0	0.0	0.0	10.0	0.000113015318774	0.0	0.0	0.0	0.0
Bacteria	Bacteroidetes	Flavobacteriia	Flavobacteriales	Flavobacteriaceae	Flavobacterium	Flavobacterium sp. MSY2	1.65187899088e-05	2.3361096723e-05	4.75640113426e-05	3.57775706016e-05	0.370871736277	1.31302516497	-3.10452214338e-05	-0.000120564879609	5.8474436741e-05	15.0	4.95563697263e-05	0.0	0.0	0.0	0.0	0.0	0.0	10.0	8.62892581609e-05	13.0	5.6402775867e-05
Bacteria	Bacteroidetes	Flavobacteriia	Flavobacteriales	Flavobacteriaceae	Flavobacterium	Flavobacterium sp. SOC A4(12)	3.40531592291e-05	4.81584396234e-05	6.04024807126e-05	8.54220074248e-05	0.72809618972	1.07082288211	-2.63493214836e-05	-0.000241023752113	0.000188325109146	0.0	0.0	0.0	0.0	20.0	0.000102159477687	0.0	0.0	21.0	0.000181207442138	0.0	0.0
Bacteria	Bacteroidetes	Flavobacteriia	Flavobacteriales	Flavobacteriaceae	Flavobacterium	Flavobacterium sp. U-188	0.0	0.0	7.06666801357e-05	6.01097468672e-05	0.238289815118	1.3094638824	-7.06666801357e-05	-0.000253546673182	0.00011221331291	0.0	0.0	0.0	0.0	0.0	0.0	13.0	0.000146919914407	0.0	0.0	15.0	6.50801260003e-05
Bacteria	Bacteroidetes	Flavobacteriia	Flavobacteriales	Flavobacteriaceae	Gramella	Gramella forsetii	0.230263523651	0.0317743825113	0.478999710266	0.206590126261	0.228780885099	1.31980210458	-0.248736186615	-0.857926541813	0.360454168584	79685.0	0.263259954776	63081.0	0.187348576162	47021.0	0.240182040016	31463.0	0.35558009746	89240.0	0.770045339828	71767.0	0.311373693511
Bacteria	Bacteroidetes	Flavobacteriia	Flavobacteriales	Flavobacteriaceae	Kordia	Kordia algicida	0.0942332697561	0.00758170702113	0.211024248296	0.121170559334	0.305847632325	1.28735347472	-0.116790978539	-0.483429002151	0.249847045072	28737.0	0.0949400931217	28490.0	0.0846143994997	20193.0	0.103145316647	13730.0	0.155170032677	43951.0	0.379249918543	22738.0	0.0986527936664
Bacteria	Bacteroidetes	Flavobacteriia	Flavobacteriales	Flavobacteriaceae	Leeuwenhoekiella	Leeuwenhoekiella blandensis	0.106999685798	0.014622673514	0.212851947533	0.0974566978118	0.262905779442	1.28847660245	-0.105852261735	-0.393637216543	0.181932693073	36807.0	0.121601420034	29299.0	0.0870171039292	22001.0	0.11238053343	13834.0	0.156345391993	40558.0	0.349971973249	30479.0	0.132238477358
Bacteria	Bacteroidetes	Flavobacteriia	Flavobacteriales	Flavobacteriaceae	Maribacter	Maribacter sp. HTCC2170	0.151406284825	0.0208901371363	0.297145260475	0.132346586077	0.258085706715	1.29138381688	-0.14573897565	-0.53539888267	0.24392093137	50102.0	0.165524882402	41035.0	0.121872652982	32659.0	0.166821319089	19049.0	0.215282880733	56072.0	0.48384112836	44325.0	0.192311772331
Bacteria	Bacteroidetes	Flavobacteriia	Flavobacteriales	Flavobacteriaceae	Myroides	Myroides odoratus	0.000632218959765	0.00050540545558	0.00068147697033	0.000184081828729	0.906573954547	1.21480610364	-4.92580105645e-05	-0.00140060581196	0.00130208979083	71.0	0.000234566816705	453.0	0.00134539568176	62.0	0.00031669438083	74.0	0.000836313358931	49.0	0.000422817364988	181.0	0.000785300187071
Bacteria	Bacteroidetes	Flavobacteriia	Flavobacteriales	Flavobacteriaceae	Myroides	Myroides profundi	0.0	0.0	2.87630860536e-05	4.06771463927e-05	0.42264973081	0.927770491638	-2.87630860536e-05	-0.000152520656783	9.49944846757e-05	0.0	0.0	0.0	0.0	0.0	0.0	0.0	0.0	10.0	8.62892581609e-05	0.0	0.0
Bacteria	Bacteroidetes	Flavobacteriia	Flavobacteriales	Flavobacteriaceae	Ornithobacterium	Ornithobacterium rhinotracheale	0.000280177651854	5.04208563506e-05	0.00133377296549	0.000866077701027	0.227185386568	1.32568393558	-0.00105359531364	-0.0036760850977	0.00156889447042	66.0	0.000218048026796	115.0	0.000341546365127	55.0	0.00028093856364	72.0	0.000813710295176	296.0	0.00255416204156	146.0	0.000633446559737
Bacteria	Bacteroidetes	Flavobacteriia	Flavobacteriales	Flavobacteriaceae	Polaribacter	Polaribacter filamentus	0.000119389439766	3.42335953946e-05	0.000637648747553	0.000355435398591	0.174207961813	1.46424951116	-0.000518259307787	-0.00158590938251	0.000549390766939	42.0	0.000138757835234	24.0	7.12792414178e-05	29.0	0.000148131242646	37.0	0.000418156679465	132.0	0.00113901820772	82.0	0.000355771355468
Bacteria	Bacteroidetes	Flavobacteriia	Flavobacteriales	Flavobacteriaceae	Polaribacter	Polaribacter irgensii	0.0757414482982	0.0144324720745	0.125229485669	0.0608883848311	0.369558908591	1.31468960859	-0.0494880373703	-0.222623264312	0.123647189571	24290.0	0.0802482813768	18939.0	0.0562482313838	17762.0	0.090727832134	8095.0	0.0914859005479	24419.0	0.210709739503	16939.0	0.0734928169546
Bacteria	Bacteroidetes	Flavobacteriia	Flavobacteriales	Flavobacteriaceae	Polaribacter	Polaribacter sp. 3-17	0.0	0.0	4.02683204751e-05	5.69480049498e-05	0.42264973081	1.10441751501	-4.02683204751e-05	-0.000213528919496	0.000132992278546	0.0	0.0	0.0	0.0	0.0	0.0	0.0	0.0	14.0	0.000120804961425	0.0	0.0
Bacteria	Bacteroidetes	Flavobacteriia	Flavobacteriales	Flavobacteriaceae	Polaribacter	Polaribacter sp. MED152	0.095380187088	0.0194970378107	0.16673074998	0.0892125537204	0.375664625468	1.3145020609	-0.0713505628919	-0.327252123501	0.184550997717	30255.0	0.099955197738	23416.0	0.0695447798766	22835.0	0.116640583649	10280.0	0.1161797477	33853.0	0.292115025652	21181.0	0.0918974765875
Bacteria	Bacteroidetes	Flavobacteriia	Flavobacteriales	Flavobacteriaceae	Psychroflexus	Psychroflexus torquis	0.0611312312831	0.00996482979985	0.113314345403	0.0516659489636	0.287785928419	1.28820732086	-0.0521831141198	-0.202115250045	0.0977490218059	22225.0	0.0734260211445	16505.0	0.0490193283167	11932.0	0.0609483443882	7335.0	0.082896736321	21562.0	0.186056898447	16362.0	0.0709894014412
Bacteria	Bacteroidetes	Flavobacteriia	Flavobacteriales	Flavobacteriaceae	Riemerella	Riemerella anatipestifer	0.0469633216205	0.00438243760788	0.091939883965	0.0434223366477	0.27998312525	1.28519701692	-0.0449765623445	-0.175249212841	0.0852960881518	16091.0	0.0531607696844	14753.0	0.0438159436932	8597.0	0.0439132514838	5954.0	0.0672893207983	17728.0	0.152973596868	12805.0	0.0555567342289
Bacteria	Bacteroidetes	Flavobacteriia	Flavobacteriales	Flavobacteriaceae	Riemerella	Riemerella columbina	1.3215031927e-05	1.86888773784e-05	4.60209376858e-05	6.50834342284e-05	0.555139588549	0.915935151082	-3.28059057588e-05	-0.000213382863523	0.000147771052005	12.0	3.96450957811e-05	0.0	0.0	0.0	0.0	0.0	0.0	16.0	0.000138062813057	0.0	0.0
Bacteria	Bacteroidetes	Flavobacteriia	Flavobacteriales	Flavobacteriaceae	Robiginitalea	Robiginitalea biformata	0.101030176226	0.0143907487767	0.201309439159	0.0721355488187	0.184215326672	1.4339448317	-0.100279262934	-0.309001391586	0.108442865719	35051.0	0.115800021019	27448.0	0.0815196924348	20707.0	0.105770815223	13324.0	0.150581610735	35152.0	0.303324000287	34578.0	0.150022706456
Bacteria	Bacteroidetes	Flavobacteriia	Flavobacteriales	Flavobacteriaceae	unclassified (derived from Flavobacteriaceae)	Flavobacteriaceae bacterium 3519-10	0.0661525735219	0.0115674569034	0.145244959982	0.0654650918244	0.227147806178	1.32641890274	-0.07909238646	-0.270385503252	0.112200730332	24402.0	0.0806183022708	17611.0	0.0523041133587	12830.0	0.0655353049363	9631.0	0.108845053512	27485.0	0.237166026055	20680.0	0.0897238003791
Bacteria	Bacteroidetes	Flavobacteriia	Flavobacteriales	Flavobacteriaceae	unclassified (derived from Flavobacteriaceae)	uncultured Flavobacteriaceae bacterium	0.000293461777859	9.35811994648e-05	0.000971006838666	0.000718368637273	0.31325423315	1.28323489145	-0.000677545060807	-0.00281371885771	0.00145862873609	53.0	0.000175099173033	136.0	0.000403915701368	59.0	0.000301370459177	66.0	0.000745901103911	225.0	0.00194150830862	52.0	0.000225611103468
Bacteria	Bacteroidetes	Flavobacteriia	Flavobacteriales	Flavobacteriaceae	Wautersiella	Wautersiella falsenii	2.42275585329e-05	3.42629418604e-05	0.0	0.0	0.42264973081	1.01996785677	2.42275585329e-05	-8.00152123277e-05	0.000128470329393	22.0	7.26826755986e-05	0.0	0.0	0.0	0.0	0.0	0.0	0.0	0.0	0.0	0.0
Bacteria	Bacteroidetes	Flavobacteriia	Flavobacteriales	Flavobacteriaceae	Weeksella	Weeksella virosa	0.0259742551405	0.00318724903322	0.0504574754239	0.0220239546596	0.255115085852	1.29327403834	-0.0244832202834	-0.0896461249971	0.0406796844303	9117.0	0.0301203615197	7532.0	0.0223698019316	4979.0	0.0254326019702	3352.0	0.0378827348532	9436.0	0.0814225440006	7391.0	0.0320671474179
Bacteria	Bacteroidetes	Flavobacteriia	Flavobacteriales	Flavobacteriaceae	Zobellia	Zobellia uliginosa	1.08898841055e-05	1.54006217947e-05	0.0	0.0	0.42264973081	0.811387447717	1.08898841055e-05	-3.59655054694e-05	5.77452736804e-05	0.0	0.0	11.0	3.26696523165e-05	0.0	0.0	0.0	0.0	0.0	0.0	0.0	0.0
Bacteria	Bacteroidetes	Flavobacteriia	Flavobacteriales	Flavobacteriaceae	Zunongwangia	Zunongwangia profunda	0.107772464702	0.0135038859523	0.221174451278	0.108124503827	0.27534292451	1.28869386076	-0.113401986576	-0.435493782328	0.208689809176	36867.0	0.121799645513	30147.0	0.0895356371259	21923.0	0.111982111467	14070.0	0.159012553516	43255.0	0.373244186175	30255.0	0.131266614143
Bacteria	Bacteroidetes	Flavobacteriia	Flavobacteriales	unclassified (derived from Flavobacteriales)	Candidatus Sulcia	Candidatus Sulcia muelleri	0.00508476725183	0.000773923901095	0.00875309490971	0.00365442625293	0.289803152297	1.29082557292	-0.00366832765788	-0.0141837046869	0.00684704937117	1854.0	0.00612516729817	1636.0	0.00485886828998	836.0	0.00427026616732	533.0	0.00602371649068	1613.0	0.0139184573414	1456.0	0.0063171108971
Bacteria	Bacteroidetes	Flavobacteriia	Flavobacteriales	unclassified (derived from Flavobacteriales)	unclassified (derived from Flavobacteriales)	Flavobacteria bacterium BAL38	0.219423062175	0.0750786012687	0.871275146215	0.756981791375	0.347274591744	1.30889601005	-0.65185208404	-2.92395429438	1.6202501263	56737.0	0.187445316611	49741.0	0.147729197807	63253.0	0.323094672107	50919.0	0.575462701667	221371.0	1.91019393683	29541.0	0.128168800145
Bacteria	Bacteroidetes	Flavobacteriia	Flavobacteriales	unclassified (derived from Flavobacteriales)	unclassified (derived from Flavobacteriales)	Flavobacteriales bacterium ALC-1	0.0606560236354	0.0122409376047	0.155389872903	0.0906616453886	0.276504064837	1.28670365456	-0.0947338492681	-0.363896426543	0.174428728007	19676.0	0.065004742049	14805.0	0.0439703820496	14290.0	0.0729929468075	9728.0	0.109941302104	32674.0	0.281941522115	17122.0	0.0742867944918
Bacteria	Bacteroidetes	Flavobacteriia	unclassified (derived from Flavobacteriia) Flavobacteriia	unclassified (derived from Flavobacteriia)	unclassified (derived from Flavobacteriia)	Flavobacteria bacterium BBFL7	0.0603976034613	0.0103248182499	0.135954858851	0.0767030675784	0.297427183326	1.29007052618	-0.0755572553899	-0.303310668767	0.152196157988	20183.0	0.0666797473458	15435.0	0.0458414621368	13444.0	0.0686716009013	8395.0	0.0948763601111	28212.0	0.243439255124	16030.0	0.069548961319
Bacteria	Bacteroidetes	Flavobacteriia	unclassified (derived from Flavobacteriia) Flavobacteriia	unclassified (derived from Flavobacteriia)	unclassified (derived from Flavobacteriia)	Flavobacteria bacterium MS024-2A	0.0208462703529	0.002610313348	0.0451896318623	0.0211625544458	0.244137447741	1.29594164832	-0.0243433615095	-0.0874157269713	0.0387290039524	7036.0	0.0232452411596	5797.0	0.0172169067708	4322.0	0.0220766631282	2896.0	0.0327292363171	8690.0	0.0749853653418	6420.0	0.0278542939281
Bacteria	Bacteroidetes	Flavobacteriia	unclassified (derived from Flavobacteriia) Flavobacteriia	unclassified (derived from Flavobacteriia)	unclassified (derived from Flavobacteriia)	Flavobacteria bacterium MS024-3C	0.0182443379879	0.00260413821331	0.0399077390901	0.0211012706093	0.282836352905	1.28881216765	-0.0216634011023	-0.0845518004347	0.0412249982302	5959.0	0.0196870938133	4912.0	0.0145884847435	4005.0	0.0204574354069	2647.0	0.0299151548796	8026.0	0.0692557585999	4737.0	0.0205523037909
Bacteria	Bacteroidetes	Flavobacteriia	unclassified (derived from Flavobacteriia) Flavobacteriia	unclassified (derived from Flavobacteriia)	unclassified (derived from Flavobacteriia)	marine bacterium P99-3	4.24569487491e-05	3.00849376866e-05	0.000183642871962	4.41569810142e-05	0.0252217308254	1.54979892973	-0.000141185923212	-0.000251864386735	-3.050745969e-05	20.0	6.60751596351e-05	0.0	0.0	12.0	6.12956866123e-05	17.0	0.000192126041916	27.0	0.000232980997034	29.0	0.000125821576934
Bacteria	Bacteroidetes	Sphingobacteriia	Sphingobacteriales	Sphingobacteriaceae	Mucilaginibacter	Mucilaginibacter paludis	0.12776984437	0.0392646929712	0.302281246085	0.0819486452515	0.0763501922054	1.47446764042	-0.174511401715	-0.384237914104	0.0352151106733	55388.0	0.182988547093	32016.0	0.0950865080513	20602.0	0.105234477966	20602.0	0.232834159739	48367.0	0.417355254947	59155.0	0.25665432357
Bacteria	Bacteroidetes	Sphingobacteriia	Sphingobacteriales	Sphingobacteriaceae	Pedobacter	Pedobacter heparinus	0.281635193964	0.0638930137251	0.642196371089	0.197052276092	0.111273159406	1.43032741037	-0.360561177125	-0.897438997069	0.176316642818	112469.0	0.37157035645	82234.0	0.244232380781	44852.0	0.229102844661	43994.0	0.497199593416	106710.0	0.920792673835	117224.0	0.508596846018
Bacteria	Bacteroidetes	Sphingobacteriia	Sphingobacteriales	Sphingobacteriaceae	Pedobacter	Pedobacter nyackensis	0.0	0.0	0.0	0.0	1.0	1.17789718269	0.0	0.0	0.0	0.0	0.0	0.0	0.0	0.0	0.0	0.0	0.0	0.0	0.0	0.0	0.0
Bacteria	Bacteroidetes	Sphingobacteriia	Sphingobacteriales	Sphingobacteriaceae	Pedobacter	Pedobacter saltans	0.082423667288	0.0197364795413	0.175863868671	0.0583589355452	0.141226489448	1.43186006989	-0.0934402013828	-0.251381632088	0.0645012293225	33395.0	0.110328997801	22882.0	0.0679588167551	13505.0	0.0689831873083	11701.0	0.132239224498	29940.0	0.258350038934	31577.0	0.137002342581
Bacteria	Bacteroidetes	Sphingobacteriia	Sphingobacteriales	Sphingobacteriaceae	Pedobacter	Pedobacter sp. BAL39	0.0916006277428	0.0226602569212	0.214133417214	0.0660696776883	0.107600597823	1.44494776315	-0.122532789472	-0.300937689149	0.0558721102057	37398.0	0.123553941002	24751.0	0.0735096876805	15219.0	0.0777382545461	14199.0	0.160470451128	35602.0	0.307207016904	40271.0	0.174722783611
Bacteria	Bacteroidetes	Sphingobacteriia	Sphingobacteriales	Sphingobacteriaceae	Solitalea	Solitalea canadensis	1.68298208903e-05	2.38009609554e-05	5.91176700814e-05	4.21120152436e-05	0.300292125085	1.29007914543	-4.2287849191e-05	-0.00014809981203	6.35241136478e-05	0.0	0.0	17.0	5.04894626709e-05	0.0	0.0	0.0	0.0	11.0	9.4918183977e-05	19.0	8.24348262671e-05
Bacteria	Bacteroidetes	Sphingobacteriia	Sphingobacteriales	Sphingobacteriaceae	Sphingobacterium	Sphingobacterium anhuiense	2.53288111935e-05	3.58203483086e-05	8.06126994612e-05	6.08268059205e-05	0.343468450301	1.31719744699	-5.52838882678e-05	-0.000207724028768	9.71562522328e-05	23.0	7.59864335804e-05	0.0	0.0	0.0	0.0	13.0	0.000146919914407	11.0	9.4918183977e-05	0.0	0.0
Bacteria	Bacteroidetes	Sphingobacteriia	Sphingobacteriales	Sphingobacteriaceae	Sphingobacterium	Sphingobacterium multivorum	0.0	0.0	5.76714450591e-05	4.13540959526e-05	0.187335645899	1.40953564368	-5.76714450591e-05	-0.00018348859077	6.81457006519e-05	0.0	0.0	0.0	0.0	0.0	0.0	0.0	0.0	11.0	9.4918183977e-05	18.0	7.80961512004e-05
Bacteria	Bacteroidetes	Sphingobacteriia	Sphingobacteriales	Sphingobacteriaceae	Sphingobacterium	Sphingobacterium sp. PM2-P1-29	1.3215031927e-05	1.86888773784e-05	0.0	0.0	0.42264973081	1.10942134842	1.3215031927e-05	-4.36446612696e-05	7.00747251237e-05	12.0	3.96450957811e-05	0.0	0.0	0.0	0.0	0.0	0.0	0.0	0.0	0.0	0.0
Bacteria	Bacteroidetes	Sphingobacteriia	Sphingobacteriales	Sphingobacteriaceae	Sphingobacterium	Sphingobacterium sp. TN19	0.000130935612607	4.54011163451e-05	0.000383027448186	0.000101929121258	0.0554760911447	1.50995495058	-0.000252091835579	-0.000515794141486	1.16104703266e-05	55.0	0.000181706688997	47.0	0.000139588514443	14.0	7.1511634381e-05	24.0	0.000271236765059	60.0	0.000517735548965	83.0	0.000360110030535
Bacteria	Bacteroidetes	Sphingobacteriia	Sphingobacteriales	Sphingobacteriaceae	Sphingobacterium	Sphingobacterium sp. V-54	2.20250532117e-05	3.1148128964e-05	5.47467121365e-05	4.58349433215e-05	0.45656704331	0.818933058002	-3.27216589248e-05	-0.000147588740953	8.21454231036e-05	20.0	6.60751596351e-05	0.0	0.0	0.0	0.0	0.0	0.0	13.0	0.000112176035609	12.0	5.20641008003e-05
Bacteria	Bacteroidetes	Sphingobacteriia	Sphingobacteriales	Sphingobacteriaceae	Sphingobacterium	Sphingobacterium spiritivorum	0.125411531218	0.0215966712477	0.278445825981	0.103727925052	0.167571994547	1.4567807586	-0.153034294763	-0.451992538053	0.145923948528	46895.0	0.154929730554	39544.0	0.117444430109	20333.0	0.103860432991	17935.0	0.202692974222	49266.0	0.425112659255	47833.0	0.207531844465
Bacteria	Bacteroidetes	Sphingobacteriia	Sphingobacteriales	Sphingobacteriaceae	Sphingobacterium	uncultured Sphingobacterium sp. EB080_L08E11	0.0032735278649	0.000468214327262	0.00589103805502	0.00211906125807	0.218982976513	1.32057317658	-0.00261751019012	-0.00868910483729	0.00345408445705	1175.0	0.00388191562856	1076.0	0.00319568599023	537.0	0.0027429819759	390.0	0.0044075974322	1030.0	0.00888779359057	1009.0	0.00437772314229
Bacteria	Bacteroidetes	Sphingobacteriia	Sphingobacteriales	unclassified (derived from Sphingobacteriales)	Chitinophaga	Chitinophaga japonensis	0.000326056923594	0.000201894494295	0.00113229181509	0.000224417240912	0.0198792786436	1.59644385226	-0.000806234891493	-0.0014014798332	-0.000210989949785	184.0	0.000607891468643	49.0	0.000145528451228	44.0	0.000224750850912	79.0	0.000892821018318	166.0	0.00143240168547	247.0	0.00107165274147
Bacteria	Bacteroidetes	Sphingobacteriia	Sphingobacteriales	unclassified (derived from Sphingobacteriales)	Chitinophaga	Chitinophaga pinensis	0.457300942411	0.194256326072	1.24896229801	0.266509797024	0.0314871692359	1.45938531241	-0.791661355602	-1.46376488809	-0.119557823115	220435.0	0.728263890708	95155.0	0.28260734238	70680.0	0.361031594147	82490.0	0.93226336457	183601.0	1.58427940876	283576.0	1.23034412071
Bacteria	Bacteroidetes	Sphingobacteriia	Sphingobacteriales	unclassified (derived from Sphingobacteriales)	Chitinophaga	Chitinophaga sancti	0.0	0.0	3.76717729248e-05	5.32759321889e-05	0.42264973081	0.917834529211	-3.76717729248e-05	-0.00019976032954	0.000124416783691	0.0	0.0	0.0	0.0	0.0	0.0	10.0	0.000113015318774	0.0	0.0	0.0	0.0
Bacteria	Bacteroidetes	Sphingobacteriia	Sphingobacteriales	unclassified (derived from Sphingobacteriales)	Flavisolibacter	Flavisolibacter sp. Vu-7	2.89436001568e-05	2.12656428991e-05	0.0	0.0	0.194130901952	1.35975452999	2.89436001568e-05	-3.57557344471e-05	9.36429347606e-05	11.0	3.63413377993e-05	17.0	5.04894626709e-05	0.0	0.0	0.0	0.0	0.0	0.0	0.0	0.0
Bacteria	Bacteroidetes	Sphingobacteriia	Sphingobacteriales	unclassified (derived from Sphingobacteriales)	Terrimonas	Terrimonas ferruginea	0.000572395093151	0.000378597554461	0.00204323748198	0.000461686958091	0.0268454406562	1.5121067303	-0.00147084238883	-0.00266098012489	-0.000280704652775	332.0	0.00109684764994	73.0	0.000216807692646	79.0	0.000403529936864	124.0	0.0014013899528	286.0	0.0024678727834	521.0	0.00226044970974
Bacteria	Bacteroidetes	Sphingobacteriia	Sphingobacteriales	unclassified (derived from Sphingobacteriales)	Terrimonas	Terrimonas lutea	0.00024903425394	0.000232876646961	0.000632050997327	0.000143254761615	0.132909457783	1.43737148277	-0.000383016743387	-0.000965702209383	0.00019966872261	174.0	0.000574853888825	15.0	4.45495258861e-05	25.0	0.000127699347109	38.0	0.000429458211343	85.0	0.000733458694368	169.0	0.00073323608627
Bacteria	Bacteroidetes	Sphingobacteriia	Sphingobacteriales	unclassified (derived from Sphingobacteriales)	unclassified (derived from Sphingobacteriales)	uncultured Sphingobacteriales bacterium HF0010_19H17	0.00190513321193	0.000508339571117	0.00748004480041	0.00245408127746	0.0791048849626	1.46154834153	-0.00557491158848	-0.0126513384606	0.00150151528365	756.0	0.00249764103421	423.0	0.00125629662999	384.0	0.00196146197159	513.0	0.00579768585313	1269.0	0.0109501068606	1312.0	0.0056923416875
Bacteria	Bacteroidetes	Sphingobacteriia	Sphingobacteriales	unclassified (derived from Sphingobacteriales)	unclassified (derived from Sphingobacteriales)	uncultured Sphingobacteriales bacterium HF0130_33B19	0.000581023045573	0.000126812619238	0.00098074952378	0.000278502811271	0.168563530636	1.45914492742	-0.000399726478207	-0.00111781230536	0.000318359348949	196.0	0.000647536564424	233.0	0.000692002635431	79.0	0.000403529936864	66.0	0.000745901103911	159.0	0.00137199920476	190.0	0.000824348262671
Bacteria	Bacteroidetes	unclassified (derived from Bacteroidetes)	Bacteroidetes Order II. Incertae sedis	Rhodothermaceae	Rhodothermus	Rhodothermus marinus	0.0788535419728	0.00919001694397	0.117007854746	0.0487744056574	0.384064178563	1.32446622123	-0.0381543127733	-0.179969598347	0.1036609728	27213.0	0.0899051659575	26684.0	0.079250636583	13196.0	0.067404823378	7402.0	0.0836539389568	9433.0	0.0813966572232	42864.0	0.185972968059
Bacteria	Bacteroidetes	unclassified (derived from Bacteroidetes)	Bacteroidetes Order II. Incertae sedis	Rhodothermaceae	Rhodothermus	Rhodothermus sp. 'ITI 518'	5.94676436716e-05	8.40999482027e-05	0.0	0.0	0.42264973081	1.07061585465	5.94676436716e-05	-0.000196400975713	0.000315336263057	54.0	0.000178402931015	0.0	0.0	0.0	0.0	0.0	0.0	0.0	0.0	0.0	0.0
Bacteria	Bacteroidetes	unclassified (derived from Bacteroidetes)	Bacteroidetes Order II. Incertae sedis	Rhodothermaceae	Rhodothermus	Rhodothermus sp. XMH10	5.33371275993e-05	1.46485718962e-05	6.77788787756e-05	4.79514488071e-05	0.717664187083	1.06086645187	-1.44417511763e-05	-0.000146288168516	0.000117404666163	16.0	5.28601277081e-05	12.0	3.56396207089e-05	14.0	7.1511634381e-05	0.0	0.0	12.0	0.000103547109793	23.0	9.97895265338e-05
Bacteria	Bacteroidetes	unclassified (derived from Bacteroidetes)	Bacteroidetes Order II. Incertae sedis	Rhodothermaceae	Salinibacter	Salinibacter ruber	0.0633638594931	0.00813631992423	0.0983640514707	0.034045901663	0.280926546889	1.28661503208	-0.0350001919777	-0.131718650397	0.0617182664412	22522.0	0.0744072372651	20418.0	0.0606408146362	10776.0	0.0550435265779	6405.0	0.072386311675	8836.0	0.076245188511	33757.0	0.146460654226
Bacteria	Bacteroidetes	unclassified (derived from Bacteroidetes)	unclassified (derived from Bacteroidetes)	unclassified (derived from Bacteroidetes)	Candidatus Amoebophilus	Candidatus Amoebophilus asiaticus	0.0496423808689	0.0115843708525	0.065310285678	0.0186711411863	0.380607856623	1.32097146986	-0.0156679048091	-0.0623777446927	0.0310419350744	19569.0	0.064651239945	16103.0	0.047825401023	7136.0	0.0364505016388	4977.0	0.056247724154	10583.0	0.0913199219117	11147.0	0.0483632109684
Bacteria	Bacteroidetes	unclassified (derived from Bacteroidetes)	unclassified (derived from Bacteroidetes)	unclassified (derived from Bacteroidetes)	Prolixibacter	Prolixibacter bellariivorans	4.07349691377e-05	3.85628252164e-05	0.0	0.0	0.273796379538	1.29114095025	4.07349691377e-05	-7.65899170074e-05	0.000158059855283	28.0	9.25052234892e-05	10.0	2.96996839241e-05	0.0	0.0	0.0	0.0	0.0	0.0	0.0	0.0
Bacteria	Bacteroidetes	unclassified (derived from Bacteroidetes)	unclassified (derived from Bacteroidetes)	unclassified (derived from Bacteroidetes)	unclassified (derived from Bacteroidetes)	Bacteroidetes oral taxon 274	0.0514493621741	0.00787763177878	0.0284419361047	0.0077177841244	0.0419753085316	1.51316323333	0.0230074260694	0.00135279292124	0.0446620592176	15873.0	0.0524405504444	20392.0	0.060563595458	8094.0	0.04134394062	2034.0	0.0229873158387	4561.0	0.0393565306472	5297.0	0.0229819618282
Bacteria	Bacteroidetes	unclassified (derived from Bacteroidetes)	unclassified (derived from Bacteroidetes)	unclassified (derived from Bacteroidetes)	unclassified (derived from Bacteroidetes)	marine CFB-group bacterium MBIC01599	0.0	0.0	0.0	0.0	1.0	1.26576154806	0.0	0.0	0.0	0.0	0.0	0.0	0.0	0.0	0.0	0.0	0.0	0.0	0.0	0.0	0.0
Bacteria	Bacteroidetes	unclassified (derived from Bacteroidetes)	unclassified (derived from Bacteroidetes)	unclassified (derived from Bacteroidetes)	unclassified (derived from Bacteroidetes)	marine CFB-group bacterium MBIC04447	2.77197049958e-05	3.92015827501e-05	0.0	0.0	0.42264973081	1.09454405064	2.77197049958e-05	-9.15485593768e-05	0.000146987969368	0.0	0.0	28.0	8.31591149874e-05	0.0	0.0	0.0	0.0	0.0	0.0	0.0	0.0
Bacteria	Bacteroidetes	unclassified (derived from Bacteroidetes)	unclassified (derived from Bacteroidetes)	unclassified (derived from Bacteroidetes)	unclassified (derived from Bacteroidetes)	marine CFB-group bacterium MBIC04449	0.0	0.0	1.8800925289e-05	2.65885235288e-05	0.42264973081	1.09489363354	-1.8800925289e-05	-9.96947778085e-05	6.20929272305e-05	0.0	0.0	0.0	0.0	0.0	0.0	0.0	0.0	0.0	0.0	13.0	5.6402775867e-05
Bacteria	Bacteroidetes	unclassified (derived from Bacteroidetes)	unclassified (derived from Bacteroidetes)	unclassified (derived from Bacteroidetes)	unclassified (derived from Bacteroidetes)	marine CFB-group bacterium MBIC04450	1.38598524979e-05	1.9600791375e-05	0.0	0.0	0.42264973081	0.888572308606	1.38598524979e-05	-4.57742796884e-05	7.34939846842e-05	0.0	0.0	14.0	4.15795574937e-05	0.0	0.0	0.0	0.0	0.0	0.0	0.0	0.0
Bacteria	Bacteroidetes	unclassified (derived from Bacteroidetes)	unclassified (derived from Bacteroidetes)	unclassified (derived from Bacteroidetes)	unclassified (derived from Bacteroidetes)	marine CFB-group bacterium MBIC04452	5.54394099916e-05	7.84031655001e-05	0.0	0.0	0.42264973081	0.888342048874	5.54394099916e-05	-0.000183097118754	0.000293975938737	0.0	0.0	56.0	0.000166318229975	0.0	0.0	0.0	0.0	0.0	0.0	0.0	0.0
Bacteria	Bacteroidetes	unclassified (derived from Bacteroidetes)	unclassified (derived from Bacteroidetes)	unclassified (derived from Bacteroidetes)	unclassified (derived from Bacteroidetes)	marine CFB-group bacterium MBIC04454	1.38598524979e-05	1.9600791375e-05	0.0	0.0	0.42264973081	0.888111908446	1.38598524979e-05	-4.57742796884e-05	7.34939846842e-05	0.0	0.0	14.0	4.15795574937e-05	0.0	0.0	0.0	0.0	0.0	0.0	0.0	0.0
Bacteria	Bacteroidetes	unclassified (derived from Bacteroidetes)	unclassified (derived from Bacteroidetes)	unclassified (derived from Bacteroidetes)	unclassified (derived from Bacteroidetes)	marine CFB-group bacterium MBIC04467	4.65295048144e-05	6.5802656759e-05	0.0	0.0	0.42264973081	1.11230109234	4.65295048144e-05	-0.000153670796097	0.000246729805725	0.0	0.0	47.0	0.000139588514443	0.0	0.0	0.0	0.0	0.0	0.0	0.0	0.0
Bacteria	Bacteroidetes	unclassified (derived from Bacteroidetes)	unclassified (derived from Bacteroidetes)	unclassified (derived from Bacteroidetes)	unclassified (derived from Bacteroidetes)	marine CFB-group bacterium MBIC04472	4.65295048144e-05	6.5802656759e-05	0.0	0.0	0.42264973081	0.898352192506	4.65295048144e-05	-0.000153670796097	0.000246729805725	0.0	0.0	47.0	0.000139588514443	0.0	0.0	0.0	0.0	0.0	0.0	0.0	0.0
Bacteria	Bacteroidetes	unclassified (derived from Bacteroidetes)	unclassified (derived from Bacteroidetes)	unclassified (derived from Bacteroidetes)	unclassified (derived from Bacteroidetes)	uncultured Bacteroidetes bacterium 'SBI2-18 P41A3'	0.000233746873641	9.56840423727e-05	0.000794520109543	0.000256282192779	0.0761664376345	1.47795687955	-0.000560773235902	-0.00124321077777	0.000121664305965	111.0	0.000366717135975	49.0	0.000145528451228	37.0	0.000188995033721	56.0	0.000632885785137	134.0	0.00115627605936	137.0	0.000594398484136
Bacteria	Bacteroidetes	unclassified (derived from Bacteroidetes)	unclassified (derived from Bacteroidetes)	unclassified (derived from Bacteroidetes)	unclassified (derived from Bacteroidetes)	unidentified eubacterium SCB49	0.0393902339331	0.00738666770102	0.0851000528067	0.0474415005912	0.305240900664	1.28881256912	-0.0457098188736	-0.185503864026	0.0940842262783	13029.0	0.0430446627443	9794.0	0.0290878704352	9013.0	0.0460381686197	5340.0	0.0603501802255	17555.0	0.151480792701	10019.0	0.0434691854932
Bacteria	Chlamydiae	Chlamydiia	Chlamydiales	Chlamydiaceae	Chlamydia	Chlamydia muridarum	0.00359902958754	0.00106313165771	0.00601794838829	0.000991290471907	0.0785418133598	1.46112992697	-0.00241891880075	-0.00527815711097	0.000440319509472	1051.0	0.00347224963882	1670.0	0.00495984721532	463.0	0.00236499190846	502.0	0.00567336900247	581.0	0.00501340589915	1698.0	0.00736707026324
Bacteria	Chlamydiae	Chlamydiia	Chlamydiales	Chlamydiaceae	Chlamydia	Chlamydia pecorum	1.68298208903e-05	2.38009609554e-05	1.44622502223e-05	2.04527104068e-05	0.920278444224	1.22608056194	2.36757066802e-06	-5.97959296074e-05	6.45310709434e-05	0.0	0.0	17.0	5.04894626709e-05	0.0	0.0	0.0	0.0	0.0	0.0	10.0	4.33867506669e-05
Bacteria	Chlamydiae	Chlamydiia	Chlamydiales	Chlamydiaceae	Chlamydia	Chlamydia pneumoniae	0.00522045443936	0.00178250926997	0.00791355174885	0.00154163686994	0.182853173662	1.46120403111	-0.0026930973095	-0.00735802315596	0.00197182853697	1360.0	0.00449311085519	2584.0	0.00767439832598	684.0	0.0034938541369	624.0	0.00705215589152	766.0	0.00660975717512	2323.0	0.0100787421799
Bacteria	Chlamydiae	Chlamydiia	Chlamydiales	Chlamydiaceae	Chlamydia	Chlamydia psittaci	0.000701727466253	0.000230072265886	0.00103113100289	0.000236527378048	0.230910066378	1.32267764717	-0.000329403536642	-0.000977405226708	0.000318598153425	174.0	0.000574853888825	345.0	0.00102463909538	99.0	0.000505689414552	73.0	0.000825011827053	105.0	0.000906037210689	314.0	0.00136234397094
Bacteria	Chlamydiae	Chlamydiia	Chlamydiales	Chlamydiaceae	Chlamydia	Chlamydia suis	0.000102319444881	5.93592006371e-05	0.000247499295218	2.52357135032e-05	0.0577572370586	1.51119016059	-0.000145179850337	-0.000299888845526	9.52914485326e-06	53.0	0.000175099173033	10.0	2.96996839241e-05	20.0	0.000102159477687	19.0	0.000214729105671	32.0	0.000276125626115	58.0	0.000251643153868
Bacteria	Chlamydiae	Chlamydiia	Chlamydiales	Chlamydiaceae	Chlamydia	Chlamydia trachomatis	0.00560226972986	0.00157043660432	0.00879126912975	0.00132397215873	0.0950481186403	1.41196939614	-0.00318899939988	-0.00726749820097	0.000889499401211	1474.0	0.00486973926511	2621.0	0.0077842871565	813.0	0.00415278276798	704.0	0.00795627844172	899.0	0.00775740430866	2457.0	0.0106601246389
Bacteria	Chlamydiae	Chlamydiia	Chlamydiales	Chlamydiaceae	Chlamydophila	Chlamydophila abortus	0.0020041735394	0.000415211836317	0.00306156259505	0.000605575665777	0.120446349733	1.47797328697	-0.00105738905565	-0.0025758486073	0.000461070495996	589.0	0.00194591345125	855.0	0.00253932297551	299.0	0.00152728419142	224.0	0.00253154314055	318.0	0.00274399840952	901.0	0.00390914623509
Bacteria	Chlamydiae	Chlamydiia	Chlamydiales	Chlamydiaceae	Chlamydophila	Chlamydophila caviae	0.002982581061	0.000757446970189	0.00474829766521	0.000710855482001	0.0743000335683	1.48435362629	-0.00176571660421	-0.0038083099629	0.000276876754475	794.0	0.00262318383751	1359.0	0.00403618704528	448.0	0.00228837230019	362.0	0.00409115453963	512.0	0.00441801001784	1322.0	0.00573572843816
Bacteria	Chlamydiae	Chlamydiia	Chlamydiales	Chlamydiaceae	Chlamydophila	Chlamydophila felis	0.00224201512209	0.000442496338191	0.0030765520845	0.000613787684	0.200803946399	1.3505147672	-0.000834536962412	-0.00238042723223	0.000711353307406	624.0	0.00206154498062	960.0	0.00285116965671	355.0	0.00181333072895	244.0	0.0027575737781	294.0	0.00253690418993	907.0	0.00393517828549
Bacteria	Chlamydiae	Chlamydiia	Chlamydiales	Parachlamydiaceae	Candidatus Protochlamydia	Candidatus Protochlamydia amoebophila	0.0315835119132	0.0123224162602	0.0553807496326	0.00255691032039	0.106387475715	1.44540840122	-0.0237972377193	-0.0593235284871	0.0117290530485	7802.0	0.0257759197737	16403.0	0.0487163915407	3966.0	0.0202582244254	5029.0	0.0568354038116	6666.0	0.0575204194901	11936.0	0.051786425596
Bacteria	Chlamydiae	Chlamydiia	Chlamydiales	Parachlamydiaceae	Candidatus Protochlamydia	Protochlamydia naegleriophila	1.97997892827e-05	2.80011305358e-05	0.0	0.0	0.42264973081	1.12397113659	1.97997892827e-05	-6.53918281263e-05	0.000104991406692	0.0	0.0	20.0	5.93993678482e-05	0.0	0.0	0.0	0.0	0.0	0.0	0.0	0.0
Bacteria	Chlamydiae	Chlamydiia	Chlamydiales	Parachlamydiaceae	Neochlamydia	Neochlamydia hartmannellae	7.67630851493e-05	2.99839262586e-05	8.35420810683e-05	7.46486639757e-05	0.913647625028	1.22065489814	-6.77899591904e-06	-0.000203155290503	0.000189597298665	13.0	4.29488537628e-05	39.0	0.000115828767304	14.0	7.1511634381e-05	0.0	0.0	21.0	0.000181207442138	16.0	6.9418801067e-05
Bacteria	Chlamydiae	Chlamydiia	Chlamydiales	Parachlamydiaceae	Parachlamydia	Parachlamydia acanthamoebae	0.0213592989572	0.00758472275812	0.0360366157036	0.00139875352666	0.107072033155	1.44502705644	-0.0146773167464	-0.0367683944398	0.0074137609469	5806.0	0.0191816188421	10621.0	0.0315440342958	2614.0	0.0133522437337	3182.0	0.035961474434	4379.0	0.0377860661487	7920.0	0.0343623065282
Bacteria	Chlamydiae	Chlamydiia	Chlamydiales	Simkaniaceae	Candidatus Fritschea	Candidatus Fritschea bemisiae	1.38598524979e-05	1.9600791375e-05	7.92841131971e-05	5.81990210079e-05	0.248435163699	1.30003716952	-6.54242606992e-05	-0.000223038019304	9.21894979058e-05	0.0	0.0	14.0	4.15795574937e-05	0.0	0.0	0.0	0.0	16.0	0.000138062813057	23.0	9.97895265338e-05
Bacteria	Chlamydiae	Chlamydiia	Chlamydiales	Simkaniaceae	Simkania	Simkania negevensis	5.7496853241e-05	4.23988711218e-05	0.000176524736924	1.14719130437e-05	0.0496363458932	1.50224030425	-0.000119027883683	-0.000237632854149	-4.22913217634e-07	0.0	0.0	34.0	0.000100978925342	14.0	7.1511634381e-05	17.0	0.000192126041916	20.0	0.000172578516322	38.0	0.000164869652534
Bacteria	Chlamydiae	Chlamydiia	Chlamydiales	Waddliaceae	Waddlia	Waddlia chondrophila	0.0237955791253	0.00699898967426	0.0345791565944	0.000508236361163	0.160515713028	1.46450275407	-0.0107835774691	-0.031921520715	0.0103543657768	6193.0	0.020460173181	11291.0	0.0335339131187	3405.0	0.0173926510762	3066.0	0.0346504967362	4075.0	0.0351628727006	7819.0	0.0339241003464
Bacteria	Chlorobi	Chlorobia	Chlorobiales	Chlorobiaceae	Chlorobaculum	Chlorobaculum limnaeum	1.18798735696e-05	1.68006783215e-05	0.0	0.0	0.42264973081	0.849383539793	1.18798735696e-05	-3.92350968758e-05	6.2994844015e-05	0.0	0.0	12.0	3.56396207089e-05	0.0	0.0	0.0	0.0	0.0	0.0	0.0	0.0
Bacteria	Chlorobi	Chlorobia	Chlorobiales	Chlorobiaceae	Chlorobaculum	Chlorobaculum parvum	0.03475068089	0.00107341961747	0.0287242695392	0.00212880301854	0.0383444401474	1.50247224172	0.00602641135082	0.000615114970377	0.0114377077313	10965.0	0.0362257062699	11557.0	0.0343239247111	6598.0	0.033702411689	2394.0	0.0270558673146	3174.0	0.0273882105403	7313.0	0.0317287307627
Bacteria	Chlorobi	Chlorobia	Chlorobiales	Chlorobiaceae	Chlorobaculum	Chlorobaculum tepidum	0.0611446399156	0.00663419401781	0.056933880384	0.0087231931063	0.617681225418	0.971685884284	0.00421075953166	-0.0179241896577	0.026345708721	20122.0	0.0664782181089	17439.0	0.0517932787952	12757.0	0.0651624228428	4610.0	0.052100061955	5739.0	0.0495214052585	15945.0	0.0691801739384
Bacteria	Chlorobi	Chlorobia	Chlorobiales	Chlorobiaceae	Chlorobaculum	Chlorobaculum thiosulfatiphilum	9.84429694677e-05	3.96042896575e-05	9.80850384861e-05	6.97503915261e-05	0.995341267389	1.28044615699	3.57930981638e-07	-0.000174839636651	0.000175555498615	21.0	6.93789176169e-05	52.0	0.000154438356405	14.0	7.1511634381e-05	0.0	0.0	16.0	0.000138062813057	36.0	0.000156192302401
[truncated: 7,077 more rows]
