# Supplementary material for: Physiological and Metagenomic Analyses of Microbial Mats Involved in Self-Purification of Mine Waters Contaminated with Heavy Metals
Source: Front Microbiol. 2016 Aug 10;7:1252. doi: 10.3389/fmicb.2016.01252 (PMC4978725; doi:10.3389/fmicb.2016.01252)
Supplement: Supplementary file 3 [file Table3.XLSX]

## Sheet: Supplementary_table_S2
Table S3. KEGG annotation table. KEGG based MG-RAST profiles of analyzed metagenomes were loaded to STAMP and compared using Fisher's exact test, Newcombe-Wilson confidence interval method and Benjamini-Hochberg FDR correction
level1	level2	level3	Kowary: mean rel. freq. (%)	Kowary: std. dev. (%)	ZlotyStok: mean rel. freq. (%)	ZlotyStok: std. dev. (%)	p-values	p-values (corrected)	Difference between means	95.0% lower CI	95.0% upper CI	KOW1	KOW1: rel. freq. (%)	KOW2	KOW2: rel. freq. (%)	KOW3	KOW3: rel. freq. (%)	ZS1	ZS1: rel. freq. (%)	ZS2	ZS2: rel. freq. (%)	ZS3	ZS3: rel. freq. (%)
Cellular Processes	Cell communication	04510 Focal adhesion [PATH:ko04510]	0.015957841894	0.00848779250074	0.041560558497	0.0159309346795	0.13701296959	0.677977970215	-0.025602716603	-0.0658435107283	0.0146380775222	2077.0	0.0267874565574	601.0	0.0060593399937	782.0	0.0150267291307	849.0	0.039882241692	1795.0	0.0618568353698	1359.0	0.0229425984291
Cellular Processes	Cell communication	04520 Adherens junction [PATH:ko04520]	0.00141866043293	0.000980335769646	0.00872402564194	0.00707251792092	0.280500769899	0.649223556137	-0.00730536520901	-0.028276588139	0.0136658577209	199.0	0.00256654013237	17.0	0.000171395640421	79.0	0.00151804552599	132.0	0.00620077255989	533.0	0.0183675171321	95.0	0.00160378723382
Cellular Processes	Cell communication	04530 Tight junction [PATH:ko04530]	0.00317629905362	0.00205973946389	0.0141785194914	0.0104244318759	0.272095616634	0.645383817966	-0.0110022204378	-0.0411906142993	0.0191861734237	430.0	0.00554579023577	52.0	0.000524269017758	180.0	0.00345883790733	244.0	0.0114620341259	815.0	0.0280854155022	177.0	0.00298810884617
Cellular Processes	Cell communication	04540 Gap junction [PATH:ko04540]	0.00684861818355	0.0047767982081	0.0313022080165	0.0207904668743	0.234586755907	0.647369220629	-0.024453589833	-0.0837764449682	0.0348692653023	945.0	0.0121878413321	59.0	0.000594843693225	404.0	0.00776316952533	582.0	0.0273397699232	1698.0	0.0585141540156	477.0	0.00805270011086
Cellular Processes	Cell growth and death	04110 Cell cycle [PATH:ko04110]	0.00880455194526	0.00564089244849	0.0367372398714	0.0227957392625	0.220857867289	0.653466060947	-0.0279326879261	-0.0924268379236	0.0365614620714	1230.0	0.0158635395116	204.0	0.00205674768505	442.0	0.0084933686391	598.0	0.0280913787183	1972.0	0.0679563673255	839.0	0.0141639735703
Cellular Processes	Cell growth and death	04111 Cell cycle - yeast [PATH:ko04111]	0.00232980164044	0.00161577271981	0.0131984447527	0.010611234049	0.283295226313	0.650445839615	-0.0108686431122	-0.0421770274785	0.020439741254	335.0	0.00432055750926	36.0	0.000362955473832	120.0	0.00230589193822	175.0	0.00822072119682	811.0	0.0279475729721	203.0	0.00342704008911
Cellular Processes	Cell growth and death	04112 Cell cycle - Caulobacter [PATH:ko04112]	1.84962387422	0.0703519461004	1.94310346999	0.136222950311	0.452033000226	0.632846200317	-0.093479595771	-0.43875296038	0.251793768838	151090.0	1.94863592261	179385.0	1.80857687982	93239.0	1.79165882023	40071.0	1.88235725187	61862.0	2.13180364883	107520.0	1.81514950927
Cellular Processes	Cell growth and death	04113 Meiosis - yeast [PATH:ko04113]	0.108263758804	0.0272001172302	0.114822968326	0.0328997938619	0.838963907397	0.891787560826	-0.00655920952217	-0.0915465956649	0.0784281766206	10603.0	0.136748869465	7105.0	0.0716332955994	6058.0	0.116409111348	2238.0	0.10513128022	2329.0	0.0802588131345	9423.0	0.159078811624
Cellular Processes	Cell growth and death	04114 Oocyte meiosis [PATH:ko04114]	0.00212264101871	0.00136425644904	0.0112370264371	0.00802267881775	0.247363962257	0.639580695204	-0.00911438541837	-0.0326212358572	0.0143924650205	281.0	0.00362410943314	32.0	0.000322627087851	126.0	0.00242118653513	165.0	0.00775096569986	648.0	0.0223304898717	215.0	0.0036296237397
Cellular Processes	Cell growth and death	04115 p53 signaling pathway [PATH:ko04115]	0.00432820315115	0.000502315337821	0.0277362772891	0.00965865084967	0.0752106415996	0.599595948308	-0.023408074138	-0.0526824093774	0.00586626110153	291.0	0.00375308129909	422.0	0.00425464472103	259.0	0.00497688343332	454.0	0.021326899562	1201.0	0.0413872196541	1214.0	0.0204947126511
Cellular Processes	Cell growth and death	04210 Apoptosis [PATH:ko04210]	0.00349475043522	0.00247754610585	0.00392480767641	0.00132110030502	0.842183840898	0.888627802713	-0.000430057241191	-0.0066876859625	0.00582757148012	522.0	0.0067323314025	71.0	0.000715828851169	158.0	0.00303609105199	71.0	0.00333526402843	167.0	0.00575492563051	159.0	0.00268423337029
Cellular Processes	Cell motility	02030 Bacterial chemotaxis [PATH:ko02030]	1.54981807942	0.16386831946	0.94880384496	0.127585161148	0.0168141982443	0.301604681007	0.601014234457	0.1834382308	1.01859023812	112447.0	1.45024994103	176633.0	1.78083095026	73813.0	1.41837334696	22672.0	1.06502966271	29315.0	1.01021344227	45680.0	0.771168429904
Cellular Processes	Cell motility	02040 Flagellar assembly [PATH:ko02040]	0.889348318227	0.365340331503	0.553127613948	0.0236835845699	0.322676681495	0.625731132359	0.336220704279	-0.768787305338	1.4412287139	49497.0	0.638372044884	139450.0	1.40594835628	32459.0	0.623724553522	12420.0	0.583436327226	15253.0	0.525628027797	32598.0	0.550318486822
Cellular Processes	Cell motility	04810 Regulation of actin cytoskeleton [PATH:ko04810]	0.00233056665215	0.00159390124392	0.00623967686296	0.00416333868955	0.316001167088	0.629807881626	-0.00390911021081	-0.0149492112773	0.00713099085569	330.0	0.00425607157629	35.0	0.000352873377337	124.0	0.00238275500282	120.0	0.00563706596354	337.0	0.0116132331586	87.0	0.00146873146676
Cellular Processes	Transport and catabolism	04140 Regulation of autophagy [PATH:ko04140]	0.00130549252676	0.00108646584546	0.00546019481277	0.00344918373339	0.225044489163	0.639482855343	-0.00415470228601	-0.0135944901982	0.00528508562613	211.0	0.00272130637151	8.0	8.06567719627e-05	58.0	0.00111451443681	87.0	0.00408687282356	296.0	0.0102003472253	124.0	0.00209336438941
Cellular Processes	Transport and catabolism	04142 Lysosome [PATH:ko04142]	0.120543398722	0.023720550457	0.181776875357	0.0261745892584	0.0709380981796	0.616946490229	-0.0612334766354	-0.130846927611	0.00837997434069	11924.0	0.153786052957	9921.0	0.10002447933	5611.0	0.107819663878	3484.0	0.163662815141	6349.0	0.218790555857	9648.0	0.162877255073
Cellular Processes	Transport and catabolism	04144 Endocytosis [PATH:ko04144]	0.00703406154599	0.00338379407748	0.0289497969181	0.0180146728462	0.224670491423	0.651317485237	-0.0219157353721	-0.0743079545634	0.0304764838192	824.0	0.0106272817541	248.0	0.00250035993084	415.0	0.007974542953	468.0	0.0219845572578	1557.0	0.0536552048306	664.0	0.0112096286659
Cellular Processes	Transport and catabolism	04145 Phagosome [PATH:ko04145]	0.0056981248872	0.00333942116061	0.0224754235824	0.0156475380735	0.266335227212	0.653318035982	-0.0167772986952	-0.0617681915095	0.028213594119	740.0	0.00954391808017	139.0	0.00140141141285	320.0	0.00614904516858	378.0	0.0177567577851	1264.0	0.0435582395028	362.0	0.0061112734594
Cellular Processes	Transport and catabolism	04146 Peroxisome [PATH:ko04146]	0.724747133219	0.0858474770816	0.878806615132	0.0320005774721	0.113218046399	0.637129006204	-0.154059481913	-0.3827176921	0.074598728275	59306.0	0.764880548192	60052.0	0.605450058738	41836.0	0.803910792727	17791.0	0.835742004644	25777.0	0.888291724417	54045.0	0.912386116335
Environmental Information Processing	Membrane transport	02010 ABC transporters [PATH:ko02010]	5.89386375867	0.153182313699	5.28880708038	0.980689569746	0.475836930672	0.635186972572	0.605056678294	-2.28415334926	3.49426670585	440953.0	5.68705312055	600383.0	6.05311934016	309195.0	5.94141881531	114878.0	5.39645719799	117163.0	4.03751108771	381025.0	6.43245295543
Environmental Information Processing	Membrane transport	02060 Phosphotransferase system (PTS) [PATH:ko02060]	0.0804752900826	0.026172649129	0.0572367324791	0.0251224975457	0.416310860857	0.642372134764	0.0232385576035	-0.0480325211537	0.0945096363607	3524.0	0.0454496855601	10747.0	0.108352291035	4560.0	0.0876238936523	1270.0	0.0596589481141	735.0	0.0253285649007	5137.0	0.0867226844224
Environmental Information Processing	Membrane transport	03070 Bacterial secretion system [PATH:ko03070]	2.64270520802	0.164463409235	2.30237235748	0.116535548159	0.0824435286857	0.606699813662	0.340332850538	-0.0731423996483	0.753808100724	193669.0	2.49778523063	284932.0	2.87271191861	133100.0	2.55761847481	51715.0	2.42934055254	67610.0	2.32988336454	127230.0	2.14789315536
Environmental Information Processing	Signal transduction	02020 Two-component system [PATH:ko02020]	5.5883473424	0.289058646332	4.69404340468	0.490832190149	0.106432633601	0.623391139664	0.894303937723	-0.33578480586	2.12439268131	410187.0	5.29025827777	593096.0	5.979651103	285970.0	5.49513264643	103663.0	4.86962640815	116790.0	4.02465727178	307301.0	5.18784653411
Environmental Information Processing	Signal Transduction	04010 MAPK signaling pathway [PATH:ko04010]	0.00221580806903	0.00127249990227	0.00745549034811	0.00571524362045	0.323260502229	0.622656135165	-0.00523968227908	-0.0216021596052	0.011122795047	209.0	0.00269551199832	47.0	0.000473858535281	181.0	0.00347805367348	86.0	0.00403989727387	450.0	0.0155072846331	167.0	0.00281928913735
Environmental Information Processing	Signal Transduction	04011 MAPK signaling pathway - yeast [PATH:ko04011]	0.0517157836065	0.0047308980015	0.0523462346889	0.00420428947382	0.894869833869	0.917241579716	-0.000630451082401	-0.013123912535	0.0118630103702	3651.0	0.0470876282577	5774.0	0.0582140251641	2594.0	0.0498456973978	1112.0	0.0522368112621	1670.0	0.0575492563051	2799.0	0.0472526364996
Environmental Information Processing	Signal transduction	04012 ErbB signaling pathway [PATH:ko04012]	0.000979396084249	0.000664941419312	0.00423881067013	0.00289482143785	0.249203054034	0.638582825963	-0.00325941458588	-0.0115196359816	0.0050008068098	135.0	0.0017411201903	12.0	0.000120985157944	56.0	0.0010760829045	67.0	0.00314736182964	238.0	0.00820163053929	81.0	0.00136743964147
Environmental Information Processing	Signal transduction	04013 MAPK signaling pathway - fly [PATH:ko04013]	0.000100780711064	9.2680660643e-05	0.000402176646984	0.000321182982635	0.314576468477	0.631352772398	-0.00030139593592	-0.00119191318717	0.000589121315325	4.0	5.15887463793e-05	2.0	2.01641929907e-05	12.0	0.000230589193822	7.0	0.000328828847873	24.0	0.000827055180432	3.0	5.06459126469e-05
Environmental Information Processing	Signal Transduction	04020 Calcium signaling pathway [PATH:ko04020]	0.0279545802893	0.018944784253	0.0404737034362	0.0204727967771	0.560290755496	0.714681985899	-0.0125191231468	-0.0674102655693	0.0423720192756	3746.0	0.0483128609842	267.0	0.00269191976426	1710.0	0.0328589601196	869.0	0.0408217526859	1897.0	0.0653718198867	902.0	0.0152275377358
Environmental Information Processing	Signal transduction	04064 NF-kappa B signaling pathway [PATH:ko04064]	0.000141435673408	0.000101334006287	0.00111094472434	0.000349873302788	0.0500045739543	0.531530100922	-0.000969509050933	-0.00193906080946	4.2707596393e-08	18.0	0.000232149358707	0.0	0.0	10.0	0.000192157661518	16.0	0.000751608795138	46.0	0.00158518909583	59.0	0.000996036282057
Environmental Information Processing	Signal transduction	04066 HIF-1 signaling pathway [PATH:ko04066]	0.488978783479	0.00935782100161	0.684502457532	0.0457825576116	0.0226281711765	0.324714256383	-0.195523674052	-0.327703304933	-0.0633440431713	36894.0	0.475828802229	49024.0	0.494264698588	25856.0	0.496842849621	13732.0	0.645068248427	21726.0	0.748691702086	39080.0	0.659747422081
Environmental Information Processing	Signal Transduction	04070 Phosphatidylinositol signaling system [PATH:ko04070]	0.201880057161	0.0103138634305	0.176138568494	0.0111451693416	0.0749565256134	0.632721260325	0.0257414886674	-0.00414126842263	0.0556242457575	16755.0	0.216092361396	19037.0	0.191932870982	10284.0	0.197614939105	3903.0	0.183345570464	5359.0	0.184674529664	9501.0	0.160395605353
Environmental Information Processing	Signal transduction	04075 Plant hormone signal transduction [PATH:ko04075]	0.00182449972597	0.000647368572223	0.00252663153405	0.000606141394923	0.325797757022	0.619231498446	-0.000702131808074	-0.00244619216283	0.00104192854668	208.0	0.00268261481172	111.0	0.00111911271098	87.0	0.00167177165521	66.0	0.00310038627995	81.0	0.00279131123396	100.0	0.00168819708823
Environmental Information Processing	Signal transduction	04150 mTOR signaling pathway [PATH:ko04150]	0.000306003484005	0.000131340269891	0.00120182303287	0.000566442452066	0.148776799054	0.67776097347	-0.000895819548864	-0.00251046860875	0.000718829511024	32.0	0.000412709971034	12.0	0.000120985157944	20.0	0.000384315323036	22.0	0.00103346209332	57.0	0.00196425605353	36.0	0.000607750951763
Environmental Information Processing	Signal transduction	04151 PI3K-Akt signaling pathway [PATH:ko04151]	0.313725274779	0.00531897258238	0.340768045558	0.0452385101204	0.487438493331	0.644676716986	-0.0270427707788	-0.162114327362	0.108028785805	24341.0	0.313930418904	30461.0	0.307110741345	16660.0	0.320134664089	7292.0	0.342545708384	11470.0	0.395263454982	16852.0	0.284494973309
Environmental Information Processing	Signal transduction	04310 Wnt signaling pathway [PATH:ko04310]	0.00139967918944	0.000771523996554	0.0063774259282	0.00381470726826	0.202589661438	0.631991661225	-0.00497774673876	-0.0160019038841	0.0060464104066	162.0	0.00208934422836	32.0	0.000322627087851	93.0	0.00178706625212	104.0	0.0048854571684	337.0	0.0116132331586	156.0	0.00263358745764
Environmental Information Processing	Signal transduction	04330 Notch signaling pathway [PATH:ko04330]	0.000964810642262	0.000440377916904	0.0029843054415	0.0015203682511	0.194579778743	0.65699289999	-0.00201949479923	-0.00623261994712	0.00219363034866	101.0	0.00130261584608	34.0	0.000342791280842	65.0	0.00124902479987	78.0	0.0036640928763	128.0	0.00441096096231	52.0	0.00087786248588
Environmental Information Processing	Signal Transduction	04340 Hedgehog signaling pathway [PATH:ko04340]	0.00131471792846	0.000878222416131	0.00673885192121	0.00441601129035	0.221343685463	0.648220793142	-0.00542413399275	-0.0182052844161	0.00735701643059	180.0	0.00232149358707	18.0	0.000181477736916	75.0	0.00144118246139	105.0	0.00493243271809	372.0	0.0128193552967	146.0	0.00246476774882
Environmental Information Processing	Signal transduction	04350 TGF-beta signaling pathway [PATH:ko04350]	9.23559383212e-05	5.5060737568e-05	0.000276713099816	0.000297301182311	0.474336370375	0.636142702326	-0.000184357161495	-0.00104997911331	0.000681264790323	8.0	0.000103177492759	2.0	2.01641929907e-05	8.0	0.000153726129214	3.0	0.000140926649088	20.0	0.00068921265036	0.0	0.0
Environmental Information Processing	Signal transduction	04390 Hippo signaling pathway [PATH:ko04390]	3.64120149449e-05	2.58657126659e-05	5.57464727108e-05	3.58539272275e-05	0.572861674562	0.717953277726	-1.93344577659e-05	-0.000109643375092	7.097445956e-05	4.0	5.15887463793e-05	0.0	0.0	3.0	5.76472984554e-05	1.0	4.69755496961e-05	3.0	0.000103381897554	1.0	1.68819708823e-05
Environmental Information Processing	Signal transduction	04630 Jak-STAT signaling pathway [PATH:ko04630]	0.000115019079132	6.127098165e-05	0.000202495860072	8.5130898543e-05	0.309630063815	0.639308117373	-8.74767809397e-05	-0.000301848209654	0.000126894647775	11.0	0.000141869052543	3.0	3.0246289486e-05	9.0	0.000172941895366	6.0	0.000281853298177	7.0	0.000241224427626	5.0	8.44098544116e-05
Environmental Information Processing	Signaling molecules and interaction	04060 Cytokine-cytokine receptor interaction [PATH:ko04060]	2.3601504177e-05	2.12881142388e-05	5.62732362744e-06	7.95823739379e-06	0.357633103985	0.618317474962	1.79741805496e-05	-3.8700467747e-05	7.46488288462e-05	4.0	5.15887463793e-05	0.0	0.0	1.0	1.92157661518e-05	0.0	0.0	0.0	0.0	1.0	1.68819708823e-05
Environmental Information Processing	Signaling molecules and interaction	04080 Neuroactive ligand-receptor interaction [PATH:ko04080]	0.00125625460866	0.000646803776273	0.00483638884084	0.00319621229107	0.251482277015	0.638720473479	-0.00358013423218	-0.0128164167286	0.00565614826421	93.0	0.00119943835332	49.0	0.000494022728272	108.0	0.0020753027444	72.0	0.00338223957812	269.0	0.00926991014735	110.0	0.00185701679705
Environmental Information Processing	Signaling molecules and interaction	04512 ECM-receptor interaction [PATH:ko04512]	3.84315323036e-05	5.43503942066e-05	2.2973755012e-05	3.24897959166e-05	0.750962536443	0.825771064977	1.54577772916e-05	-0.000120657478414	0.000151573032997	0.0	0.0	0.0	0.0	6.0	0.000115294596911	0.0	0.0	2.0	6.8921265036e-05	0.0	0.0
Environmental Information Processing	Signaling molecules and interaction	04514 Cell adhesion molecules (CAMs) [PATH:ko04514]	8.04837909199e-05	4.97825341898e-05	0.000198788681514	0.000136204817991	0.346068698926	0.620760728698	-0.000118304890595	-0.000482277932134	0.000245668150945	9.0	0.000116074679353	1.0	1.00820964953e-05	6.0	0.000115294596911	5.0	0.000234877748481	10.0	0.00034460632518	1.0	1.68819708823e-05
Genetic Information Processing	Folding, sorting and degradation	03018 RNA degradation [PATH:ko03018]	2.42706272676	0.107946445954	2.65179325275	0.21755741026	0.283890779387	0.646640108603	-0.224730525995	-0.778886758677	0.329425706687	194578.0	2.50950877325	225605.0	2.27457137983	129951.0	2.49710802719	55997.0	2.63048985633	84974.0	2.92825778759	141964.0	2.39663211434
Genetic Information Processing	Folding, sorting and degradation	03050 Proteasome [PATH:ko03050]	0.00681993298949	0.00336397335191	0.0353128130401	0.00988307378231	0.0434956562396	0.480125128491	-0.0284928800506	-0.0552124946227	-0.00177326547841	867.0	0.0111818607777	297.0	0.00299438265912	327.0	0.00628355553164	549.0	0.0257895767832	1420.0	0.0489340981756	1849.0	0.0312147641614
Genetic Information Processing	Folding, sorting and degradation	03060 Protein export [PATH:ko03060]	0.134826222472	0.011553126407	0.146031180475	0.0227140137289	0.578521445483	0.715670926094	-0.0112049580031	-0.0688808886304	0.0464709726242	11660.0	0.150381195696	12172.0	0.122719278541	6837.0	0.13137819318	2950.0	0.138577871604	5131.0	0.17681750545	7268.0	0.122698164373
Genetic Information Processing	Folding, sorting and degradation	04120 Ubiquitin mediated proteolysis [PATH:ko04120]	0.005192823665	0.00313102900452	0.0210545059238	0.0148553244433	0.267831476995	0.651420626252	-0.0158616822588	-0.0586267021159	0.0269033375983	710.0	0.00915700248232	149.0	0.00150223237781	256.0	0.00491923613486	340.0	0.0159716868967	1197.0	0.0412493771241	352.0	0.00594245375057
Genetic Information Processing	Folding, sorting and degradation	04122 Sulfur relay system [PATH:ko04122]	1.01036775084	0.058244529455	0.764870375776	0.037655104366	0.0111128463628	0.227813350438	0.24549737506	0.0997904084635	0.391204341657	80345.0	1.03622445696	92214.0	0.929710446221	55432.0	1.06516834933	17374.0	0.816153200421	21812.0	0.751655316483	43052.0	0.726802610425
Genetic Information Processing	Folding, sorting and degradation	04130 SNARE interactions in vesicular transport [PATH:ko04130]	0.000116186908951	6.19840929815e-05	0.00087618592814	0.000765290840557	0.295019618471	0.641444170463	-0.000759999019189	-0.00306722093321	0.00154722289484	9.0	0.000116074679353	4.0	4.03283859814e-05	10.0	0.000192157661518	12.0	0.000563706596354	56.0	0.00192979542101	8.0	0.000135055767059
Genetic Information Processing	Folding, sorting and degradation	04141 Protein processing in endoplasmic reticulum [PATH:ko04141]	0.0429123959081	0.00842238337704	0.057601401957	0.0169383665859	0.354049728786	0.619587025376	-0.0146890060489	-0.0578219699333	0.0284439578355	4226.0	0.0545035105497	3917.0	0.0394915719723	1808.0	0.0347421052025	922.0	0.0433114568198	2362.0	0.0813960140076	2849.0	0.0480967350437
Genetic Information Processing	Replication and repair	03030 DNA replication [PATH:ko03030]	1.81713049715	0.0568840838369	1.75981180278	0.13050185517	0.612478541688	0.732422256102	0.0573186943717	-0.281453464729	0.396090853472	141962.0	1.83091040337	186358.0	1.87887933868	90634.0	1.7416017494	35719.0	1.6779196596	56412.0	1.94399320161	98183.0	1.65752254714
Genetic Information Processing	Replication and repair	03410 Base excision repair [PATH:ko03410]	0.588939250007	0.0345054924379	0.650380847124	0.046019585858	0.210834557231	0.63694229395	-0.0614415971171	-0.177950457962	0.055067263728	44965.0	0.579921995236	62981.0	0.634980519373	28722.0	0.551915235412	12491.0	0.586771591254	20142.0	0.694106060178	39703.0	0.670264889941
Genetic Information Processing	Replication and repair	03420 Nucleotide excision repair [PATH:ko03420]	1.32129959153	0.0135396653022	1.51074720099	0.0358793666924	0.00991420185609	0.218875071746	-0.189447609458	-0.284818835826	-0.0940763830896	103851.0	1.33938572506	129617.0	1.30681110144	68574.0	1.31770194809	31217.0	1.46643573486	45104.0	1.55431236909	89533.0	1.51149349901
Genetic Information Processing	Replication and repair	03430 Mismatch repair [PATH:ko03430]	0.420092237245	0.0077174709909	0.361423112694	0.0157859157496	0.0193435980132	0.308422923877	0.0586691245512	0.0183807882028	0.0989574608997	33146.0	0.427490146872	40611.0	0.409444020772	22031.0	0.423342544091	7593.0	0.356685348843	11105.0	0.382685324113	20430.0	0.344898665126
Genetic Information Processing	Replication and repair	03440 Homologous recombination [PATH:ko03440]	1.10317944649	0.0609576784449	0.979415434511	0.0289987494815	0.084876865005	0.594138055035	0.123764011983	-0.0323992117134	0.27992723568	86025.0	1.10948047682	101722.0	1.0255710197	61121.0	1.17448684296	19978.0	0.938477531829	28954.0	0.997773153927	59353.0	1.00199561778
Genetic Information Processing	Replication and repair	03450 Non-homologous end-joining [PATH:ko03450]	0.000111918407781	0.000104383243423	0.00114592928927	0.000766898679394	0.194874428803	0.650336756585	-0.00103401088149	-0.0033099759851	0.00124195422212	20.0	0.000257943731896	2.0	2.01641929907e-05	3.0	5.76472984554e-05	38.0	0.00178507088845	46.0	0.00158518909583	4.0	6.75278835293e-05
Genetic Information Processing	Transcription	03020 RNA polymerase [PATH:ko03020]	1.89225807439	0.0324863481592	2.17576104837	0.144280707334	0.102289346903	0.624617926832	-0.283502973984	-0.696084889696	0.129078941728	143163.0	1.84639992447	189720.0	1.9127753471	99793.0	1.91759895159	44814.0	2.10516228408	68973.0	2.37685320667	121151.0	2.04526765436
Genetic Information Processing	Transcription	03022 Basal transcription factors [PATH:ko03022]	0.00220117499535	0.00083866546132	0.00515093837389	0.00214753063998	0.182202112076	0.66192412868	-0.00294976337853	-0.00862565899534	0.00272613223828	257.0	0.00331457695487	128.0	0.0012905083514	104.0	0.00199843967979	71.0	0.00333526402843	237.0	0.00816716990677	234.0	0.00395038118646
Genetic Information Processing	Transcription	03040 Spliceosome [PATH:ko03040]	0.0176753111508	0.00980040971961	0.0659800116557	0.0432777857919	0.252238649107	0.635021862225	-0.0483047005049	-0.171985484904	0.0753760838943	2312.0	0.0298182954072	577.0	0.00581736967781	905.0	0.0173902683674	1190.0	0.0559009041384	3578.0	0.123300143149	1110.0	0.0187389876794
Genetic Information Processing	Translation	00970 Aminoacyl-tRNA biosynthesis [PATH:ko00970]	5.66986188632	0.00594954042516	5.77837124786	0.32090941615	0.6797057915	0.777193474743	-0.108509361538	-1.08438058741	0.867361864338	439073.0	5.66280640975	563113.0	5.67735960378	295040.0	5.66941964543	121767.0	5.72007175985	179837.0	6.19729677014	320919.0	5.41774521358
Genetic Information Processing	Translation	03008 Ribosome biogenesis in eukaryotes [PATH:ko03008]	0.000819157526268	0.000545518548183	0.00315380204485	0.00247118682007	0.312011512201	0.635087262423	-0.00233464451858	-0.00941582788103	0.00474653884387	119.0	0.00153476520478	21.0	0.000211724026402	37.0	0.000710983347617	39.0	0.00183204643815	192.0	0.00661644144346	60.0	0.00101291825294
Genetic Information Processing	Translation	03010 Ribosome [PATH:ko03010]	2.83330004397	0.035651821372	2.88322474003	0.350829519011	0.85948971511	0.89699472086	-0.0499246960637	-1.10226116286	1.00241177073	222945.0	2.87536326538	276549.0	2.78819370369	147605.0	2.83634316284	56436.0	2.65111212265	98055.0	3.37903732155	155167.0	2.6195247759
Genetic Information Processing	Translation	03013 RNA transport [PATH:ko03013]	0.147629527751	0.00568566197949	0.154904085343	0.0376843335102	0.811525805973	0.872314255858	-0.00727455759215	-0.118520043101	0.103970927916	11826.0	0.15252212867	13852.0	0.139657200653	7843.0	0.150709253929	3177.0	0.149241321385	5909.0	0.203627877549	6625.0	0.111843057095
Genetic Information Processing	Translation	03015 mRNA surveillance pathway [PATH:ko03015]	0.00267182327292	0.00119358301234	0.00822350532547	0.00523037562419	0.26966330097	0.650364431751	-0.00555168205255	-0.0204868851487	0.00938352104363	322.0	0.00415289408353	122.0	0.00123001577243	137.0	0.0026325599628	125.0	0.00587194371202	449.0	0.0154728240006	197.0	0.00332574826382
Human Diseases	Cancers	05200 Pathways in cancer [PATH:ko05200]	0.0590456424402	0.0136977920104	0.16614833295	0.0118723252316	0.00122292377293	0.116993040943	-0.10710269051	-0.142975072448	-0.0712303085707	5991.0	0.0772670448896	4388.0	0.0442402394216	2895.0	0.0556296430095	3384.0	0.158965260172	5307.0	0.182882576773	9276.0	0.156597161904
Human Diseases	Cancers	05202 Transcriptional misregulation in cancers [PATH:ko05202]	0.000952469498483	0.000521628440705	0.00455179124064	0.00204129660094	0.12248323693	0.663258283	-0.00359932174215	-0.00935189460287	0.00215325111856	109.0	0.00140579333884	22.0	0.000221806122898	64.0	0.00122980903372	78.0	0.0036640928763	214.0	0.00737457535886	155.0	0.00261670548676
Human Diseases	Cancers	05203 Viral carcinogenesis [PATH:ko05203]	0.192796739428	0.0149096192994	0.195596995996	0.0208978290524	0.885619698013	0.914290839316	-0.0028002565675	-0.05537484156	0.0497743284249	15362.0	0.19812658047	17106.0	0.172464342649	10814.0	0.207799295166	4205.0	0.197532186472	6389.0	0.220168981158	10016.0	0.169089820357
Human Diseases	Cancers	05204 Chemical carcinogenesis [PATH:ko05204]	0.11582428711	0.0259765262672	0.172188301904	0.0745340957432	0.400774988587	0.642583361589	-0.0563640147936	-0.257101390814	0.144373361226	7284.0	0.0939431071567	15108.0	0.152320313852	5267.0	0.101209440322	3798.0	0.178413137746	2262.0	0.0779499507558	15413.0	0.260201817209
Human Diseases	Cancers	05211 Renal cell carcinoma [PATH:ko05211]	0.0	0.0	2.2973755012e-05	3.24897959166e-05	0.42264973081	0.603484939018	-2.2973755012e-05	-0.000121821844731	7.58743347067e-05	0.0	0.0	0.0	0.0	0.0	0.0	0.0	0.0	2.0	6.8921265036e-05	0.0	0.0
Human Diseases	Cancers	05215 Prostate cancer [PATH:ko05215]	0.000613723931375	0.000390313607577	7.33874374078e-05	8.06546157619e-05	0.185153898008	0.664239609105	0.000540336493967	-0.000585401518079	0.00166607450601	32.0	0.000412709971034	115.0	0.00115944109696	14.0	0.000269020726125	0.0	0.0	1.0	3.4460632518e-05	11.0	0.000185701679705
Human Diseases	Cancers	05219 Bladder cancer [PATH:ko05219]	0.0128006487275	0.00293549845474	0.0253150606657	0.0141220782269	0.336134400031	0.622390792316	-0.0125144119382	-0.0532224789662	0.0281936550897	731.0	0.00942784340081	1229.0	0.0123908965928	863.0	0.016583206189	482.0	0.0226422149535	276.0	0.00951113457497	2594.0	0.0437918324687
Human Diseases	Cancers	05221 Acute myeloid leukemia [PATH:ko05221]	6.40525538394e-06	9.05839903443e-06	2.2973755012e-05	3.24897959166e-05	0.550558985034	0.705403699574	-1.65684996281e-05	-0.00010708542969	7.39484304341e-05	0.0	0.0	0.0	0.0	1.0	1.92157661518e-05	0.0	0.0	2.0	6.8921265036e-05	0.0	0.0
Human Diseases	Cancers	05222 Small cell lung cancer [PATH:ko05222]	4.27406579743e-05	3.06795496725e-05	6.72333502168e-05	5.14175591365e-05	0.600447096634	0.733311986102	-2.44926922426e-05	-0.00015327298269	0.000104287598205	0.0	0.0	7.0	7.05746754674e-05	3.0	5.76472984554e-05	1.0	4.69755496961e-05	4.0	0.000137842530072	1.0	1.68819708823e-05
Human Diseases	Cardiovascular diseases	05410 Hypertrophic cardiomyopathy (HCM) [PATH:ko05410]	0.00577433736044	0.00450787509402	0.0189408407642	0.0111954466311	0.232823244338	0.64874049636	-0.0131665034037	-0.0426061351475	0.01627312834	206.0	0.00265682043853	1205.0	0.0121489262769	131.0	0.00251726536589	350.0	0.0164414423936	193.0	0.00665090207598	1998.0	0.0337301778229
Human Diseases	Cardiovascular diseases	05416 Viral myocarditis [PATH:ko05416]	4.29906219827e-06	6.07979206628e-06	0.0	0.0	0.42264973081	0.641801443082	4.29906219827e-06	-1.41983095052e-05	2.27964339017e-05	1.0	1.28971865948e-05	0.0	0.0	0.0	0.0	0.0	0.0	0.0	0.0	0.0	0.0
Human Diseases	Endocrine and metabolic diseases	04930 Type II diabetes mellitus [PATH:ko04930]	3.43058217592e-05	2.6487418441e-05	4.28039106368e-05	3.88064426488e-05	0.812308439499	0.869897470657	-8.49808887753e-06	-0.000105776139164	8.87799614091e-05	5.0	6.44859329741e-05	0.0	0.0	2.0	3.84315323036e-05	2.0	9.39510993923e-05	1.0	3.4460632518e-05	0.0	0.0
Human Diseases	Endocrine and metabolic diseases	04940 Type I diabetes mellitus [PATH:ko04940]	0.00641362351137	0.00260295264666	0.00153486598925	0.000290543321531	0.115969741371	0.640063764875	0.00487875752212	-0.00290696037226	0.0126644754165	403.0	0.00519756619771	398.0	0.00401267440515	522.0	0.0100306299312	35.0	0.00164414423936	33.0	0.00113720087309	108.0	0.00182325285529
Human Diseases	Endocrine and metabolic diseases	04950 Maturity onset diabetes of the young [PATH:ko04950]	7.26506782359e-05	8.51578014119e-05	0.000167239418133	0.000107561781682	0.387438236592	0.631788488079	-9.45887398966e-05	-0.000369611340885	0.000180433861091	2.0	2.57943731896e-05	0.0	0.0	10.0	0.000192157661518	3.0	0.000140926649088	9.0	0.000310145692662	3.0	5.06459126469e-05
Human Diseases	Immune diseases	05310 Asthma [PATH:ko05310]	1.61712095997e-05	1.62696781898e-05	3.93912653921e-05	5.57076617565e-05	0.621133135947	0.736633099242	-2.32200557924e-05	-0.000177409708829	0.000130969597245	0.0	0.0	1.0	1.00820964953e-05	2.0	3.84315323036e-05	0.0	0.0	0.0	0.0	7.0	0.000118173796176
Human Diseases	Immune diseases	05320 Autoimmune thyroid disease [PATH:ko05320]	0.0	0.0	1.1486877506e-05	1.62448979583e-05	0.42264973081	0.635081009123	-1.1486877506e-05	-6.09109223654e-05	3.79371673534e-05	0.0	0.0	0.0	0.0	0.0	0.0	0.0	0.0	1.0	3.4460632518e-05	0.0	0.0
Human Diseases	Immune diseases	05322 Systemic lupus erythematosus [PATH:ko05322]	0.00400724075833	0.000582212609105	0.00955791440736	0.00370631658967	0.165479860271	0.668911547854	-0.00555067364903	-0.0164661364322	0.00536478913415	323.0	0.00416579127013	459.0	0.00462768229136	168.0	0.0032282487135	154.0	0.00723423465321	193.0	0.00665090207598	876.0	0.0147886064929
Human Diseases	Immune diseases	05323 Rheumatoid arthritis [PATH:ko05323]	3.46219640389e-05	2.11205643673e-05	0.000132082094861	2.07860051241e-05	0.00965900140918	0.231011117036	-9.74601308222e-05	-0.00015564347872	-3.92767829243e-05	5.0	6.44859329741e-05	2.0	2.01641929907e-05	1.0	1.92157661518e-05	3.0	0.000140926649088	3.0	0.000103381897554	9.0	0.000151937737941
Human Diseases	Immune diseases	05340 Primary immunodeficiency [PATH:ko05340]	0.029893690994	0.00265698673916	0.0382515613691	0.0115878590281	0.416252559622	0.645753970873	-0.00835787037502	-0.0414296464005	0.0247139056504	2046.0	0.026387643773	3255.0	0.0328172240923	1586.0	0.0304762051168	925.0	0.0434523834689	644.0	0.0221926473416	2909.0	0.0491096532967
Human Diseases	Infectious diseases	05100 Bacterial invasion of epithelial cells [PATH:ko05100]	0.000845389593585	9.81298520581e-05	0.00311815752153	0.00214280482017	0.272258088421	0.640475994892	-0.00227276792795	-0.00877289233308	0.00422735647719	76.0	0.000980186181206	80.0	0.000806567719627	39.0	0.000749414879921	116.0	0.00544916376475	8.0	0.000275685060144	215.0	0.0036296237397
Human Diseases	Infectious diseases	05110 Vibrio cholerae infection [PATH:ko05110]	0.00976314230272	0.00736092475216	0.0087515333562	0.00261990523263	0.868535242267	0.899890305165	0.00101160894652	-0.0187449597013	0.0207681775944	312.0	0.00402392221758	1999.0	0.0201541108942	266.0	0.00511139379638	207.0	0.0097239387871	150.0	0.0051690948777	673.0	0.0113615664038
Human Diseases	Infectious diseases	05111 Vibrio cholerae pathogenic cycle [PATH:ko05111]	0.0704728510834	0.00168405235469	0.0454475238535	0.0116626412958	0.0906795549359	0.605233308525	0.0250253272299	-0.00948526045057	0.0595359149103	5301.0	0.0683679861391	7190.0	0.0724902738015	3672.0	0.0705602933095	1156.0	0.0543037354487	1540.0	0.0530693740777	1716.0	0.0289694620341
Human Diseases	Infectious diseases	05120 Epithelial cell signaling in Helicobacter pylori infection [PATH:ko05120]	0.346953658193	0.0313992404423	0.225904824229	0.054152696447	0.0665237656444	0.615881314192	0.121048833964	-0.0147820619616	0.256879729889	24550.0	0.316625930903	38703.0	0.390207380659	17383.0	0.334027663017	5759.0	0.2705321907	7472.0	0.257489846175	8867.0	0.149692435813
Human Diseases	Infectious diseases	05130 Pathogenic Escherichia coli infection [PATH:ko05130]	0.000257260388753	0.000155561265536	0.000385124748912	0.000166698009809	0.472319123222	0.639413152663	-0.000127864360159	-0.000576341603929	0.000320612883612	35.0	0.000451401530819	7.0	7.05746754674e-05	13.0	0.000249804959974	6.0	0.000281853298177	18.0	0.000620291385324	15.0	0.000253229563235
Human Diseases	Infectious diseases	05131 Shigellosis [PATH:ko05131]	0.0	0.0	1.56585165654e-05	2.21444864934e-05	0.42264973081	0.622053706372	-1.56585165654e-05	-8.30316756118e-05	5.1714642481e-05	0.0	0.0	0.0	0.0	0.0	0.0	1.0	4.69755496961e-05	0.0	0.0	0.0	0.0
Human Diseases	Infectious diseases	05132 Salmonella infection [PATH:ko05132]	0.0149083262432	0.000547414324212	0.0105809062973	0.00520683198368	0.360685719636	0.612525452873	0.00432741994592	-0.0112757459983	0.0199305858901	1097.0	0.0141482136945	1529.0	0.0154155255414	789.0	0.0151612394938	245.0	0.0115090096756	110.0	0.00379066957698	974.0	0.0164430396394
Human Diseases	Infectious diseases	05133 Pertussis [PATH:ko05133]	0.000497651105076	0.000422009138634	0.00113273466333	0.000245595044723	0.15693574355	0.672247140281	-0.000635083558257	-0.00169337637061	0.000423209254094	80.0	0.00103177492759	0.0	0.0	24.0	0.000461178387643	31.0	0.00145624204058	25.0	0.00086151581295	64.0	0.00108044613647
Human Diseases	Infectious diseases	05134 Legionellosis [PATH:ko05134]	0.220441010317	0.00944752425874	0.279933019129	0.0119104051946	0.00603501697175	0.247435695842	-0.0594920088115	-0.0899578063715	-0.0290262112515	18035.0	0.232600760238	20786.0	0.209566457752	11405.0	0.219155812961	6316.0	0.296697571881	7839.0	0.270136898309	16169.0	0.272964587196
Human Diseases	Infectious diseases	05140 Leishmaniasis [PATH:ko05140]	0.000126921787561	0.000113276089246	0.000225701845335	0.000126406540644	0.457246762576	0.62789387971	-9.87800577733e-05	-0.000433585890001	0.000236025774454	22.0	0.000283738105086	2.0	2.01641929907e-05	4.0	7.68630646072e-05	6.0	0.000281853298177	10.0	0.00034460632518	3.0	5.06459126469e-05
Human Diseases	Infectious diseases	05142 Chagas disease (American trypanosomiasis) [PATH:ko05142]	0.0257769503674	0.00785244753551	0.0754220739126	0.0113311730761	0.00952408979823	0.248492161099	-0.0496451235452	-0.0780788010058	-0.0212114460845	1347.0	0.0173725103432	3597.0	0.0362653010937	1233.0	0.0236930396652	1265.0	0.0594240703656	2444.0	0.084221785874	4894.0	0.082620365498
Human Diseases	Infectious diseases	05143 African trypanosomiasis [PATH:ko05143]	0.00343640305915	0.00104486236863	0.00589944030692	0.00373312524399	0.452512722926	0.630442482911	-0.00246303724777	-0.0128580070252	0.00793193252962	228.0	0.00294055854362	485.0	0.00488981680024	129.0	0.00247883383358	86.0	0.00403989727387	74.0	0.00255008680633	658.0	0.0111083368406
Human Diseases	Infectious diseases	05144 Malaria [PATH:ko05144]	0.000113448431206	8.6988176403e-05	0.000530356148643	0.000336154014627	0.216717016725	0.647893581251	-0.000416907717437	-0.00136272262408	0.000528907189209	10.0	0.000128971865948	0.0	0.0	11.0	0.00021137342767	13.0	0.00061068214605	26.0	0.000895976445468	5.0	8.44098544116e-05
Human Diseases	Infectious diseases	05145 Toxoplasmosis [PATH:ko05145]	0.00148467133311	0.0012478039435	0.0057232969699	0.00308484113489	0.18193823481	0.678133420655	-0.00423862563679	-0.0123444258337	0.00386717456009	238.0	0.00306953040957	2.0	2.01641929907e-05	71.0	0.00136431939678	96.0	0.00450965277083	289.0	0.00995912279771	160.0	0.00270111534117
Human Diseases	Infectious diseases	05146 Amoebiasis [PATH:ko05146]	0.0170073177555	0.00115076534041	0.0284581773253	0.0113460557047	0.289110714976	0.648240431236	-0.0114508595698	-0.0454859243224	0.0225842051827	1441.0	0.0185848458831	1643.0	0.0165648845418	826.0	0.0158722228414	513.0	0.0240984569941	501.0	0.0172647768915	2607.0	0.0440112980902
Human Diseases	Infectious diseases	05150 Staphylococcus aureus infection [PATH:ko05150]	0.00496316797416	0.00201395416813	0.00543920622133	0.00454068882054	0.901471714692	0.920720221056	-0.000476038247172	-0.0122310768066	0.0112790003122	477.0	0.00615195800573	211.0	0.00212732236052	344.0	0.00661022355622	54.0	0.00253667968359	56.0	0.00192979542101	702.0	0.0118511435594
Human Diseases	Infectious diseases	05152 Tuberculosis [PATH:ko05152]	0.00362245064148	0.00137013677276	0.00308497984062	0.00164259949141	0.740822120343	0.820910998218	0.000537470800855	-0.00371579366907	0.00479073527078	334.0	0.00430766032267	481.0	0.00484948841426	89.0	0.00171020318751	38.0	0.00178507088845	60.0	0.00206763795108	320.0	0.00540223068234
Human Diseases	Infectious diseases	05160 Hepatitis C [PATH:ko05160]	1.28105107679e-05	1.81167980689e-05	4.57152797729e-05	4.30432344324e-05	0.400121517189	0.645139749626	-3.2904769005e-05	-0.000145271365078	7.94618270683e-05	0.0	0.0	0.0	0.0	2.0	3.84315323036e-05	0.0	0.0	3.0	0.000103381897554	2.0	3.37639417646e-05
Human Diseases	Infectious diseases	05162 Measles [PATH:ko05162]	0.0	0.0	2.2973755012e-05	3.24897959166e-05	0.42264973081	0.600497389815	-2.2973755012e-05	-0.000121821844731	7.58743347067e-05	0.0	0.0	0.0	0.0	0.0	0.0	0.0	0.0	2.0	6.8921265036e-05	0.0	0.0
Human Diseases	Infectious diseases	05164 Influenza A [PATH:ko05164]	8.1651620739e-05	4.70786739522e-05	6.26340662615e-05	8.85779459736e-05	0.805744322247	0.872636303717	1.90175544775e-05	-0.000204782706907	0.000242817815862	7.0	9.02803061637e-05	2.0	2.01641929907e-05	7.0	0.000134510363063	4.0	0.000187902198785	0.0	0.0	0.0	0.0
Human Diseases	Infectious diseases	05166 HTLV-I infection [PATH:ko05166]	4.29906219827e-06	6.07979206628e-06	2.12858401928e-05	1.94288636825e-05	0.342131554345	0.621466810741	-1.69867779945e-05	-7.02137118036e-05	3.62401558145e-05	1.0	1.28971865948e-05	0.0	0.0	0.0	0.0	1.0	4.69755496961e-05	0.0	0.0	1.0	1.68819708823e-05
Human Diseases	Infectious diseases	05168 Herpes simplex infection [PATH:ko05168]	4.29906219827e-06	6.07979206628e-06	8.26596365311e-05	2.29621990264e-05	0.0332698303411	0.43402005945	-7.83605743328e-05	-0.000142777805473	-1.39433431929e-05	1.0	1.28971865948e-05	0.0	0.0	0.0	0.0	2.0	9.39510993923e-05	3.0	0.000103381897554	3.0	5.06459126469e-05
Human Diseases	Infectious diseases	05169 Epstein-Barr virus infection [PATH:ko05169]	3.03229018406e-05	1.50422069818e-05	0.000125658961813	0.000113859214539	0.35780239902	0.614905919274	-9.53360599721e-05	-0.000433703652331	0.000243031532387	4.0	5.15887463793e-05	2.0	2.01641929907e-05	1.0	1.92157661518e-05	0.0	0.0	8.0	0.000275685060144	6.0	0.000101291825294
Human Diseases	Neurodegenerative diseases	05010 Alzheimers disease [PATH:ko05010]	0.0310468422577	0.0147996408676	0.162230752517	0.145859479686	0.330992101619	0.620880608919	-0.131183910259	-0.56871764021	0.306349819692	3865.0	0.049847626189	1357.0	0.0136814049442	1541.0	0.0296114956399	1709.0	0.0802812144307	10654.0	0.367143578847	2326.0	0.0392674642723
Human Diseases	Neurodegenerative diseases	05012 Parkinsons disease [PATH:ko05012]	0.00534590234101	0.00388579060969	0.0185585542125	0.0147385825394	0.331858809634	0.618464145227	-0.0132126518715	-0.0545825867685	0.0281572830256	812.0	0.010472515515	106.0	0.00106870222851	234.0	0.00449648927952	265.0	0.0124485206695	1128.0	0.0388715934803	258.0	0.00435554848764
Human Diseases	Neurodegenerative diseases	05014 Amyotrophic lateral sclerosis (ALS) [PATH:ko05014]	0.000275109419661	0.000283560953674	0.000805347340724	0.000289520396998	0.137959607613	0.671091650593	-0.000530237921063	-0.00132598110258	0.000265505260457	52.0	0.000670653702931	2.0	2.01641929907e-05	7.0	0.000134510363063	23.0	0.00108043764301	27.0	0.000930437077986	24.0	0.000405167301176
Human Diseases	Neurodegenerative Diseases	05016 Huntingtons disease [PATH:ko05016]	0.00613483059949	0.00458882671803	0.0192788657792	0.0134162004385	0.298763390787	0.635148838192	-0.0131440351797	-0.0493872505686	0.0230991802092	904.0	0.0116590566817	42.0	0.000423448052804	329.0	0.00632198706395	317.0	0.0148912492537	1087.0	0.0374587075471	325.0	0.00548664053675
Human Diseases	Neurodegenerative diseases	05020 Prion diseases [PATH:ko05020]	0.000314938248237	0.00022767122271	0.000593126149179	0.000408697157373	0.459740978334	0.62831267039	-0.000278187900942	-0.00130626000827	0.000749884206384	47.0	0.000606167769956	5.0	5.04104824767e-05	15.0	0.000288236492277	24.0	0.00112741319271	15.0	0.00051690948777	8.0	0.000135055767059
Human Diseases	Substance dependence	05030 Cocaine addiction [PATH:ko05030]	0.0169491442011	0.00868433182904	0.0183742369869	0.0100916819359	0.887162436493	0.912600785926	-0.00142509278583	-0.027794176439	0.0249439908674	801.0	0.0103306464625	2898.0	0.0292179156435	588.0	0.0112988704973	304.0	0.0142805671076	249.0	0.00858069749699	1911.0	0.0322614463561
Human Diseases	Substance dependence	05032 Morphine addiction [PATH:ko05032]	0.00544595241343	0.000865146166196	0.00655565367518	0.00165824740938	0.462772944251	0.62945893365	-0.00110970126175	-0.00530785137215	0.00308844884866	510.0	0.00657756516336	524.0	0.00528301856356	233.0	0.00447727351337	140.0	0.00657657695746	131.0	0.00451434285986	508.0	0.00857604120822
Human Diseases	Substance dependence	05034 Alcoholism [PATH:ko05034]	0.000339334954544	0.000153103890414	0.00060813612721	0.000298257600555	0.339618123354	0.620830582183	-0.000268801172667	-0.00102530826735	0.000487705922015	43.0	0.000554579023577	25.0	0.000252052412384	11.0	0.00021137342767	5.0	0.000234877748481	28.0	0.000964897710504	37.0	0.000624632922646
Metabolism	Amino acid metabolism	00250 Alanine, aspartate and glutamate metabolism [PATH:ko00250]	3.54731106686	0.0147193858818	3.77637032455	0.0316752127249	0.00336731019245	0.241604506308	-0.229059257697	-0.310481728199	-0.147636787194	274305.0	3.53776276889	353905.0	3.56810436018	184019.0	3.53606607149	79472.0	3.73324088545	110515.0	3.80841680273	224349.0	3.78745328548
Metabolism	Amino acid metabolism	00260 Glycine, serine and threonine metabolism [PATH:ko00260]	2.86510098936	0.0403329124366	3.2406142366	0.116985097582	0.0341064890695	0.425589667954	-0.375513247239	-0.69113563808	-0.0598908563976	217733.0	2.80814312885	286740.0	2.89094034907	150721.0	2.89621949017	68067.0	3.19748474117	90650.0	3.12385633776	201428.0	3.40050163088
Metabolism	Amino acid metabolism	00270 Cysteine and methionine metabolism [PATH:ko00270]	2.23806818259	0.071291018506	2.19719086036	0.0588740553687	0.566850215156	0.716678465858	0.0408773222279	-0.143228937772	0.224983582228	179163.0	2.31069864189	212376.0	2.14119532529	117732.0	2.26231058059	48030.0	2.25623565191	64378.0	2.21850660024	125390.0	2.11683032893
Metabolism	Amino acid metabolism	00280 Valine, leucine and isoleucine degradation [PATH:ko00280]	1.35938217928	0.106372565742	2.27413967504	0.448994138102	0.0951792523641	0.620828305193	-0.914757495764	-2.19153831353	0.362023321999	94723.0	1.22166020582	146860.0	1.48065669131	71599.0	1.3758296407	42388.0	1.99119960052	55812.0	1.9233168221	172249.0	2.90790260251
Metabolism	Amino acid metabolism	00290 Valine, leucine and isoleucine biosynthesis [PATH:ko00290]	1.41539976914	0.0727294026395	1.32317525291	0.135080341034	0.456417191	0.629767951044	0.0922245162257	-0.248619574445	0.433068606897	106939.0	1.37921223726	133912.0	1.35011370588	78939.0	1.51687336426	29262.0	1.37459853521	33027.0	1.13813131017	86293.0	1.45679591335
Metabolism	Amino acid metabolism	00300 Lysine biosynthesis [PATH:ko00300]	1.31251201455	0.0662570268515	1.33089403753	0.0188773641742	0.737667128861	0.820583201485	-0.0183820229848	-0.202418902102	0.165654856132	107376.0	1.38484830781	121479.0	1.22476300016	69106.0	1.32792473569	28891.0	1.35717060627	38358.0	1.32184094213	77815.0	1.31367056421
Metabolism	Amino acid metabolism	00310 Lysine degradation [PATH:ko00310]	0.430570435338	0.0550221955669	0.688734589459	0.0245747361019	0.0113339587052	0.216856409892	-0.258164154121	-0.400452717211	-0.115875591031	37060.0	0.477969735204	35055.0	0.353427892644	23955.0	0.460313678167	15105.0	0.70956567816	20383.0	0.702411072615	38753.0	0.654227017602
Metabolism	Amino acid metabolism	00330 Arginine and proline metabolism [PATH:ko00330]	2.00768997784	0.146504416745	1.8247846567	0.115831443526	0.24184357025	0.636780776714	0.182905321144	-0.19158143449	0.557392076778	144794.0	1.86743523581	219189.0	2.20988464872	101258.0	1.945750049	39799.0	1.86957990236	48343.0	1.66593035782	114847.0	1.93884370992
Metabolism	Amino acid metabolism	00340 Histidine metabolism [PATH:ko00340]	1.14606293038	0.00937629413423	1.21476321125	0.0519646967412	0.199350580685	0.650154734734	-0.0687002808703	-0.220307021011	0.0829064592707	88562.0	1.14220063921	112775.0	1.13700843226	60314.0	1.15897971968	25328.0	1.1897967227	37350.0	1.28710462455	69150.0	1.16738828651
Metabolism	Amino Acid Metabolism	00350 Tyrosine metabolism [PATH:ko00350]	0.213979450227	0.0242935432995	0.447748435737	0.076173733865	0.0389430307219	0.447065992687	-0.23376898551	-0.441843944194	-0.0256940268255	14468.0	0.186596495654	24364.0	0.245640199013	10913.0	0.209701656015	7705.0	0.361946610409	12601.0	0.43423843036	32405.0	0.547060266441
Metabolism	Amino acid metabolism	00360 Phenylalanine metabolism [PATH:ko00360]	0.442901919268	0.0380596729637	0.553882113077	0.112008657961	0.294476541186	0.645150895575	-0.11098019381	-0.41388779913	0.191927411511	30211.0	0.389636904216	47236.0	0.476237910054	24086.0	0.462830943533	10830.0	0.508745203209	12912.0	0.444955687073	41935.0	0.70794544895
Metabolism	Amino acid metabolism	00380 Tryptophan metabolism [PATH:ko00380]	0.157652398074	0.030932382759	0.235830768408	0.036519463685	0.0838049929286	0.601300824263	-0.0781783703343	-0.173148896132	0.0167921554632	10379.0	0.133859899668	19970.0	0.201339467012	7169.0	0.137757827542	4172.0	0.195981993332	6596.0	0.227302332089	16835.0	0.284207979804
Metabolism	Amino acid metabolism	00400 Phenylalanine, tyrosine and tryptophan biosynthesis [PATH:ko00400]	1.27515052653	0.00982557937097	1.12410483595	0.0127699225704	0.000273395977766	0.0392323228094	0.151045690587	0.118576574646	0.183514806528	99876.0	1.28811940834	125405.0	1.264345311	66247.0	1.27298686026	24314.0	1.14216351531	32362.0	1.11521498955	66043.0	1.11493600298
Metabolism	Biosynthesis of other secondary metabolites	00232 Caffeine metabolism [PATH:ko00232]	0.000336953663147	0.000290186206308	0.00069822710285	0.00072497233216	0.565673402309	0.718355161339	-0.000361273439702	-0.00226953853773	0.00154699165832	3.0	3.86915597845e-05	24.0	0.000241970315888	38.0	0.000730199113769	5.0	0.000234877748481	4.0	0.000137842530072	102.0	0.00172196103
Metabolism	Biosynthesis of other secondary metabolites	00311 Penicillin and cephalosporin biosynthesis [PATH:ko00311]	0.0602601780652	0.0145640658973	0.0858449705877	0.0112485317143	0.125206569477	0.665449730368	-0.0255847925226	-0.0626412810528	0.0114716960077	5702.0	0.0735397579637	3966.0	0.0399855947005	3500.0	0.0672551815313	1489.0	0.0699465934976	2708.0	0.0933193928588	5584.0	0.0942689254068
Metabolism	Biosynthesis of other secondary metabolites	00312 beta-Lactam resistance [PATH:ko00312]	1.19588232283e-05	1.06137960374e-05	0.000281366181372	0.000397911869689	0.439373632817	0.621183411913	-0.000269407358144	-0.00147881134093	0.000939996624646	2.0	2.57943731896e-05	1.0	1.00820964953e-05	0.0	0.0	0.0	0.0	0.0	0.0	50.0	0.000844098544116
Metabolism	Biosynthesis of other secondary metabolites	00331 Clavulanic acid biosynthesis [PATH:ko00331]	2.14953109914e-05	3.03989603314e-05	0.0	0.0	0.42264973081	0.631773295534	2.14953109914e-05	-7.09915475259e-05	0.000113982169509	5.0	6.44859329741e-05	0.0	0.0	0.0	0.0	0.0	0.0	0.0	0.0	0.0	0.0
Metabolism	Biosynthesis of other secondary metabolites	00521 Streptomycin biosynthesis [PATH:ko00521]	0.730065796835	0.0423807210292	0.79281814191	0.0691377236588	0.346829395296	0.618261095962	-0.0627523450746	-0.235757455353	0.110252765203	61145.0	0.78859847434	68402.0	0.689635564474	37051.0	0.711963351691	16862.0	0.792101718976	25474.0	0.877850152764	41968.0	0.708502553989
Metabolism	Biosynthesis of other secondary metabolites	00901 Indole alkaloid biosynthesis [PATH:ko00901]	0.0	0.0	1.1486877506e-05	1.62448979583e-05	0.42264973081	0.606502363713	-1.1486877506e-05	-6.09109223654e-05	3.79371673534e-05	0.0	0.0	0.0	0.0	0.0	0.0	0.0	0.0	1.0	3.4460632518e-05	0.0	0.0
Metabolism	Biosynthesis of other secondary metabolites	00940 Phenylpropanoid biosynthesis [PATH:ko00940]	0.163503398725	0.0275417522926	0.164198995956	0.0159137012473	0.977156499948	0.987478575652	-0.000695597230952	-0.0697932134517	0.0684020189898	14620.0	0.188556868016	12413.0	0.125149063797	9201.0	0.176804264363	3172.0	0.149006443636	4568.0	0.157416169342	11028.0	0.18617437489
Metabolism	Biosynthesis of Other Secondary Metabolites	00941 Flavonoid biosynthesis [PATH:ko00941]	0.00950220919051	0.00156927351459	0.0196502687456	0.00956116851524	0.270636326393	0.647271880622	-0.0101480595551	-0.038229332206	0.0179332130959	714.0	0.0092085912287	1146.0	0.0115540825837	403.0	0.00774395375918	357.0	0.0167702712415	280.0	0.00964897710504	1927.0	0.0325315578902
Metabolism	Biosynthesis of other secondary metabolites	00943 Isoflavonoid biosynthesis [PATH:ko00943]	0.000592285105793	0.00025148989295	0.000857284664592	0.000906613301403	0.724296717851	0.815188854993	-0.000264999558799	-0.00279259748161	0.00226259836401	33.0	0.000425607157629	94.0	0.000947717070562	21.0	0.000403531089188	8.0	0.000375804397569	2.0	6.8921265036e-05	126.0	0.00212712833117
Metabolism	Biosynthesis of other secondary metabolites	00944 Flavone and flavonol biosynthesis [PATH:ko00944]	0.0	0.0	0.0	0.0	1.0	1.0	0.0	0.0	0.0	0.0	0.0	0.0	0.0	0.0	0.0	0.0	0.0	0.0	0.0	0.0	0.0
Metabolism	Biosynthesis of other secondary metabolites	00945 Stilbenoid, diarylheptanoid and gingerol biosynthesis [PATH:ko00945]	0.00744277005854	0.000633993283081	0.0295357487756	0.0189960204112	0.241653574835	0.642171999792	-0.022092978717	-0.0797963112165	0.0356103537824	508.0	0.00655177079017	791.0	0.00797493832782	406.0	0.00780160105764	577.0	0.0271048921747	220.0	0.00758133915396	3194.0	0.0539210149981
Metabolism	Biosynthesis of other secondary metabolites	00960 Tropane, piperidine and pyridine alkaloid biosynthesis [PATH:ko00960]	0.0138685583417	0.00155047782588	0.0295603793415	0.0164106763941	0.30852771627	0.641648221519	-0.0156918209998	-0.0650090634548	0.0336254214551	950.0	0.0122523272651	1583.0	0.0159599587521	697.0	0.0133933890078	563.0	0.0264472344789	325.0	0.0111997055684	3023.0	0.0510341979772
Metabolism	Carbohydrate metabolism	00010 Glycolysis / Gluconeogenesis [PATH:ko00010]	2.07329781523	0.0740184839054	2.15178826039	0.14353828697	0.54134687101	0.696710995425	-0.0784904451602	-0.442369159953	0.285388269633	164828.0	2.12581747205	195259.0	1.96862007958	110610.0	2.12545589405	47461.0	2.22950656413	66027.0	2.27533218327	115539.0	1.95052603377
Metabolism	Carbohydrate metabolism	00020 Citrate cycle (TCA cycle) [PATH:ko00020]	1.44539305298	0.0488649519168	1.3957674289	0.0431918375698	0.343301040961	0.619669174565	0.0496256240779	-0.0791770255387	0.178428273695	116719.0	1.50534672216	137437.0	1.38565309603	75208.0	1.44517934075	30195.0	1.41842672307	41600.0	1.43356231275	79097.0	1.33531325088
Metabolism	Carbohydrate metabolism	00030 Pentose phosphate pathway [PATH:ko00030]	1.42626773323	0.0697576767062	1.48552762868	0.0407466361234	0.37104101803	0.615542035692	-0.0592598954443	-0.234157891805	0.115638100916	108292.0	1.39666213073	151017.0	1.52256796644	70753.0	1.35957310254	32488.0	1.52614165853	43546.0	1.50062270363	84695.0	1.42981852388
Metabolism	Carbohydrate metabolism	00040 Pentose and glucuronate interconversions [PATH:ko00040]	0.372202530398	0.0355228740859	0.51762993415	0.0707229400431	0.0818995527062	0.618557148071	-0.145427403753	-0.32528871255	0.0344339050454	31518.0	0.406493527096	32063.0	0.32326225993	20132.0	0.386851804168	10609.0	0.498363606726	12834.0	0.442267757736	36267.0	0.612258437989
Metabolism	Carbohydrate metabolism	00051 Fructose and mannose metabolism [PATH:ko00051]	0.879039532493	0.0734944107931	0.859739903233	0.0262851231309	0.753871079304	0.825805342596	0.0192996292604	-0.177800853686	0.216400112207	75518.0	0.973969737268	78845.0	0.794922898175	45183.0	0.868225962037	18069.0	0.84880120746	26000.0	0.895976445468	49428.0	0.834442056771
Metabolism	Carbohydrate metabolism	00052 Galactose metabolism [PATH:ko00052]	0.412230840755	0.0428372989068	0.457722384543	0.0306819068191	0.295526402886	0.637714869385	-0.0454915437883	-0.153305075706	0.0623219881298	35898.0	0.462983204381	35529.0	0.358206806383	21623.0	0.415502511501	8849.0	0.415686639261	13622.0	0.46942273616	28910.0	0.488057778208
Metabolism	Carbohydrate metabolism	00053 Ascorbate and aldarate metabolism [PATH:ko00053]	0.0198223570809	0.00333930468547	0.051544010721	0.0185820098811	0.133041137492	0.681835829647	-0.0317216536401	-0.085951209204	0.0225079019237	1245.0	0.0160569973105	1908.0	0.0192366401131	1258.0	0.024173433819	1119.0	0.05256564011	821.0	0.0282921792973	4370.0	0.0737742127557
Metabolism	Carbohydrate metabolism	00500 Starch and sucrose metabolism [PATH:ko00500]	1.21673398395	0.143882144867	1.10368626474	0.129267653718	0.45543810841	0.631452836298	0.113047719205	-0.268398495603	0.494493934013	107211.0	1.38272027202	102341.0	1.03181183743	64305.0	1.23566984239	25346.0	1.1906422826	34807.0	1.19947123605	54552.0	0.920945275572
Metabolism	Carbohydrate Metabolism	00520 Amino sugar and nucleotide sugar metabolism [PATH:ko00520]	1.14943440293	0.0390369300841	1.31381017651	0.140787752114	0.236079133558	0.645282965059	-0.164375773583	-0.556909056519	0.228157509354	92436.0	1.19216434008	114891.0	1.15834214845	57130.0	1.09779672025	27194.0	1.27745309844	43572.0	1.50151868008	68858.0	1.16245875101
Metabolism	Carbohydrate metabolism	00562 Inositol phosphate metabolism [PATH:ko00562]	0.0259918486197	0.0050332499565	0.0520036272563	0.0274316496671	0.310866438539	0.637276199006	-0.0260117786365	-0.105940321995	0.0539167647219	1483.0	0.0191265277201	2757.0	0.0277963400377	1616.0	0.0310526781013	1136.0	0.0533642244548	515.0	0.0177472257468	5029.0	0.0848994315672
Metabolism	Carbohydrate metabolism	00620 Pyruvate metabolism [PATH:ko00620]	1.84682304567	0.0729766574733	1.72188393456	0.0708798106248	0.157484394543	0.664676782851	0.124939111113	-0.0748538247632	0.32473204699	140711.0	1.81477602294	176341.0	1.77788697809	101365.0	1.94780613598	38384.0	1.80310949954	47312.0	1.63040144569	102603.0	1.73214085844
Metabolism	Carbohydrate metabolism	00630 Glyoxylate and dicarboxylate metabolism [PATH:ko00630]	1.12277199752	0.0616708406642	1.05483101091	0.169722046992	0.637952208867	0.747315444673	0.0679409866084	-0.386037950197	0.521919923414	84747.0	1.09299787235	105798.0	1.06666564501	62899.0	1.20865247518	23816.0	1.11876969156	23868.0	0.82250637694	72457.0	1.22321696422
Metabolism	Carbohydrate metabolism	00640 Propanoate metabolism [PATH:ko00640]	0.244525277231	0.0450234018593	0.174205878364	0.0139184024916	0.14865141728	0.688112205798	0.0703193988676	-0.0532546993562	0.193893497091	14448.0	0.186338551922	29360.0	0.296010353103	13074.0	0.251226926669	3778.0	0.177473626752	4520.0	0.155762058981	11218.0	0.189381949358
Metabolism	Carbohydrate metabolism	00650 Butanoate metabolism [PATH:ko00650]	0.214662953677	0.027261171393	0.257203966438	0.0433921703836	0.316716303889	0.626879856663	-0.0425410127611	-0.151080245577	0.0659982200553	15966.0	0.205916481173	18500.0	0.186518785164	13091.0	0.251553594693	5160.0	0.242393836432	6182.0	0.213035630226	18729.0	0.316182432655
Metabolism	Carbohydrate metabolism	00660 C5-Branched dibasic acid metabolism [PATH:ko00660]	0.0111307708777	0.0057518435586	0.00803521778968	0.00428257928098	0.577074092367	0.716970842032	0.00309555308805	-0.0114513257091	0.0176424318852	300.0	0.00386915597845	1779.0	0.0179360496652	603.0	0.0115871069895	164.0	0.00770399015017	86.0	0.00296361439655	796.0	0.0134380488223
Metabolism	Energy metabolism	00190 Oxidative phosphorylation [PATH:ko00190]	3.70142480889	0.0727133009862	3.65887188446	0.0313489474511	0.507706494127	0.6653505197	0.0425529244326	-0.146535014288	0.231640863153	294904.0	3.80343191556	360953.0	3.63916297628	190556.0	3.66167953482	76975.0	3.61594293786	106520.0	3.67074657582	218572.0	3.68992613969
Metabolism	Energy metabolism	00195 Photosynthesis [PATH:ko00195]	0.0064372349811	0.00205371332618	0.00393260715111	0.00143629424393	0.238333205937	0.645298397206	0.00250462782999	-0.00265254561818	0.00766180127816	540.0	0.0069644807612	367.0	0.00370012941379	450.0	0.00864709476832	74.0	0.00347619067751	71.0	0.00244670490878	348.0	0.00587492586705
Metabolism	Energy metabolism	00196 Photosynthesis - antenna proteins [PATH:ko00196]	0.000322659131323	0.000428463258338	1.68819708823e-05	2.38747121814e-05	0.419135611985	0.639850641701	0.000305777160441	-0.00099212557371	0.00160367989459	72.0	0.000928597434827	2.0	2.01641929907e-05	1.0	1.92157661518e-05	0.0	0.0	0.0	0.0	3.0	5.06459126469e-05
Metabolism	Energy Metabolism	00680 Methane metabolism [PATH:ko00680]	0.86544195989	0.00990941512477	0.676477238813	0.0517529696281	0.0316979374594	0.433205145279	0.188964721077	0.0386885030598	0.339240939095	66927.0	0.863170007231	87140.0	0.878553888604	44474.0	0.854601983836	15803.0	0.742354611848	19476.0	0.671155278921	36484.0	0.61592182567
Metabolism	Energy metabolism	00710 Carbon fixation in photosynthetic organisms [PATH:ko00710]	0.0981697401533	0.0314749668608	0.0840550114845	0.0231906084148	0.638758817211	0.745218620079	0.0141147286688	-0.065371518506	0.0936009758437	8388.0	0.108181601157	5515.0	0.0556027621718	6803.0	0.130724857131	2370.0	0.11133205278	2501.0	0.0861860419276	3237.0	0.0546469397461
Metabolism	Energy metabolism	00720 Carbon fixation pathways in prokaryotes [PATH:ko00720]	0.308910041881	0.00466458644589	0.377162725405	0.0112833506478	0.00638046553735	0.183119360922	-0.0682526835249	-0.0977949454805	-0.0387104215692	23546.0	0.303677155562	31244.0	0.3150050229	16031.0	0.30804794718	7809.0	0.366832067577	10789.0	0.371795764237	23271.0	0.392860344402
Metabolism	Energy metabolism	00910 Nitrogen metabolism [PATH:ko00910]	1.78401983112	0.244172903938	1.14660163921	0.297515659309	0.0816814816919	0.633583385016	0.637418191902	-0.129677897143	1.40451428095	147127.0	1.89752437214	143307.0	1.44483500246	104586.0	2.00970011875	31956.0	1.50115066609	33822.0	1.16552751302	45796.0	0.773126738526
Metabolism	Energy metabolism	00920 Sulfur metabolism [PATH:ko00920]	0.577106035283	0.0770448890145	0.551232248196	0.02713120519	0.690233678683	0.782992354869	0.0258737870876	-0.181274833259	0.233022407434	50468.0	0.650895213067	46695.0	0.47078349585	31726.0	0.609639396932	12551.0	0.589590124236	15463.0	0.532864760626	31468.0	0.531241859725
Metabolism	Glycan biosynthesis and metabolism	00510 N-Glycan biosynthesis [PATH:ko00510]	0.0661418491031	0.00768755392291	0.0778144539246	0.0136040712262	0.364778610734	0.612230767723	-0.0116726048215	-0.0458550252574	0.0225098156144	5268.0	0.0679423789815	7392.0	0.0745268572936	2912.0	0.0559563110341	1261.0	0.0592361681668	2402.0	0.0827744393083	5416.0	0.0914327542986
Metabolism	Glycan biosynthesis and metabolism	00511 Other glycan degradation [PATH:ko00511]	0.0413082520891	0.00966276576728	0.043195135558	0.0115798400448	0.868421171079	0.903032159781	-0.00188688346884	-0.0318742747238	0.0281005077861	4262.0	0.0549678092671	3386.0	0.0341379787332	1812.0	0.0348189682671	855.0	0.0401640949902	893.0	0.0307733448386	3474.0	0.0586479668452
Metabolism	Glycan Biosynthesis and Metabolism	00512 Mucin type O-glycan biosynthesis [PATH:ko00512]	1.71095729661e-05	1.59698427879e-05	0.000147409262508	0.000139447431041	0.316799717578	0.622750129759	-0.000130299689542	-0.000547043066203	0.00028644368712	1.0	1.28971865948e-05	0.0	0.0	2.0	3.84315323036e-05	1.0	4.69755496961e-05	10.0	0.00034460632518	3.0	5.06459126469e-05
Metabolism	Glycan biosynthesis and metabolism	00513 Various types of N-glycan biosynthesis [PATH:ko00513]	0.000199006359509	0.00011314875586	0.00054590421839	0.00047732712422	0.413406750657	0.644824659992	-0.000346897858881	-0.00170416078551	0.00101036506775	14.0	0.000180560612327	7.0	7.05746754674e-05	18.0	0.000345883790733	2.0	9.39510993923e-05	35.0	0.00120612213813	20.0	0.000337639417646
Metabolism	Glycan biosynthesis and metabolism	00514 Other types of O-glycan biosynthesis [PATH:ko00514]	0.000162145475131	4.33662253429e-05	0.000635182402614	0.000474310635865	0.293420922468	0.647783113448	-0.000473036927483	-0.00189951982419	0.000953445969225	15.0	0.000193457798922	10.0	0.000100820964953	10.0	0.000192157661518	3.0	0.000140926649088	37.0	0.00127504340317	29.0	0.000489577155587
Metabolism	Glycan biosynthesis and metabolism	00531 Glycosaminoglycan degradation [PATH:ko00531]	3.0006759561e-05	2.1887321826e-05	5.94536512679e-05	4.22201478425e-05	0.445611071847	0.626913615784	-2.9446891707e-05	-0.000136412063644	7.75182802304e-05	4.0	5.15887463793e-05	0.0	0.0	2.0	3.84315323036e-05	2.0	9.39510993923e-05	0.0	0.0	5.0	8.44098544116e-05
Metabolism	Glycan biosynthesis and metabolism	00532 Glycosaminoglycan biosynthesis - chondroitin sulfate / dermatan sulfate [PATH:ko00532]	0.000263058913349	0.000199559137605	0.000152376710988	6.22820391315e-05	0.520861823137	0.676413317829	0.00011068220236	-0.00043624729038	0.000657611695101	14.0	0.000180560612327	7.0	7.05746754674e-05	28.0	0.000538041452251	5.0	0.000234877748481	4.0	0.000137842530072	5.0	8.44098544116e-05
Metabolism	Glycan biosynthesis and metabolism	00533 Glycosaminoglycan biosynthesis - keratan sulfate [PATH:ko00533]	4.29906219827e-06	6.07979206628e-06	1.1486877506e-05	1.62448979583e-05	0.605625684054	0.733394815711	-7.18781530773e-06	-5.04279306567e-05	3.60523000412e-05	1.0	1.28971865948e-05	0.0	0.0	0.0	0.0	0.0	0.0	1.0	3.4460632518e-05	0.0	0.0
Metabolism	Glycan biosynthesis and metabolism	00534 Glycosaminoglycan biosynthesis - heparan sulfate / heparin [PATH:ko00534]	0.000565115465289	0.000421307782279	0.00453829358793	0.00306655154889	0.206527817794	0.630568975604	-0.00397317812264	-0.0130699133861	0.00512355714077	38.0	0.000490093090603	9.0	9.07388684581e-05	58.0	0.00111451443681	141.0	0.00662355250716	197.0	0.00678874460605	12.0	0.000202583650588
Metabolism	Glycan biosynthesis and metabolism	00540 Lipopolysaccharide biosynthesis [PATH:ko00540]	1.20140723497	0.0494957302824	1.04365594717	0.117439858093	0.188834093974	0.669078826795	0.157751287798	-0.148765563	0.464268138596	96103.0	1.23945832332	122322.0	1.2332622075	58884.0	1.13150117408	21994.0	1.03318024002	34603.0	1.19244126702	53628.0	0.905346334477
Metabolism	Glycan biosynthesis and metabolism	00550 Peptidoglycan biosynthesis [PATH:ko00550]	1.60807694548	0.0427085179624	1.43100391488	0.0710015018826	0.0505090396212	0.499865323148	0.177073030605	-0.000699792990951	0.354845854201	129110.0	1.66515576126	158364.0	1.59664112939	81310.0	1.5624339458	31450.0	1.47738103794	43091.0	1.48494311583	78823.0	1.33068759086
Metabolism	Glycan biosynthesis and metabolism	00563 Glycosylphosphatidylinositol(GPI)-anchor biosynthesis [PATH:ko00563]	0.000999962724735	0.00047084989848	0.00363568160077	0.000476213819096	0.0051053342634	0.244205155599	-0.00263571887604	-0.00395054170413	-0.00132089604795	123.0	0.00158635395116	43.0	0.0004335301493	51.0	0.000980004073742	78.0	0.0036640928763	122.0	0.0042041971672	180.0	0.00303875475882
Metabolism	Glycan biosynthesis and metabolism	00601 Glycosphingolipid biosynthesis - lacto and neolacto series [PATH:ko00601]	9.3477716814e-05	6.64897100661e-05	6.25972506552e-05	4.49354829909e-05	0.618992813636	0.737140819559	3.08804661588e-05	-0.000135699293176	0.000197460225493	14.0	0.000180560612327	8.0	8.06567719627e-05	1.0	1.92157661518e-05	0.0	0.0	3.0	0.000103381897554	5.0	8.44098544116e-05
Metabolism	Glycan biosynthesis and metabolism	00603 Glycosphingolipid biosynthesis - globo series [PATH:ko00603]	0.0	0.0	1.56585165654e-05	2.21444864934e-05	0.42264973081	0.618879962972	-1.56585165654e-05	-8.30316756118e-05	5.1714642481e-05	0.0	0.0	0.0	0.0	0.0	0.0	1.0	4.69755496961e-05	0.0	0.0	0.0	0.0
Metabolism	Glycan biosynthesis and metabolism	00604 Glycosphingolipid biosynthesis - ganglio series [PATH:ko00604]	1.96185842584e-05	1.58004739656e-05	0.000136950424674	6.13578795793e-05	0.105789794575	0.632534813396	-0.000117331840415	-0.000290077265829	5.5413584998e-05	3.0	3.86915597845e-05	2.0	2.01641929907e-05	0.0	0.0	4.0	0.000187902198785	5.0	0.00017230316259	3.0	5.06459126469e-05
Metabolism	Lipid metabolism	00061 Fatty acid biosynthesis [PATH:ko00061]	1.0021236585	0.0740490636551	1.12822655016	0.0667008499294	0.148824808082	0.667386248742	-0.126102891658	-0.322600758031	0.0703949747155	75562.0	0.974537213478	109442.0	1.10340480464	48316.0	0.928428957391	22294.0	1.04727290493	35131.0	1.21063648099	66744.0	1.12677026457
Metabolism	Lipid metabolism	00062 Fatty acid elongation [PATH:ko00062]	0.000411638929472	0.000124990204823	0.00176771314584	0.000322945207038	0.0169863409623	0.286769403305	-0.00135607421637	-0.00221089129255	-0.000501257140186	33.0	0.000425607157629	25.0	0.000252052412384	29.0	0.000557257218403	39.0	0.00183204643815	39.0	0.0013439646682	126.0	0.00212712833117
Metabolism	Lipid metabolism	00071 Fatty acid metabolism [PATH:ko00071]	0.191081933785	0.012475859392	0.168023251004	0.0149298553087	0.171284080627	0.673404536163	0.023058682781	-0.0156189843467	0.0617363499088	15437.0	0.199093869464	17205.0	0.173462470202	10444.0	0.20068946169	4009.0	0.188324978732	4727.0	0.162895409913	9054.0	0.152849364368
Metabolism	Lipid Metabolism	00100 Steroid biosynthesis [PATH:ko00100]	0.00855292841572	0.00447991953521	0.0128618727597	0.00370308854702	0.355548587891	0.618439058937	-0.00430894434402	-0.015880975691	0.00726308700294	1132.0	0.0145996152253	386.0	0.0038916892472	373.0	0.00716748077463	376.0	0.0176628066857	251.0	0.00864961876202	727.0	0.0122731928314
Metabolism	Lipid metabolism	00120 Primary bile acid biosynthesis [PATH:ko00120]	0.00610748051676	0.00208253511059	0.00521261795691	0.00181544066561	0.671102582076	0.770425764224	0.000894862559856	-0.00456911568342	0.00635884080313	685.0	0.00883457281745	375.0	0.00378078618575	297.0	0.00570708254709	142.0	0.00667052805685	77.0	0.00265346870389	374.0	0.00631385710999
Metabolism	Lipid metabolism	00140 Steroid hormone biosynthesis [PATH:ko00140]	0.132789017337	0.0239932460083	0.199298889109	0.123531212154	0.527934049351	0.682509334071	-0.066509871772	-0.424778182899	0.291758439355	12568.0	0.162091841124	10248.0	0.103321324884	6919.0	0.132953886004	3617.0	0.169910563251	1882.0	0.0648549103989	21510.0	0.363131193679
Metabolism	Lipid metabolism	00561 Glycerolipid metabolism [PATH:ko00561]	0.425385687397	0.0503663168245	0.370303008616	0.0428344760811	0.305586673562	0.640170622718	0.0550826787813	-0.0760532838344	0.186218641397	30202.0	0.389520829537	49257.0	0.496613827071	20297.0	0.390022405583	7991.0	0.375381617622	9155.0	0.315487090702	24881.0	0.420040317523
Metabolism	Lipid metabolism	00564 Glycerophospholipid metabolism [PATH:ko00564]	0.556717986275	0.0778732033669	0.430276742168	0.0442062751263	0.134879876347	0.679132008977	0.126441244108	-0.0691622734923	0.322044761708	38811.0	0.500552708932	66141.0	0.666839944298	26164.0	0.502761305596	8947.0	0.420290243131	11080.0	0.3818238083	28949.0	0.488716175072
Metabolism	Lipid metabolism	00565 Ether lipid metabolism [PATH:ko00565]	0.00040186754843	0.000199761723821	0.00172411342578	0.000265313366954	0.00608372998092	0.218253813066	-0.00132224587735	-0.00199437853767	-0.000650113217041	52.0	0.000670653702931	34.0	0.000342791280842	10.0	0.000192157661518	34.0	0.00159716868967	43.0	0.00148180719827	124.0	0.00209336438941
Metabolism	Lipid metabolism	00590 Arachidonic acid metabolism [PATH:ko00590]	0.102930794841	0.00941158641226	0.19456226122	0.0523645039712	0.1276098794	0.665891552505	-0.0916314663787	-0.244449861943	0.0611869291853	7352.0	0.0948201158451	11518.0	0.116125587433	5092.0	0.097846681245	3649.0	0.171413780841	4214.0	0.145217105431	15819.0	0.267055897387
Metabolism	Lipid metabolism	00591 Linoleic acid metabolism [PATH:ko00591]	0.00695785822975	0.000682073944605	0.0263991153299	0.0116986844726	0.142704743477	0.682604356298	-0.0194412571001	-0.0548644687173	0.015981954517	472.0	0.00608747207275	769.0	0.00775313220492	366.0	0.00703297041156	378.0	0.0177567577851	1246.0	0.0429379481175	1096.0	0.018502640087
Metabolism	Lipid metabolism	00592 alpha-Linolenic acid metabolism [PATH:ko00592]	0.000128319083833	6.95418674105e-05	0.000310944324774	0.000224906585532	0.371124670056	0.612142415552	-0.00018262524094	-0.000799898147227	0.000434647665346	17.0	0.000219252172112	5.0	5.04104824767e-05	6.0	0.000115294596911	13.0	0.00061068214605	2.0	6.8921265036e-05	15.0	0.000253229563235
Metabolism	Lipid metabolism	00600 Sphingolipid metabolism [PATH:ko00600]	0.00880051361734	0.00255891354826	0.0100810515846	0.00487738620733	0.763771377639	0.830312065842	-0.00128053796727	-0.0136208466546	0.01105977072	890.0	0.0114784960694	531.0	0.00535359323903	498.0	0.0095694515436	159.0	0.00746911240169	170.0	0.00585830752806	1002.0	0.0169157348241
Metabolism	Lipid metabolism	01040 Biosynthesis of unsaturated fatty acids [PATH:ko01040]	0.0796055095354	0.00487924450561	0.112773583335	0.0177766538385	0.109762201318	0.630035035567	-0.0331680737996	-0.0828001167591	0.0164639691598	6157.0	0.0794079778643	8498.0	0.0856776560174	3837.0	0.0737308947245	2339.0	0.109875810739	2687.0	0.0925957195759	8047.0	0.13584921969
Metabolism	Metabolism of cofactors and vitamins	00130 Ubiquinone and other terpenoid-quinone biosynthesis [PATH:ko00130]	0.722547460409	0.0500178296002	0.693710562835	0.0704206074774	0.663945196085	0.765270165769	0.0288368975746	-0.148247482267	0.205921277417	59331.0	0.765202977857	64704.0	0.652351971635	39035.0	0.750087431736	16103.0	0.756447276757	21164.0	0.729324826611	35266.0	0.595359585136
Metabolism	Metabolism of cofactors and vitamins	00670 One carbon pool by folate [PATH:ko00670]	0.532557699386	0.0162692877808	0.559217475202	0.0439931210769	0.489923436014	0.644990945577	-0.0266597758164	-0.143991731845	0.0906721802121	43053.0	0.555262574467	52016.0	0.524430331302	26956.0	0.517980192388	12283.0	0.577000676918	17468.0	0.601958328825	29540.0	0.498693419864
Metabolism	Metabolism of cofactors and vitamins	00730 Thiamine metabolism [PATH:ko00730]	0.50819622381	0.0178264382254	0.41901178971	0.0154590038434	0.00624352289825	0.199099007978	0.0891844341009	0.0424918251768	0.135877043025	38846.0	0.501004110462	52838.0	0.532717814621	25545.0	0.490866746348	9137.0	0.429215597574	12497.0	0.430654524578	23526.0	0.397165246977
Metabolism	Metabolism of cofactors and vitamins	00740 Riboflavin metabolism [PATH:ko00740]	0.432936940758	0.00663501557685	0.385072788902	0.0212637869342	0.0749751222786	0.614796002684	0.0478641518554	-0.0104151108387	0.10614341455	33927.0	0.437562849602	43413.0	0.437694055152	22042.0	0.423553917518	8060.0	0.378622930551	12006.0	0.413734354011	21494.0	0.362861082144
Metabolism	Metabolism of Cofactors and Vitamins	00750 Vitamin B6 metabolism [PATH:ko00750]	0.216514220726	0.00399391235754	0.205962616751	0.0103541377301	0.284650536761	0.643265386223	0.0105516039752	-0.016870560226	0.0379737681765	16973.0	0.218903948074	20917.0	0.210887212393	11436.0	0.219751501712	4244.0	0.19936423291	6401.0	0.220582508748	11725.0	0.197941108595
Metabolism	Metabolism of cofactors and vitamins	00760 Nicotinate and nicotinamide metabolism [PATH:ko00760]	0.943334593368	0.0604821756453	1.00291097472	0.0174971898597	0.296341724721	0.634702052201	-0.0595763813515	-0.227209410871	0.108056648168	77053.0	0.993766918691	85130.0	0.858288874648	50893.0	0.977947986764	21848.0	1.02632180976	28562.0	0.98426458598	59125.0	0.998146528417
Metabolism	Metabolism of cofactors and vitamins	00770 Pantothenate and CoA biosynthesis [PATH:ko00770]	0.524556085294	0.014153963773	0.516282350569	0.0433453060313	0.817681501053	0.872396248336	0.00827373472508	-0.109691632643	0.126239102093	41789.0	0.538960530611	52508.0	0.529390722777	26297.0	0.505317002494	10702.0	0.502732332848	13676.0	0.471283610316	34050.0	0.574831108543
Metabolism	Metabolism of cofactors and vitamins	00780 Biotin metabolism [PATH:ko00780]	0.386448889475	0.00974739215941	0.340807261377	0.059251266214	0.389914582984	0.632234380319	0.0456416280974	-0.128353905214	0.219637161409	30791.0	0.397117272441	38551.0	0.388674901992	19440.0	0.373554493991	7582.0	0.356168617796	11737.0	0.404464443864	15507.0	0.261788722472
Metabolism	Metabolism of cofactors and vitamins	00785 Lipoic acid metabolism [PATH:ko00785]	0.0664998768104	0.00607339745542	0.0689059389507	0.0075338365665	0.74361748361	0.820839299215	-0.00240606214027	-0.0217466422658	0.0169345179853	5067.0	0.0653500444759	7384.0	0.0744462005216	3107.0	0.0597033854337	1403.0	0.0659066962237	2300.0	0.0792594547914	3646.0	0.0615516658369
Metabolism	Metabolism of cofactors and vitamins	00790 Folate biosynthesis [PATH:ko00790]	0.383961695765	0.0188254413522	0.321666481663	0.0330658903421	0.0987258029998	0.615963162194	0.0622952141022	-0.0207430304489	0.145333458653	31725.0	0.409163244721	37571.0	0.378794447427	18939.0	0.363927395149	6332.0	0.297449180676	10691.0	0.36841862225	17719.0	0.299131642064
Metabolism	Metabolism of cofactors and vitamins	00830 Retinol metabolism [PATH:ko00830]	0.00524377646966	0.00103725108113	0.0122595283671	0.00463629210845	0.16029785691	0.657221213332	-0.00701575189739	-0.0202825511883	0.00625104739356	505.0	0.00651307923038	394.0	0.00397234601916	273.0	0.00524590415944	193.0	0.00906628109135	546.0	0.0188155053548	527.0	0.00889679865498
Metabolism	Metabolism of cofactors and vitamins	00860 Porphyrin and chlorophyll metabolism [PATH:ko00860]	1.74375646115	0.0308657713032	1.45942791124	0.11302696966	0.0618702959224	0.591892497657	0.284328549912	-0.0314571933884	0.600114293213	132559.0	1.70963815782	172309.0	1.73723596502	92861.0	1.78439526062	34144.0	1.60393316882	41971.0	1.44634720741	78664.0	1.32800335749
Metabolism	Metabolism of Other Amino Acids	00410 beta-Alanine metabolism [PATH:ko00410]	0.000235947751666	0.00026112360084	0.000174911492953	0.000200610514487	0.80697617002	0.870684815022	6.10362587132e-05	-0.000602721416851	0.000724793934277	5.0	6.44859329741e-05	60.0	0.000604925789721	2.0	3.84315323036e-05	0.0	0.0	2.0	6.8921265036e-05	27.0	0.000455813213822
Metabolism	Metabolism of other amino acids	00430 Taurine and hypotaurine metabolism [PATH:ko00430]	0.00340262578198	0.000625774393414	0.0278658383559	0.0185670682022	0.203324336453	0.62746327486	-0.0244632125739	-0.0808617885099	0.0319353633621	208.0	0.00268261481172	329.0	0.00331700974697	219.0	0.00420825278725	518.0	0.0243333347426	206.0	0.00709889029871	3090.0	0.0521652900264
Metabolism	Metabolism of other amino acids	00440 Phosphonate and phosphinate metabolism [PATH:ko00440]	0.0643513622249	0.00569089027609	0.0964754124019	0.0200553025591	0.143376360734	0.674574025092	-0.032124050177	-0.0878617732819	0.0236136729279	4459.0	0.0575085550263	7086.0	0.071441735766	3336.0	0.0641037958824	1776.0	0.0834285762603	2356.0	0.0811892502124	7393.0	0.124808410733
Metabolism	Metabolism of other amino acids	00450 Selenocompound metabolism [PATH:ko00450]	0.211671029225	0.0147974623879	0.248766940897	0.0102426340771	0.0501180943538	0.513710467127	-0.037095911672	-0.0742244524606	3.26291165404e-05	17318.0	0.223353477449	18924.0	0.190793594078	11494.0	0.220866016149	5013.0	0.235488430627	7557.0	0.260418999939	14832.0	0.250393392126
Metabolism	Metabolism of other amino acids	00460 Cyanoamino acid metabolism [PATH:ko00460]	4.93092015397e-05	3.73253829218e-05	0.000649011387316	0.000454404445463	0.202251597999	0.637870424459	-0.000599702185776	-0.00196930532192	0.000769900950371	7.0	9.02803061637e-05	0.0	0.0	3.0	5.76472984554e-05	9.0	0.000422779947265	7.0	0.000241224427626	76.0	0.00128302978706
Metabolism	Metabolism of other amino acids	00480 Glutathione metabolism [PATH:ko00480]	0.651589600689	0.0283928262842	0.674779302202	0.0498448373796	0.605514764535	0.736367531447	-0.0231897015127	-0.148360310258	0.101980907232	48754.0	0.628789435244	62920.0	0.634365511487	35992.0	0.691613855336	15721.0	0.738502616773	19414.0	0.669018719705	36537.0	0.616816570127
Metabolism	Metabolism of terpenoids and polyketides	00253 Tetracycline biosynthesis [PATH:ko00253]	0.000411567694986	0.000417789515062	0.000505442414949	0.000448360798732	0.839148017755	0.888691812161	-9.3874719963e-05	-0.00129939514379	0.00111164570386	77.0	0.000993083367801	3.0	3.0246289486e-05	11.0	0.00021137342767	6.0	0.000281853298177	3.0	0.000103381897554	67.0	0.00113109204912
Metabolism	Metabolism of terpenoids and polyketides	00281 Geraniol degradation [PATH:ko00281]	0.165783040182	0.0139956873715	0.291918945407	0.091782869987	0.188965032188	0.661377612658	-0.126135905225	-0.396918640549	0.1446468301	11494.0	0.148240262721	16526.0	0.166616726682	9497.0	0.182492131144	5851.0	0.274853941272	5485.0	0.189016569361	24398.0	0.411886325587
Metabolism	Metabolism of terpenoids and polyketides	00522 Biosynthesis of 12-, 14- and 16-membered macrolides [PATH:ko00522]	4.93092015397e-05	3.73253829218e-05	0.000247344521901	0.000179125553755	0.255823291272	0.638445953	-0.000198035320361	-0.000714259874429	0.000318189233706	7.0	9.02803061637e-05	0.0	0.0	3.0	5.76472984554e-05	5.0	0.000234877748481	1.0	3.4460632518e-05	28.0	0.000472695184705
Metabolism	Metabolism of terpenoids and polyketides	00523 Polyketide sugar unit biosynthesis [PATH:ko00523]	0.00123310712153	0.00136667510802	0.000458404562191	0.000322473773798	0.509763341636	0.665009450225	0.000774702559341	-0.00311342339292	0.0046628285116	22.0	0.000283738105086	314.0	0.00316577829954	13.0	0.000249804959974	4.0	0.000187902198785	8.0	0.000275685060144	54.0	0.000911626427645
Metabolism	Metabolism of terpenoids and polyketides	00900 Terpenoid backbone biosynthesis [PATH:ko00900]	0.885563121369	0.0121888986348	0.836530673861	0.0426241636635	0.240952233841	0.646292440303	0.0490324475087	-0.0692998265904	0.167364721608	68618.0	0.884979149763	89344.0	0.90077482928	45324.0	0.870935385065	17183.0	0.807180870429	26024.0	0.896803500649	47720.0	0.805607650504
Metabolism	Metabolism of Terpenoids and Polyketides	00903 Limonene and pinene degradation [PATH:ko00903]	5.8376322314e-05	3.74986061138e-05	0.000588396584792	0.000560992603053	0.313060995252	0.632735955192	-0.000530020262478	-0.00222617581763	0.00116613529267	2.0	2.57943731896e-05	11.0	0.000110903061449	2.0	3.84315323036e-05	7.0	0.000328828847873	2.0	6.8921265036e-05	81.0	0.00136743964147
Metabolism	Metabolism of terpenoids and polyketides	00904 Diterpenoid biosynthesis [PATH:ko00904]	0.0	0.0	1.12546472549e-05	1.59164747876e-05	0.42264973081	0.62849985877	-1.12546472549e-05	-5.96794859903e-05	3.71701914805e-05	0.0	0.0	0.0	0.0	0.0	0.0	0.0	0.0	0.0	0.0	2.0	3.37639417646e-05
Metabolism	Metabolism of terpenoids and polyketides	00905 Brassinosteroid biosynthesis [PATH:ko00905]	1.92157661518e-05	2.71751971033e-05	0.0	0.0	0.42264973081	0.625260168776	1.92157661518e-05	-6.34630025386e-05	0.000101894534842	0.0	0.0	0.0	0.0	3.0	5.76472984554e-05	0.0	0.0	0.0	0.0	0.0	0.0
Metabolism	Metabolism of terpenoids and polyketides	00906 Carotenoid biosynthesis [PATH:ko00906]	0.0300460825822	0.0132421535576	0.0827857261608	0.0275088426536	0.0958228933447	0.611137119776	-0.0527396435786	-0.123095640442	0.0176163532849	3435.0	0.0443018359532	1230.0	0.0124009786893	1740.0	0.0334354331042	1684.0	0.0791068256883	3429.0	0.118165508904	3026.0	0.0510848438899
Metabolism	Metabolism of terpenoids and polyketides	00908 Zeatin biosynthesis [PATH:ko00908]	0.0975856609147	0.000850068813517	0.0782542121035	0.00100874644193	3.98856014805e-05	0.0114471676249	0.0193314488112	0.0167120063313	0.0219508912912	7659.0	0.0987795521297	9632.0	0.0971107534431	5041.0	0.0968666771713	1648.0	0.0774157058992	2312.0	0.0796729823817	4601.0	0.0776739480295
Metabolism	Metabolism of terpenoids and polyketides	00909 Sesquiterpenoid and triterpenoid biosynthesis [PATH:ko00909]	0.030825472345	0.0186822884002	0.0551776139368	0.00574224340299	0.199877040608	0.644547310723	-0.0243521415918	-0.0756733573494	0.0269690741658	3989.0	0.0514468773267	616.0	0.00621057144113	1812.0	0.0348189682671	1298.0	0.0609742635056	1660.0	0.0572046499799	2805.0	0.0473539283249
Metabolism	Metabolism of terpenoids and polyketides	00981 Insect hormone biosynthesis [PATH:ko00981]	0.0	0.0	1.71142011334e-05	1.4069452644e-05	0.227525274491	0.6401936645	-1.71142011334e-05	-5.99195951968e-05	2.56911929299e-05	0.0	0.0	0.0	0.0	0.0	0.0	0.0	0.0	1.0	3.4460632518e-05	1.0	1.68819708823e-05
Metabolism	Metabolism of terpenoids and polyketides	01053 Biosynthesis of siderophore group nonribosomal peptides [PATH:ko01053]	0.0258378598082	0.0113860338923	0.0311180576387	0.016012897481	0.725191401494	0.809844094276	-0.00528019783041	-0.0455516621359	0.0349912664751	1415.0	0.0182495190317	4159.0	0.0419314393241	902.0	0.0173326210689	695.0	0.0326480070388	313.0	0.0107861779781	2957.0	0.049919987899
Metabolism	Metabolism of terpenoids and polyketides	01056 Biosynthesis of type II polyketide backbone [PATH:ko01056]	0.0	0.0	7.63356221503e-05	5.65257689483e-05	0.196346456363	0.647717620415	-7.63356221503e-05	-0.000248311595615	9.56403513141e-05	0.0	0.0	0.0	0.0	0.0	0.0	2.0	9.39510993923e-05	0.0	0.0	8.0	0.000135055767059
Metabolism	Metabolism of terpenoids and polyketides	01057 Biosynthesis of type II polyketide products [PATH:ko01057]	0.0	0.0	3.69443567582e-05	4.08947980761e-05	0.329642598666	0.622417275112	-3.69443567582e-05	-0.00016136411857	8.74754050535e-05	0.0	0.0	0.0	0.0	0.0	0.0	2.0	9.39510993923e-05	0.0	0.0	1.0	1.68819708823e-05
Metabolism	Nucleotide metabolism	00230 Purine metabolism [PATH:ko00230]	3.20167496222	0.0136700860488	3.25347844548	0.0642693480197	0.372590821135	0.611048946662	-0.0518034832587	-0.236656025516	0.133049058998	249630.0	3.21952468966	317313.0	3.19918028523	165818.0	3.18631991176	70135.0	3.29463017794	95851.0	3.30308608748	187343.0	3.16271907101
Metabolism	Nucleotide metabolism	00240 Pyrimidine metabolism [PATH:ko00240]	1.27105811029	0.0271075045542	1.33812091075	0.0897390883011	0.403885777181	0.643973433616	-0.0670628004574	-0.314222552334	0.180096951419	100437.0	1.29535473002	127413.0	1.28459016076	64178.0	1.23322944009	27158.0	1.27576197865	42513.0	1.46502487024	75440.0	1.27357588336
Metabolism	Xenobiotics Biodegradation and Metabolism	00351 1,1,1-Trichloro-2,2-bis(4-chlorophenyl)ethane (DDT) degradation [PATH:ko00351]	0.000746440348107	0.000260680935655	0.00301765304605	0.000396226128296	0.00412814227455	0.236955366559	-0.00227121269794	-0.00326281313184	-0.00127961226405	45.0	0.000580373396767	54.0	0.000544433210748	58.0	0.00111451443681	56.0	0.00263063078298	83.0	0.002860232499	211.0	0.00356209585617
Metabolism	Xenobiotics biodegradation and metabolism	00361 Chlorocyclohexane and chlorobenzene degradation [PATH:ko00361]	0.0687016415504	0.0105625189649	0.103501373408	0.0468834116406	0.40492604948	0.642065061882	-0.0347997318576	-0.168858125244	0.0992586615284	4376.0	0.0564380885389	8155.0	0.0822194969195	3510.0	0.0674473391929	1844.0	0.0866229136397	1637.0	0.056412055432	9920.0	0.167469151153
Metabolism	Xenobiotics biodegradation and metabolism	00362 Benzoate degradation [PATH:ko00362]	0.0948814762121	0.0155869855273	0.183589687021	0.121060373252	0.409124941275	0.641633104623	-0.0887082108086	-0.448880090419	0.271463668802	6370.0	0.082155078609	8496.0	0.0856574918244	6080.0	0.116831858203	2840.0	0.133410561137	1942.0	0.06692254835	20758.0	0.350435951575
Metabolism	Xenobiotics biodegradation and metabolism	00363 Bisphenol degradation [PATH:ko00363]	0.00068104155658	0.000230332375492	0.00101674438378	0.000878640724549	0.647728910801	0.749589505645	-0.000335702827196	-0.00280379173759	0.0021323860832	75.0	0.000967288994611	40.0	0.000403283859814	35.0	0.000672551815313	12.0	0.000563706596354	7.0	0.000241224427626	133.0	0.00224530212735
Metabolism	Xenobiotics biodegradation and metabolism	00364 Fluorobenzoate degradation [PATH:ko00364]	0.0	0.0	0.000250782654601	0.000290767616604	0.346879744828	0.614533868924	-0.000250782654601	-0.00113542420566	0.000633858896461	0.0	0.0	0.0	0.0	0.0	0.0	2.0	9.39510993923e-05	0.0	0.0	39.0	0.00065839686441
Metabolism	Xenobiotics biodegradation and metabolism	00621 Dioxin degradation [PATH:ko00621]	0.00900110070278	0.00234578951354	0.0128710939021	0.00821143092773	0.579078753337	0.713285846384	-0.00386999319931	-0.0266696392368	0.0189296528382	459.0	0.00591980864702	940.0	0.00947717070562	604.0	0.0116063227557	248.0	0.0116499363246	101.0	0.00348052388432	1391.0	0.0234828214973
Metabolism	Xenobiotics biodegradation and metabolism	00622 Xylene degradation [PATH:ko00622]	0.00502127555562	0.00127476660647	0.00344962868914	0.00358676800942	0.607767858603	0.729830022674	0.00157164686648	-0.00805744296097	0.0112007366939	287.0	0.00370149255271	458.0	0.00461760019487	351.0	0.00674473391929	30.0	0.00140926649088	13.0	0.000447988222734	503.0	0.0084916313538
Metabolism	Xenobiotics biodegradation and metabolism	00623 Toluene degradation [PATH:ko00623]	0.00118277737709	0.000433601495922	0.000843959778689	0.000422364257039	0.472921997414	0.637223536422	0.000338817598399	-0.000849878814216	0.00152751401101	124.0	0.00159925113776	58.0	0.00058476159673	71.0	0.00136431939678	16.0	0.000751608795138	11.0	0.000379066957698	83.0	0.00140120358323
Metabolism	Xenobiotics biodegradation and metabolism	00624 Polycyclic aromatic hydrocarbon degradation [PATH:ko00624]	0.00118442389615	0.000124651523651	0.00476371213778	0.00427467773982	0.357996810471	0.611577884554	-0.00357928824163	-0.0165690999273	0.00941052344405	99.0	0.00127682147289	100.0	0.00100820964953	66.0	0.00126824056602	50.0	0.00234877748481	34.0	0.00117166150561	638.0	0.0107706974229
Metabolism	Xenobiotics biodegradation and metabolism	00625 Chloroalkane and chloroalkene degradation [PATH:ko00625]	0.0112284743149	0.00544941237009	0.00929198021908	0.0031436637879	0.691052637664	0.780835066967	0.00193649409581	-0.0117365319063	0.0156095200979	1191.0	0.0153605492344	350.0	0.00352873377337	770.0	0.0147961399369	280.0	0.0131531539149	269.0	0.00926991014735	323.0	0.00545287659499
Metabolism	Xenobiotics Biodegradation and Metabolism	00627 Aminobenzoate degradation [PATH:ko00627]	0.0393545041969	0.00441517900066	0.0864441254405	0.0449393264712	0.275985776168	0.643966811058	-0.0470896212435	-0.182009537351	0.0878302948638	2592.0	0.0334295076538	4028.0	0.0406106846832	2291.0	0.0440233202538	1561.0	0.0733288330757	1136.0	0.0391472785405	8699.0	0.146856264705
Metabolism	Xenobiotics biodegradation and metabolism	00633 Nitrotoluene degradation [PATH:ko00633]	0.291236685123	0.051492638292	0.181015985206	0.0459359927651	0.0876479559168	0.598927698765	0.110220699917	-0.0259451683105	0.246386568145	23576.0	0.304064071159	22093.0	0.222743757872	18053.0	0.346902226339	5170.0	0.242863591929	4855.0	0.167306370875	7871.0	0.132877992815
Metabolism	Xenobiotics biodegradation and metabolism	00642 Ethylbenzene degradation [PATH:ko00642]	6.7999485904e-05	4.80925210279e-05	0.000307789397235	0.000262538696297	0.32480443067	0.621459144015	-0.000239789911331	-0.00100485576637	0.000525275943705	8.0	0.000103177492759	10.0	0.000100820964953	0.0	0.0	6.0	0.000281853298177	0.0	0.0	38.0	0.000641514893528
Metabolism	Xenobiotics biodegradation and metabolism	00643 Styrene degradation [PATH:ko00643]	0.000796902259778	0.000320263803085	0.00329775616374	0.00168876730782	0.167274456317	0.666774568932	-0.00250085390396	-0.00740847102229	0.00240676321438	85.0	0.00109626086056	35.0	0.000352873377337	49.0	0.000941572541439	45.0	0.00211389973633	165.0	0.00568600436547	124.0	0.00209336438941
Metabolism	Xenobiotics biodegradation and metabolism	00791 Atrazine degradation [PATH:ko00791]	0.0322079162376	0.00482458816932	0.0181204920581	0.00387325001843	0.03445649392	0.412042239793	0.0140874241795	0.00171372667899	0.02646112168	2561.0	0.0330296948693	2572.0	0.025931152186	1960.0	0.0376629016576	386.0	0.0181325621827	388.0	0.013370725417	1354.0	0.0228581885747
Metabolism	Xenobiotics biodegradation and metabolism	00930 Caprolactam degradation [PATH:ko00930]	0.00597013365004	0.00143871422678	0.0214572173106	0.0158256853685	0.300193771621	0.633497150407	-0.0154870836606	-0.0630887060086	0.0321145386875	356.0	0.00459139842776	532.0	0.00536367533552	414.0	0.00795532718685	342.0	0.0160656379961	155.0	0.00534139804029	2545.0	0.0429646158955
Metabolism	Xenobiotics biodegradation and metabolism	00983 Drug metabolism - other enzymes [PATH:ko00983]	0.046409894613	0.00365880774574	0.0371410217539	0.00671259452442	0.18220057341	0.670404673959	0.00926887285909	-0.00764887010093	0.0261866158191	3223.0	0.0415676323951	5000.0	0.0504104824767	2459.0	0.0472515689673	761.0	0.0357483933188	862.0	0.0297050652305	2723.0	0.0459696067125
Metabolism	Xenobiotics biodegradation and metabolism	00984 Steroid degradation [PATH:ko00984]	0.0101202238677	0.0049047613875	0.0151495398381	0.00754075498189	0.480110456039	0.637924541126	-0.00502931597032	-0.0238955937647	0.013836961824	1296.0	0.0167147538269	492.0	0.00496039147571	452.0	0.00868552630062	206.0	0.0096769632374	289.0	0.00995912279771	1529.0	0.0258125334791
Organismal Systems	Circulatory system	04260 Cardiac muscle contraction [PATH:ko04260]	0.0123311835662	0.00482378096602	0.0150205051948	0.00378769849902	0.570537675662	0.718176811031	-0.00268932162855	-0.0150021160875	0.00962347283038	1251.0	0.0161343804301	548.0	0.00552498887945	798.0	0.0153341813891	319.0	0.0149852003531	571.0	0.0196770211678	616.0	0.0103992940635
Organismal Systems	Circulatory system	04270 Vascular smooth muscle contraction [PATH:ko04270]	0.000152196105789	0.000118428972027	0.000531248254041	0.000456959002929	0.361849228454	0.610886638625	-0.000379052148252	-0.00166452072871	0.000906416432206	10.0	0.000128971865948	2.0	2.01641929907e-05	16.0	0.000307452258429	9.0	0.000422779947265	33.0	0.00113720087309	2.0	3.37639417646e-05
Organismal Systems	Development	04320 Dorso-ventral axis formation [PATH:ko04320]	0.000205386061122	0.000179091145802	0.000558028306278	0.000244012545833	0.181134728138	0.684021933889	-0.000352642245156	-0.000968550229256	0.000263265738944	35.0	0.000451401530819	3.0	3.0246289486e-05	7.0	0.000134510363063	13.0	0.00061068214605	24.0	0.000827055180432	14.0	0.000236347592352
Organismal Systems	Development	04360 Axon guidance [PATH:ko04360]	0.000343573265297	0.000202051990679	0.000797038055522	0.000609312051453	0.406516049412	0.641044539457	-0.000453464790225	-0.00210768683236	0.00120075725191	35.0	0.000451401530819	6.0	6.04925789721e-05	27.0	0.000518825686099	15.0	0.000704633245442	46.0	0.00158518909583	6.0	0.000101291825294
Organismal Systems	Development	04380 Osteoclast differentiation [PATH:ko04380]	8.70623979577e-05	7.76985547664e-05	8.70635058416e-05	5.19389897147e-05	0.9999875375	1.00348399742	-1.10788390641e-09	-0.000194561859206	0.000194559643438	15.0	0.000193457798922	1.0	1.00820964953e-05	3.0	5.76472984554e-05	3.0	0.000140926649088	3.0	0.000103381897554	1.0	1.68819708823e-05
Organismal Systems	Digestive system	04970 Salivary secretion [PATH:ko04970]	1.07043175822e-05	7.99657939706e-06	8.87514206608e-05	7.04384954118e-05	0.25672552055	0.635174348258	-7.80471030786e-05	-0.000288617688408	0.000132523482251	1.0	1.28971865948e-05	0.0	0.0	1.0	1.92157661518e-05	2.0	9.39510993923e-05	5.0	0.00017230316259	0.0	0.0
Organismal Systems	Digestive system	04971 Gastric acid secretion [PATH:ko04971]	0.0	0.0	4.00879561455e-05	4.52831278329e-05	0.337149695166	0.620268990465	-4.00879561455e-05	-0.00017785892566	9.76830133693e-05	0.0	0.0	0.0	0.0	0.0	0.0	0.0	0.0	3.0	0.000103381897554	1.0	1.68819708823e-05
Organismal Systems	Digestive system	04972 Pancreatic secretion [PATH:ko04972]	0.000570408586084	0.00038268082729	0.00177027336137	0.000930420222498	0.201847550519	0.643669411099	-0.00119986477529	-0.00363794882743	0.00123821927685	83.0	0.00107046648737	14.0	0.000141149350935	26.0	0.000499609919947	28.0	0.00131531539149	89.0	0.0030669962941	55.0	0.000928508398527
Organismal Systems	Digestive system	04973 Carbohydrate digestion and absorption [PATH:ko04973]	9.94240392926e-05	0.000113293025341	9.56645016664e-05	0.000135290035694	0.977449044004	0.984308335541	3.75953762614e-06	-0.000346931644845	0.000354450720097	20.0	0.000257943731896	4.0	4.03283859814e-05	0.0	0.0	0.0	0.0	0.0	0.0	17.0	0.000286993504999
Organismal Systems	Digestive system	04974 Protein digestion and absorption [PATH:ko04974]	0.0375038806533	0.00537582160968	0.0936410546888	0.0351783061765	0.149727309828	0.661103660316	-0.0561371740355	-0.159909221231	0.0476348731604	3484.0	0.0449337980963	3213.0	0.0323937760395	1831.0	0.035184067824	1464.0	0.0687722047551	4161.0	0.143390691907	4073.0	0.0687602674037
Organismal Systems	Digestive system	04975 Fat digestion and absorption [PATH:ko04975]	4.96253438193e-05	2.96989718544e-05	0.00023030112929	0.000180795836009	0.291932377888	0.64949296476	-0.000180675785471	-0.000711646376873	0.000350294805932	7.0	9.02803061637e-05	2.0	2.01641929907e-05	2.0	3.84315323036e-05	3.0	0.000140926649088	14.0	0.000482448855252	4.0	6.75278835293e-05
Organismal Systems	Digestive system	04976 Bile secretion [PATH:ko04976]	5.28993668242e-05	1.90537699706e-05	0.000335594666453	0.000208442232208	0.194224149954	0.66359917901	-0.000282695299629	-0.000909585569661	0.000344194970403	4.0	5.15887463793e-05	3.0	3.0246289486e-05	4.0	7.68630646072e-05	3.0	0.000140926649088	7.0	0.000241224427626	37.0	0.000624632922646
Organismal Systems	Endocrine system	03320 PPAR signaling pathway [PATH:ko03320]	0.00122169334711	0.000677914382367	0.00396543936965	0.000761257145624	0.0194634643153	0.294000750447	-0.00274374602254	-0.00475554426791	-0.000731947777161	164.0	0.00211513860155	47.0	0.000473858535281	56.0	0.0010760829045	99.0	0.00465057941992	126.0	0.00434203969727	172.0	0.00290369899176
Organismal Systems	Endocrine system	04614 Renin-angiotensin system [PATH:ko04614]	0.000343221135163	0.0001557252146	0.00128617906075	0.00062293221345	0.159144692806	0.66194966428	-0.000942957925589	-0.00270320104553	0.000817285194355	42.0	0.000541681836982	16.0	0.000161313543925	17.0	0.000326668024581	20.0	0.000939510993923	22.0	0.000758133915396	128.0	0.00216089227294
Organismal Systems	Endocrine system	04910 Insulin signaling pathway [PATH:ko04910]	0.011517091983	0.00394233867938	0.0109195540163	0.00142471677529	0.855414419709	0.895999775388	0.000597537966716	-0.00995707744198	0.0111521533754	525.0	0.00677102296228	1629.0	0.0164237351909	591.0	0.0113565177957	213.0	0.0100057920853	285.0	0.00982128026764	766.0	0.0129315896959
Organismal Systems	Endocrine system	04912 GnRH signaling pathway [PATH:ko04912]	0.0	0.0	1.56585165654e-05	2.21444864934e-05	0.42264973081	0.615738440318	-1.56585165654e-05	-8.30316756118e-05	5.1714642481e-05	0.0	0.0	0.0	0.0	0.0	0.0	1.0	4.69755496961e-05	0.0	0.0	0.0	0.0
Organismal Systems	Endocrine system	04920 Adipocytokine signaling pathway [PATH:ko04920]	4.18789069623e-05	2.73562157716e-05	0.000153036586135	0.000135719866624	0.366334341703	0.611267186447	-0.000111157679173	-0.000503496445133	0.000281181086787	3.0	3.86915597845e-05	1.0	1.00820964953e-05	4.0	7.68630646072e-05	1.0	4.69755496961e-05	10.0	0.00034460632518	4.0	6.75278835293e-05
Organismal Systems	Environmental Adaptation	04626 Plant-pathogen interaction [PATH:ko04626]	0.295242281732	0.0185977196802	0.3235100596	0.0156075345606	0.177135059641	0.677836828228	-0.0282677778685	-0.0765046966875	0.0199691409504	21020.0	0.271098862223	29585.0	0.298278824815	16463.0	0.316349158157	7344.0	0.344988436968	9204.0	0.317175661696	18266.0	0.308366080136
Organismal Systems	Environmental adaptation	04710 Circadian rhythm [PATH:ko04710]	0.000118476517263	3.74539211997e-05	0.000165514687707	0.000141012127167	0.688221121841	0.783807388763	-4.70381704441e-05	-0.00044246568594	0.000348389345052	13.0	0.000167663425733	11.0	0.000110903061449	4.0	7.68630646072e-05	0.0	0.0	10.0	0.00034460632518	9.0	0.000151937737941
Organismal Systems	Environmental adaptation	04711 Circadian rhythm - fly [PATH:ko04711]	3.36069883178e-06	4.75274586696e-06	2.86010786394e-05	2.93318746816e-05	0.347354339016	0.611599357653	-2.52403798077e-05	-0.000111459729065	6.09789694492e-05	0.0	0.0	1.0	1.00820964953e-05	0.0	0.0	0.0	0.0	2.0	6.8921265036e-05	1.0	1.68819708823e-05
Organismal Systems	Environmental Adaptation	04712 Circadian rhythm - plant [PATH:ko04712]	0.000235081734619	0.000189650011931	0.000214571804202	0.000187038093025	0.918531986547	0.934818014677	2.05099304163e-05	-0.000502469224183	0.000543489085015	5.0	6.44859329741e-05	14.0	0.000141149350935	26.0	0.000499609919947	4.0	0.000187902198785	0.0	0.0	27.0	0.000455813213822
Organismal Systems	Excretory system	04960 Aldosterone-regulated sodium reabsorption [PATH:ko04960]	8.59812439655e-06	1.21595841326e-05	0.0	0.0	0.42264973081	0.612628650215	8.59812439655e-06	-2.83966190104e-05	4.55928678035e-05	2.0	2.57943731896e-05	0.0	0.0	0.0	0.0	0.0	0.0	0.0	0.0	0.0	0.0
Organismal Systems	Excretory system	04962 Vasopressin-regulated water reabsorption [PATH:ko04962]	0.00253121577565	0.000676252544468	0.00427951315143	0.00130912019146	0.192050615214	0.66407863333	-0.00174829737578	-0.00506632723487	0.00156973248332	236.0	0.00304373603638	295.0	0.00297421846613	82.0	0.00157569282445	58.0	0.00272458188238	172.0	0.0059272287931	248.0	0.00418672877881
Organismal Systems	Excretory system	04964 Proximal tubule bicarbonate reclamation [PATH:ko04964]	2.14953109914e-05	3.03989603314e-05	5.15748336515e-05	6.13885810202e-05	0.579632828497	0.710917187088	-3.00795226601e-05	-0.000186487371421	0.000126328326101	5.0	6.44859329741e-05	0.0	0.0	0.0	0.0	0.0	0.0	4.0	0.000137842530072	1.0	1.68819708823e-05
Organismal Systems	Excretory system	04966 Collecting duct acid secretion [PATH:ko04966]	1.95319084314e-05	1.56959762705e-05	4.5947510024e-05	6.49795918332e-05	0.627280344688	0.740861970887	-2.64156015926e-05	-0.000210782845317	0.000157951642132	0.0	0.0	2.0	2.01641929907e-05	2.0	3.84315323036e-05	0.0	0.0	4.0	0.000137842530072	0.0	0.0
Organismal Systems	Immune system	04062 Chemokine signaling pathway [PATH:ko04062]	9.34676533416e-05	7.57779490152e-05	0.000245262955102	9.49339022298e-05	0.15543035545	0.67588654567	-0.00015179530176	-0.000394960334236	9.13697307158e-05	15.0	0.000193457798922	1.0	1.00820964953e-05	4.0	7.68630646072e-05	4.0	0.000187902198785	11.0	0.000379066957698	10.0	0.000168819708823
Organismal Systems	Immune system	04610 Complement and coagulation cascades [PATH:ko04610]	0.000700824219199	0.000542830036533	0.000561834603503	0.000167448175537	0.75761103649	0.826746644383	0.000138989615696	-0.00135138155073	0.00162936078213	48.0	0.000619064956551	8.0	8.06567719627e-05	73.0	0.00140275092908	17.0	0.000798584344834	13.0	0.000447988222734	26.0	0.00043893124294
Organismal Systems	Immune system	04612 Antigen processing and presentation [PATH:ko04612]	5.58011327506e-05	5.40660880547e-05	7.82557672206e-05	2.34353523767e-05	0.630823170246	0.741992827298	-2.245463447e-05	-0.000162930527654	0.000118021258714	10.0	0.000128971865948	0.0	0.0	2.0	3.84315323036e-05	1.0	4.69755496961e-05	3.0	0.000103381897554	5.0	8.44098544116e-05
Organismal Systems	Immune system	04620 Toll-like receptor signaling pathway [PATH:ko04620]	4.29906219827e-06	6.07979206628e-06	1.1486877506e-05	1.62448979583e-05	0.605625684054	0.730313324889	-7.18781530773e-06	-5.04279306567e-05	3.60523000412e-05	1.0	1.28971865948e-05	0.0	0.0	0.0	0.0	0.0	0.0	1.0	3.4460632518e-05	0.0	0.0
Organismal Systems	Immune system	04621 NOD-like receptor signaling pathway [PATH:ko04621]	7.65976103005e-06	5.53685454298e-06	2.2973755012e-05	3.24897959166e-05	0.575359977265	0.717949189022	-1.5313993982e-05	-0.000110496493257	7.98685052928e-05	1.0	1.28971865948e-05	1.0	1.00820964953e-05	0.0	0.0	0.0	0.0	2.0	6.8921265036e-05	0.0	0.0
Organismal Systems	Immune system	04622 RIG-I-like receptor signaling pathway [PATH:ko04622]	0.000991346886374	0.000616019630479	0.000549979561472	0.00014847030515	0.419075679064	0.643180320274	0.000441367324902	-0.00130692375001	0.00218965839982	51.0	0.000657756516336	184.0	0.00185510575514	24.0	0.000461178387643	10.0	0.000469755496961	22.0	0.000758133915396	25.0	0.000422049272058
Organismal Systems	Immune system	04623 Cytosolic DNA-sensing pathway [PATH:ko04623]	8.59812439655e-06	1.21595841326e-05	1.1486877506e-05	1.62448979583e-05	0.851003172585	0.894644360923	-2.88875310946e-06	-4.40056641326e-05	3.82281579136e-05	2.0	2.57943731896e-05	0.0	0.0	0.0	0.0	0.0	0.0	1.0	3.4460632518e-05	0.0	0.0
Organismal Systems	Immune system	04662 B cell receptor signaling pathway [PATH:ko04662]	0.0	0.0	5.62732362744e-06	7.95823739379e-06	0.42264973081	0.63842354075	-5.62732362744e-06	-2.98397429951e-05	1.85850957403e-05	0.0	0.0	0.0	0.0	0.0	0.0	0.0	0.0	0.0	0.0	1.0	1.68819708823e-05
Organismal Systems	Immune system	04666 Fc gamma R-mediated phagocytosis [PATH:ko04666]	5.15887463793e-05	7.29575047954e-05	7.63356221503e-05	5.65257689483e-05	0.724947657426	0.812734287817	-2.4746875771e-05	-0.000210486760643	0.000160993009101	12.0	0.000154766239138	0.0	0.0	0.0	0.0	2.0	9.39510993923e-05	0.0	0.0	8.0	0.000135055767059
Organismal Systems	Immune system	04670 Leukocyte transendothelial migration [PATH:ko04670]	2.35148283501e-05	2.47029484358e-05	8.87514206608e-05	7.04384954118e-05	0.32048226219	0.625703464275	-6.52365923107e-05	-0.000254750249722	0.000124277065101	1.0	1.28971865948e-05	0.0	0.0	3.0	5.76472984554e-05	2.0	9.39510993923e-05	5.0	0.00017230316259	0.0	0.0
Organismal Systems	Nervous system	04722 Neurotrophin signaling pathway [PATH:ko04722]	5.9840167468e-05	6.72173974596e-05	0.000210802322584	4.65357395325e-05	0.0667895145452	0.599018458577	-0.000150962155116	-0.000319620668082	1.76963578499e-05	2.0	2.57943731896e-05	0.0	0.0	8.0	0.000153726129214	4.0	0.000187902198785	8.0	0.000275685060144	10.0	0.000168819708823
Organismal Systems	Nervous system	04723 Retrograde endocannabinoid signaling [PATH:ko04723]	1.28105107679e-05	1.81167980689e-05	1.1486877506e-05	1.62448979583e-05	0.942417108384	0.955737491541	1.32363326187e-06	-4.66719287572e-05	4.93191952809e-05	0.0	0.0	0.0	0.0	2.0	3.84315323036e-05	0.0	0.0	1.0	3.4460632518e-05	0.0	0.0
Organismal Systems	Nervous system	04730 Long-term depression [PATH:ko04730]	0.0	0.0	2.2973755012e-05	3.24897959166e-05	0.42264973081	0.609550114284	-2.2973755012e-05	-0.000121821844731	7.58743347067e-05	0.0	0.0	0.0	0.0	0.0	0.0	0.0	0.0	2.0	6.8921265036e-05	0.0	0.0
Organismal Systems	Sensory system	04740 Olfactory transduction [PATH:ko04740]	0.000244143799178	0.00013906087814	0.000595009478643	0.00030914602516	0.246381693643	0.64283223705	-0.000350865679465	-0.00114944596105	0.000447714602121	34.0	0.000438504344224	12.0	0.000120985157944	9.0	0.000172941895366	19.0	0.000892535444227	21.0	0.000723673282878	10.0	0.000168819708823
Organismal Systems	Sensory system	04742 Taste transduction [PATH:ko04742]	2.56210215357e-05	3.62335961377e-05	4.57152797729e-05	4.30432344324e-05	0.640791164773	0.744563013319	-2.00942582371e-05	-0.000131831922183	9.16434057088e-05	0.0	0.0	0.0	0.0	4.0	7.68630646072e-05	0.0	0.0	3.0	0.000103381897554	2.0	3.37639417646e-05
Organismal Systems	Sensory system	04744 Phototransduction [PATH:ko04744]	0.000100245165804	5.25705345526e-05	0.000487552238007	0.000317922390797	0.224782062538	0.645124519484	-0.000387307072203	-0.00132059438904	0.000545980244633	6.0	7.73831195689e-05	5.0	5.04104824767e-05	9.0	0.000172941895366	11.0	0.000516731046658	25.0	0.00086151581295	5.0	8.44098544116e-05
Organismal Systems	Sensory system	04745 Phototransduction - fly [PATH:ko04745]	9.86184030794e-05	7.46507658436e-05	0.000681509405314	0.00040249266283	0.173388229165	0.672465159057	-0.000582891002235	-0.00175465340692	0.000588871402452	14.0	0.000180560612327	0.0	0.0	6.0	0.000115294596911	19.0	0.000892535444227	30.0	0.00103381897554	7.0	0.000118173796176
