# Supplementary material for: Physiological and Metagenomic Analyses of Microbial Mats Involved in Self-Purification of Mine Waters Contaminated with Heavy Metals
Source: Front Microbiol. 2016 Aug 10;7:1252. doi: 10.3389/fmicb.2016.01252 (PMC4978725; doi:10.3389/fmicb.2016.01252)
Supplement: Supplementary file 4 [file Table4.XLSX]

## Sheet: supplementary_table_S3
Table S4. Subsystem annotation table. Subsystem based MG-RAST profiles of analyzed metagenomes were loaded to STAMP and compared using Fisher's exact test, Newcombe-Wilson confidence interval method and Benjamini-Hochberg FDR correction
level1	level2	level3	Kowary: mean rel. freq. (%)	Kowary: std. dev. (%)	ZlotyStok: mean rel. freq. (%)	ZlotyStok: std. dev. (%)	p-values	p-values (corrected)	Difference between means	95.0% lower CI	95.0% upper CI	KOW1	KOW1: rel. freq. (%)	KOW2	KOW2: rel. freq. (%)	KOW3	KOW3: rel. freq. (%)	ZS1	ZS1: rel. freq. (%)	ZS2	ZS2: rel. freq. (%)	ZS3	ZS3: rel. freq. (%)
Amino Acids and Derivatives	Alanine, serine, and glycine	Alanine_biosynthesis	0.375841383825	0.0185264729777	0.269424285356	0.0120002181712	0.0041646163119	0.318176686229	0.106417098469	0.0600690909799	0.152765105957	61361.0	0.357064777513	81448.0	0.401054496397	43562.0	0.369404877566	14845.0	0.283303797473	19611.0	0.270941905474	33994.0	0.254027153122
Amino Acids and Derivatives	Alanine, serine, and glycine	Glycine_and_Serine_Utilization	0.336789178142	0.00464546532397	0.428714762711	0.0212672372861	0.0216187506512	0.339384770497	-0.0919255845684	-0.15293275243	-0.0309184167065	58080.0	0.337972364824	67140.0	0.330601106081	40306.0	0.341794063522	20891.0	0.398686401685	32224.0	0.445200752741	59183.0	0.442257133706
Amino Acids and Derivatives	Alanine, serine, and glycine	Glycine_Biosynthesis	0.0872412908983	0.00937252722425	0.113941546167	0.00616688863853	0.0351586430747	0.369649586822	-0.0267002552688	-0.0501561269346	-0.00324438360298	13733.0	0.0799134725572	20404.0	0.100470434443	9592.0	0.0813399656951	5530.0	0.105535197038	8697.0	0.120156124211	15541.0	0.116133317252
Amino Acids and Derivatives	Alanine, serine, and glycine	Glycine_cleavage_system	0.1152249404	0.00787753591097	0.139197649361	0.00444272403382	0.0303805295049	0.366485124343	-0.0239727089617	-0.0437692389619	-0.00417617896145	19958.0	0.116137266824	21355.0	0.105153211504	14668.0	0.124384342871	6969.0	0.132997249215	10236.0	0.141418660162	19160.0	0.143177038707
Amino Acids and Derivatives	Alanine, serine, and glycine	Serine_Biosynthesis	0.141712189833	0.00244108462231	0.163963319235	0.000415440713697	0.00493474760067	0.297643197388	-0.0222511294013	-0.029403232124	-0.0150990266786	24790.0	0.144255077892	28932.0	0.142462782263	16323.0	0.138418709345	8561.0	0.163379172123	11885.0	0.164200935524	21988.0	0.164309850057
Amino Acids and Derivatives	Arginine; urea cycle, polyamines	Anaerobic_Oxidative_Degradation_of_L-Ornithine	0.00292486488285	0.00248050399347	0.000164342880237	0.000105431348272	0.256037958785	0.617725264774	0.00276052200262	-0.00476706371568	0.0102881077209	169.0	0.000983425097369	1305.0	0.00642589281256	161.0	0.00136527673863	8.0	0.00015267297944	3.0	4.14474384999e-05	40.0	0.000298908222771
Amino Acids and Derivatives	Arginine; urea cycle, polyamines	Arginine_and_Ornithine_Degradation	0.243540674621	0.0131435586939	0.274776463685	0.016724260932	0.110301028704	0.524501987114	-0.0312357890639	-0.0739323379664	0.0114607598386	39481.0	0.229743232362	53051.0	0.261226083984	28261.0	0.239652707518	14262.0	0.272177754097	18509.0	0.255716879732	39669.0	0.296434757227
Amino Acids and Derivatives	Arginine; urea cycle, polyamines	Arginine_Biosynthesis_extended	0.344157163519	0.00826929046408	0.303973975184	0.0189911247821	0.0789226122854	0.468628568285	0.0401831883345	-0.00912444284305	0.089490819512	60022.0	0.349273024818	67524.0	0.332491943506	41357.0	0.350706522232	17334.0	0.330804178201	20955.0	0.289510357922	39023.0	0.29160738943
Amino Acids and Derivatives	Arginine; urea cycle, polyamines	Arginine_Deiminase_Pathway	0.0394787939024	0.000401292212161	0.0310663467725	0.0036452294929	0.0807142647998	0.471931364595	0.0084124471299	-0.00249571945218	0.019320613712	6842.0	0.0398141687349	8064.0	0.0397075859314	4589.0	0.0389146270407	1630.0	0.0311071195609	1924.0	0.0265816238913	4752.0	0.0355102968652
Amino Acids and Derivatives	Arginine; urea cycle, polyamines	Cyanophycin_Metabolism	0.0825583724193	0.00777240790813	0.105746615371	0.0117388881578	0.090330619321	0.495305692545	-0.0231882429518	-0.0525721013109	0.0061956154074	15063.0	0.087652853501	14536.0	0.0715760750371	10430.0	0.0884461887197	4735.0	0.090363319706	8602.0	0.118843621992	14457.0	0.108032904415
Amino Acids and Derivatives	Arginine; urea cycle, polyamines	Polyamine_Metabolism	0.249996379379	0.0364619288239	0.23353034563	0.0190177275891	0.610652077884	0.770712864819	0.0164660337492	-0.0758467566946	0.108778824193	37141.0	0.216126577168	61048.0	0.300603758177	27507.0	0.233258802791	12990.0	0.247902750366	14958.0	0.206656928361	32924.0	0.246031358163
Amino Acids and Derivatives	Arginine; urea cycle, polyamines	Putrescine_utilization_pathways	0.032743254365	0.0189266805312	0.0206578362808	0.00665634030804	0.468396666296	0.68642273603	0.0120854180842	-0.0388130837244	0.0629839198928	3073.0	0.0178820433386	12074.0	0.0594530496696	2464.0	0.0208946700868	1139.0	0.0217368154478	870.0	0.012019757165	3776.0	0.0282169362296
Amino Acids and Derivatives	Arginine; urea cycle, polyamines	Urea_carboxylase_and_Allophanate_hydrolase_cluster	0.080606502372	0.0443952207579	0.021469260309	0.00473950777318	0.199078807162	0.605157328932	0.059137242063	-0.0738400237053	0.192114507831	6783.0	0.0394708428133	28889.0	0.142251047864	7087.0	0.0600976164388	1242.0	0.023702480058	1077.0	0.0148796304215	3456.0	0.0258256704474
Amino Acids and Derivatives	Arginine; urea cycle, polyamines	Urea_decomposition	0.214869221869	0.0479903718555	0.11715379758	0.0134360181431	0.093034765404	0.495896935595	0.0977154242892	-0.0359092970593	0.231340145638	30344.0	0.176574267187	57380.0	0.282542321521	21874.0	0.185491076899	6924.0	0.132138463705	7205.0	0.099542931464	16029.0	0.11977999757
Amino Acids and Derivatives	Arginine; urea cycle, polyamines	Urease_subunits	0.0643736979743	0.00663161776085	0.0405354729196	0.00562525162511	0.0187975819018	0.326394376659	0.0238382250547	0.00658506564558	0.0410913844638	10094.0	0.058737828005	14964.0	0.0736835709174	7158.0	0.0606996950006	2413.0	0.0460499874236	2375.0	0.0328125554791	5720.0	0.0427438758562
Amino Acids and Derivatives	Aromatic amino acids and derivatives Amino Acids and Derivatives	Aromatic_amino_acid_degradation	0.0456370665416	0.00352916739913	0.0997467603622	0.0182063654925	0.0476743507347	0.398794203956	-0.0541096938206	-0.106921195361	-0.00129819228005	7360.0	0.0428284539446	10279.0	0.0506143695175	5126.0	0.0434683761627	4383.0	0.0836457086106	6543.0	0.0903968633684	16754.0	0.125197709108
Amino Acids and Derivatives	Aromatic amino acids and derivatives Amino Acids and Derivatives	Aromatic_amino_acid_interconversions_with_aryl_acids	0.0504879231136	0.0135594227186	0.0382897287327	0.0199977992645	0.519718890811	0.711586438315	0.0121981943809	-0.0379120317231	0.062308420485	6244.0	0.0363343568519	13966.0	0.0687693632339	5467.0	0.0463600492551	1660.0	0.0316796432338	1287.0	0.0177809511165	8753.0	0.0654085918478
Amino Acids and Derivatives	Aromatic amino acids and derivatives Amino Acids and Derivatives	Bacilysin_biosynthesis	1.14724032451e-05	8.11475412192e-06	5.82937803598e-05	5.92151600093e-05	0.379742239815	0.663391168946	-4.68213771148e-05	-0.000222500835501	0.000128858081272	3.0	1.74572502492e-05	0.0	0.0	2.0	1.6959959486e-05	1.0	1.908412243e-05	1.0	1.38158128333e-05	19.0	0.000141981405816
Amino Acids and Derivatives	Aromatic amino acids and derivatives Amino Acids and Derivatives	Chorismate_Synthesis	0.283169872567	0.00535821622513	0.257671360994	0.0106675011828	0.0579924306371	0.437232404672	0.0254985115735	-0.00163080873523	0.0526278318821	49727.0	0.289365561047	56111.0	0.276293694717	33473.0	0.283850361938	14107.0	0.26921971512	18841.0	0.260303729592	32584.0	0.243490638269
Amino Acids and Derivatives	Aromatic amino acids and derivatives Amino Acids and Derivatives	Chorismate:_Intermediate_for_synthesis_of_Tryptophan,_PAPA_antibiotics,_PABA,_3-hydroxyanthranilate_and_more.	0.295365173425	0.00681602813763	0.25596449103	0.0110598519722	0.0188424862043	0.322290883435	0.0394006823951	0.0117286878298	0.0670726769605	51530.0	0.299857368446	58028.0	0.285733109676	35437.0	0.300505042154	14120.0	0.269467808711	18533.0	0.25604845924	32435.0	0.242377205139
Amino Acids and Derivatives	Aromatic amino acids and derivatives Amino Acids and Derivatives	Common_Pathway_For_Synthesis_of_Aromatic_Compounds_(DAHP_synthase_to_chorismate)	0.193993062477	0.00681416269118	0.189938541214	0.00703065398667	0.589596729041	0.750753168313	0.00405452126344	-0.0151749282241	0.023283970751	34735.0	0.202125862468	37662.0	0.185449789354	22925.0	0.194403535609	10414.0	0.198742050986	13719.0	0.18953913626	24293.0	0.181534436394
Amino Acids and Derivatives	Aromatic amino acids and derivatives Amino Acids and Derivatives	Indole-pyruvate_oxidoreductase_complex	0.0147970945439	0.00246278582807	0.00493307418532	0.00426372753698	0.0612052351282	0.441139619226	0.0098640203586	-0.000833172367824	0.020561213085	2172.0	0.0126390491804	3705.0	0.0182436267207	1593.0	0.0135086077306	150.0	0.0028626183645	77.0	0.00106381758817	1455.0	0.0108727866033
Amino Acids and Derivatives	Aromatic amino acids and derivatives Amino Acids and Derivatives	Phenylalanine_and_Tyrosine_Branches_from_Chorismate	0.127609411223	0.00162549164811	0.100054864411	0.0060627399669	0.0178601076673	0.330123925592	0.0275545468117	0.010574300983	0.0445347926403	21595.0	0.125663106377	25898.0	0.127523196981	15288.0	0.129641930311	5467.0	0.104332897325	7553.0	0.10435083433	12242.0	0.091480861579
Amino Acids and Derivatives	Aromatic amino acids and derivatives Amino Acids and Derivatives	Tryptophan_catabolism	0.0218439402233	0.00345320307946	0.054400497017	0.00746799697058	0.0132977020048	0.298807186225	-0.0325565567937	-0.0517674446489	-0.0133456689384	2956.0	0.0172012105788	5174.0	0.0254770646837	2695.0	0.0228535454075	2302.0	0.0439316498338	4229.0	0.0584270724721	8142.0	0.060842768745
Amino Acids and Derivatives	Aromatic amino acids and derivatives Amino Acids and Derivatives	Tryptophan_synthesis	0.205419927478	0.0113177885184	0.187192120135	0.00945108475047	0.157607180438	0.571575407539	0.0182278073438	-0.0110868927827	0.0475425074703	36620.0	0.213094834708	38468.0	0.189418578325	25206.0	0.213746369403	10506.0	0.200497790249	13147.0	0.18163649132	24013.0	0.179442078835
Amino Acids and Derivatives	Branched-chain amino acids	Branched_chain_amino_acid_degradation_regulons	0.280828503949	0.0242403488897	0.427832313606	0.051676767022	0.0390703070794	0.382688648829	-0.147003809658	-0.279658772939	-0.0143488463762	43305.0	0.251995407347	63221.0	0.31130373142	32923.0	0.27918637308	19771.0	0.377312184563	29485.0	0.40735924139	66753.0	0.498825514866
Amino Acids and Derivatives	Branched-chain amino acids	Branched-Chain_Amino_Acid_Biosynthesis	0.434928902127	0.0170976746532	0.405018152889	0.0178303807457	0.162124068193	0.575214186219	0.0299107492371	-0.0186214893023	0.0784429877765	74059.0	0.430955498734	84536.0	0.416259980692	53959.0	0.457571226954	22266.0	0.424927070026	27625.0	0.38166182952	54661.0	0.408465559122
Amino Acids and Derivatives	Branched-chain amino acids	HMG_CoA_Synthesis	0.0734620985515	0.00746492801733	0.108297742407	0.0355791538763	0.298889144387	0.630804713569	-0.0348356438555	-0.137304558809	0.0676332710978	10812.0	0.062915929898	16074.0	0.0791492728499	9236.0	0.0783210929066	4748.0	0.0906114132976	5526.0	0.0763461817169	21135.0	0.157935632207
Amino Acids and Derivatives	Branched-chain amino acids	Isoleucine_degradation	0.333345039539	0.0207924372077	0.565762860716	0.0873944514469	0.0570912518437	0.436177164086	-0.232417821176	-0.480817371311	0.0159817289582	56797.0	0.3305064808	62838.0	0.30941781805	42466.0	0.360110819767	26065.0	0.497427651138	36968.0	0.510742968822	92218.0	0.689117962187
Amino Acids and Derivatives	Branched-chain amino acids	Ketoisovalerate_oxidoreductase	0.0912737887227	0.00264956316866	0.0972138607105	0.00569700708919	0.278631675678	0.624876517274	-0.00594007198783	-0.020582692882	0.00870254890636	15300.0	0.0890319762707	19292.0	0.0949948843984	10589.0	0.0897945054989	5371.0	0.102500821571	6464.0	0.0893054141545	13360.0	0.0998353464055
Amino Acids and Derivatives	Branched-chain amino acids	Leucine_Biosynthesis	0.199245546499	0.0156454623727	0.181152182389	0.00697416551335	0.239498962516	0.614017474369	0.0180933641106	-0.0223783788583	0.0585651070795	35238.0	0.205052861427	36119.0	0.177851971262	25334.0	0.21483180681	9983.0	0.190516794219	12579.0	0.17378910963	23974.0	0.179150643318
Amino Acids and Derivatives	Branched-chain amino acids	Leucine_Degradation_and_HMG-CoA_Metabolism	0.199822152518	0.00476074401397	0.363796046898	0.0366717714641	0.02257686487	0.340435357119	-0.163973894381	-0.273039054411	-0.0549087343507	33288.0	0.193705648765	40707.0	0.20044353925	24212.0	0.205317269538	16373.0	0.312464336546	27726.0	0.383057226616	52975.0	0.395866577532
Amino Acids and Derivatives	Branched-chain amino acids	Valine_degradation	0.245605284817	0.00932253967468	0.416147714715	0.0785820130559	0.0897734630915	0.497006708709	-0.170542429898	-0.405093372545	0.0640085127496	39964.0	0.232553849652	51532.0	0.253746443231	29542.0	0.250515561568	18944.0	0.361529615314	26031.0	0.359639423864	70560.0	0.527274104968
Amino Acids and Derivatives	Glutamine, glutamate, aspartate, asparagine; ammonia assimilation	Aspartate_aminotransferase	0.120752344995	0.000912031309134	0.120017165268	0.004195681484	0.829490605914	0.907057475551	0.000735179726923	-0.0113064723381	0.0127768317919	20592.0	0.11982656571	24459.0	0.120437480692	14386.0	0.121992988583	6240.0	0.119084923963	9088.0	0.125558107029	15444.0	0.115408464812
Amino Acids and Derivatives	Glutamine, glutamate, aspartate, asparagine; ammonia assimilation	Glutamate_and_Aspartate_uptake_in_Bacteria	0.0928768858595	0.00892538245234	0.107222653962	0.00828176827846	0.171389538667	0.581101808616	-0.0143457681028	-0.0383025284647	0.00961099225912	17476.0	0.101694301785	16378.0	0.0806461858116	11355.0	0.096290169982	5100.0	0.0973290243929	7726.0	0.10674096995	15737.0	0.117597967544
Amino Acids and Derivatives	Glutamine, glutamate, aspartate, asparagine; ammonia assimilation	Glutamate_dehydrogenases	0.0529949739816	0.010152137429	0.0969381668612	0.0131610411188	0.0225181133671	0.344076772249	-0.0439431928796	-0.0774221283818	-0.0104642573774	7748.0	0.0450862583102	13673.0	0.067326614886	5492.0	0.0465720487487	4471.0	0.0853251113845	6525.0	0.0901481787374	15435.0	0.115341210462
Amino Acids and Derivatives	Glutamine, glutamate, aspartate, asparagine; ammonia assimilation	Glutamine_synthetases	0.0900992657077	0.00836924591235	0.0929687586886	0.0171525420578	0.845676463854	0.919492625784	-0.00286949298099	-0.0466572157513	0.0409182297893	14361.0	0.0835678569427	20697.0	0.101913182791	10002.0	0.0848167573897	4840.0	0.0923671525611	8271.0	0.114270587944	9671.0	0.0722685355604
Amino Acids and Derivatives	Glutamine, glutamate, aspartate, asparagine; ammonia assimilation	Glutamine,_Glutamate,_Aspartate_and_Asparagine_Biosynthesis	0.615916681365	0.0376814444046	0.664264219115	0.0190795335006	0.205067044828	0.605687714878	-0.04834753775	-0.144082203021	0.0473871275205	100630.0	0.585574364191	135869.0	0.66902653682	69947.0	0.593149143085	33813.0	0.645291431725	47564.0	0.657135321604	92385.0	0.690365904017
Amino Acids and Derivatives	Glutamine, glutamate, aspartate, asparagine; ammonia assimilation	Poly-gamma-glutamate_biosynthesis	0.0337522089172	0.00464904431946	0.0535069041415	0.0144120263342	0.184245857832	0.598146609278	-0.0197546952243	-0.0590525315167	0.0195431410681	5127.0	0.0298344406758	8181.0	0.0402837004594	3672.0	0.0311384856164	2540.0	0.0484736709722	2817.0	0.0389191447514	9786.0	0.0731278967009
Amino Acids and Derivatives	Histidine Metabolism	Histidine_Biosynthesis	0.244219294465	0.00701389041963	0.22592727459	0.024359425938	0.401582493102	0.676784613375	0.0182920198754	-0.0492682522333	0.0858522919842	42798.0	0.249045132054	47583.0	0.234301346897	29400.0	0.249311404445	12524.0	0.239009549313	17877.0	0.246985286021	25665.0	0.191786988435
Amino Acids and Derivatives	Histidine Metabolism	Histidine_Degradation	0.0463910393259	0.00611482858933	0.0837551170064	0.0135207551968	0.0425573553819	0.384021490297	-0.0373640776805	-0.0722617735935	-0.00246638176744	6712.0	0.0390576878908	10972.0	0.0540267401835	5435.0	0.0460886899033	3465.0	0.0661264842199	6236.0	0.0861554088286	13246.0	0.0989834579706
Amino Acids and Derivatives	Lysine, threonine, methionine, and cysteine Amino Acids and Derivatives	Cysteine_Biosynthesis	0.353988839431	0.0153042094684	0.321358085928	0.022965462987	0.180293007752	0.592022311987	0.0326307535031	-0.0248684520361	0.0901299590424	64389.0	0.374684962098	70902.0	0.349125403982	39877.0	0.338156152213	18358.0	0.35034631957	21293.0	0.29418010266	42762.0	0.319547835553
Amino Acids and Derivatives	Lysine, threonine, methionine, and cysteine Amino Acids and Derivatives	Lysine_biosynthesis_AAA_pathway_2	0.0247737436572	0.00285961451963	0.0140525445688	0.00378314447997	0.0365127786916	0.373603967683	0.0107211990884	0.00113118490985	0.020311213267	4551.0	0.026482648628	4213.0	0.0207450470646	3195.0	0.027093535279	787.0	0.0150192043524	1312.0	0.0181263464373	1206.0	0.00901208291654
Amino Acids and Derivatives	Lysine, threonine, methionine, and cysteine Amino Acids and Derivatives	Lysine_Biosynthesis_DAP_Pathway	0.30133223878	0.0126089882831	0.318132929728	0.0347134209829	0.573716265079	0.739571248348	-0.0168006909474	-0.109659071685	0.0760576897903	54017.0	0.314329428903	57729.0	0.284260816993	36015.0	0.305406470445	17133.0	0.326968269593	25734.0	0.355536127453	36385.0	0.271894392138
Amino Acids and Derivatives	Lysine, threonine, methionine, and cysteine Amino Acids and Derivatives	Lysine_degradation	0.064287928007	0.0154490692598	0.04843492542	0.00237723524955	0.282622906184	0.624057515389	0.015853002587	-0.029701781729	0.061407786903	8871.0	0.0516210889868	17473.0	0.0860380269072	6510.0	0.0552046681271	2706.0	0.0516416352956	3453.0	0.0477060017134	6150.0	0.045957139251
Amino Acids and Derivatives	Lysine, threonine, methionine, and cysteine Amino Acids and Derivatives	Lysine_fermentation	0.209497911106	0.0231806002783	0.21430871966	0.0507197924146	0.91111944723	0.957051225046	-0.00481080855456	-0.13551215579	0.125890538681	31917.0	0.185727685401	48930.0	0.240934050053	23801.0	0.201831997864	10346.0	0.197444330661	11752.0	0.162363432417	37887.0	0.283118395903
Amino Acids and Derivatives	Lysine, threonine, methionine, and cysteine Amino Acids and Derivatives	Methionine_Biosynthesis	0.613448680662	0.0086911000441	0.642850818161	0.0158037126051	0.101399117738	0.514174287291	-0.0294021374989	-0.0691999759322	0.0103957009344	106551.0	0.620029157099	122088.0	0.601168123908	73013.0	0.619148760977	34521.0	0.658802990406	46934.0	0.648431359519	83145.0	0.621318104557
Amino Acids and Derivatives	Lysine, threonine, methionine, and cysteine Amino Acids and Derivatives	Methionine_Degradation	0.288886045899	0.0136845914462	0.312284683878	0.00750033696198	0.121142357778	0.536019853335	-0.0233986379785	-0.0578704114581	0.0110731355012	50854.0	0.295923668057	54783.0	0.269754548621	35493.0	0.300979921019	16669.0	0.318113236785	22948.0	0.317045272899	40373.0	0.301695541948
Amino Acids and Derivatives	Lysine, threonine, methionine, and cysteine Amino Acids and Derivatives	Methionine_Salvage	0.0641124534378	0.00734895665406	0.0547560044257	0.00170775769912	0.209200762489	0.611592025032	0.00935644901208	-0.0115867049363	0.0302996029605	11997.0	0.0698115437464	10913.0	0.0537362208916	8112.0	0.0687895956754	2973.0	0.0567370959844	3805.0	0.0525691678308	7355.0	0.054961749462
Amino Acids and Derivatives	Lysine, threonine, methionine, and cysteine Amino Acids and Derivatives	Threonine_anaerobic_catabolism_gene_cluster	0.0494793168932	0.0047897553268	0.0304104061698	0.00776193233158	0.0524114377399	0.414231087241	0.0190689107234	-0.000351106318216	0.0384889277651	8475.0	0.0493167319539	8874.0	0.0436960711254	6536.0	0.0554251476004	1578.0	0.0301147451945	1524.0	0.021055298758	5361.0	0.0400611745569
Amino Acids and Derivatives	Lysine, threonine, methionine, and cysteine Amino Acids and Derivatives	Threonine_and_Homoserine_Biosynthesis	0.314866104818	0.00659181812899	0.314297848845	0.0128509472209	0.959142474195	0.984925874039	0.000568255972812	-0.0320300570232	0.0331665689688	52563.0	0.305868481616	65287.0	0.321476830693	37412.0	0.317253002146	16285.0	0.310784933772	23994.0	0.331496613123	40228.0	0.300611999641
Amino Acids and Derivatives	Lysine, threonine, methionine, and cysteine Amino Acids and Derivatives	Threonine_degradation	0.0350886456113	0.00464738728695	0.0581432381585	0.021431570744	0.265135269989	0.625195513183	-0.0230545925472	-0.08457845444	0.0384692693456	5261.0	0.0306141978536	8427.0	0.041495018185	3910.0	0.0331567207952	2528.0	0.048244661503	2771.0	0.0382836173611	11763.0	0.0879014356114
Amino Acids and Derivatives	Proline and 4-hydroxyproline	A_Hypothetical_Protein_Related_to_Proline_Metabolism	0.0362919200069	0.000558399990726	0.0303792957998	0.00143560092626	0.0177368439772	0.338773719964	0.00591262420715	0.00211582301434	0.00970942539996	6101.0	0.0355022279234	7451.0	0.036689139729	4326.0	0.0366843923683	1497.0	0.0285689312777	2322.0	0.032080317399	4080.0	0.0304886387226
Amino Acids and Derivatives	Proline and 4-hydroxyproline	Proline_Synthesis	0.102189627421	0.00062157559479	0.0879924348594	0.00236004685322	0.00972099359332	0.309451629387	0.0141971925611	0.00757185403857	0.0208225310837	17449.0	0.101537186533	20923.0	0.1030260194	12029.0	0.102005676329	4726.0	0.0901915626041	6132.0	0.0847185642939	11919.0	0.0890671776802
Amino Acids and Derivatives	Proline and 4-hydroxyproline	Proline,_4-hydroxyproline_uptake_and_utilization	0.0761727393848	0.0137966645525	0.140637860803	0.0303309921643	0.077455637019	0.474674652534	-0.0644651214183	-0.142682086025	0.0137518431887	10304.0	0.0599598355224	19025.0	0.0936801615012	8830.0	0.0748782211309	6771.0	0.129218592973	8001.0	0.110540318479	24376.0	0.182154670957
Amino Acids and Derivatives	unclassifed Amino Acids and Derivatives	Creatine_and_Creatinine_Degradation	0.0172843813435	0.00564279536763	0.0352396115896	0.0232068179103	0.388901085034	0.669190155329	-0.0179552302461	-0.0837493283372	0.047838867845	2011.0	0.0117021767504	5080.0	0.0250142034389	1785.0	0.0151367638413	1585.0	0.0302483340515	698.0	0.00964343735765	8809.0	0.0658270633597
Amino Acids and Derivatives	unclassifed Amino Acids and Derivatives	L-2-amino-thiazoline-4-carboxylic_acid-Lcysteine_conversion	0.00141281104263	0.000569359636266	0.00324913503763	0.001894132954	0.302332012759	0.63109742554	-0.001836323995	-0.00705695109686	0.00338430310686	154.0	0.000896138846123	448.0	0.00220597699619	134.0	0.00113631728557	134.0	0.00255727240562	98.0	0.00135394965766	781.0	0.0058361830496
Amino Acids and Derivatives	unclassifed Amino Acids and Derivatives	Phosphonoalanine_utilization	8.24132166939e-05	1.54246740565e-05	0.000174951259436	0.000114352267643	0.370835507358	0.658879831679	-9.25380427417e-05	-0.00043205018165	0.000246974096167	14.0	8.14671678294e-05	13.0	6.40127253359e-05	12.0	0.000101759756916	10.0	0.0001908412243	2.0	2.76316256666e-05	41.0	0.00030638092834
Carbohydrates	Aminosugars	(GlcNAc)2_Catabolic_Operon	0.0040178878401	0.00170632261983	0.00219992819864	0.00131575128069	0.302653165216	0.629474641266	0.00181795964146	-0.00252228588272	0.00615820516564	465.0	0.00270587378862	593.0	0.00291996508647	758.0	0.00642782464521	103.0	0.00196566461029	52.0	0.000718422267332	524.0	0.0039156977183
Carbohydrates	Aminosugars	Chitin_and_N-acetylglucosamine_utilization	0.0535517379248	0.00290242502927	0.0574590728316	0.0181406239007	0.790736444505	0.882360238951	-0.0039073349068	-0.0572731484414	0.0494584786278	8707.0	0.0506667593065	11682.0	0.057522819798	6187.0	0.0524656346701	2507.0	0.047843894932	3016.0	0.0416684915053	11089.0	0.0828648320577
Carbohydrates	Aminosugars	Fructoselysine_(Amadori_product)_utilization_pathway	4.22020459981e-05	2.95301884893e-05	0.00030083071482	0.000394588195495	0.451958839627	0.682404255879	-0.000258628668822	-0.00144980554433	0.000932548206687	3.0	1.74572502492e-05	17.0	8.37089485161e-05	3.0	2.54399392291e-05	45.0	0.00085878550935	1.0	1.38158128333e-05	4.0	2.98908222771e-05
Carbohydrates	Aminosugars	N-Acetyl-Galactosamine_and_Galactosamine_Utilization	0.0567388097626	0.00180043135107	0.0502240512399	0.008219027214	0.379161127146	0.663387254518	0.00651475852267	-0.0170554889177	0.030085005963	10145.0	0.0590346012592	11096.0	0.0546373231021	6668.0	0.0565445049265	2363.0	0.0450957813021	3167.0	0.0437546792431	8273.0	0.0618216931746
Carbohydrates	Aminosugars	Neotrehalosadiamine_(NTD)_Biosynthesis_Operon	0.000107273531119	4.44024051329e-05	0.00012488194267	8.27339642523e-05	0.807694686874	0.893453775249	-1.76084115512e-05	-0.00022643524609	0.000191218422988	9.0	5.23717507475e-05	22.0	0.000108329227491	19.0	0.000161119615117	1.0	1.908412243e-05	16.0	0.000221053005333	18.0	0.000134508700247
Carbohydrates	Central carbohydrate metabolism	Dehydrogenase_complexes	0.321353363219	0.0252559259754	0.494974417368	0.0246724143009	0.00225108569305	0.429957367373	-0.173621054148	-0.242952369293	-0.104289739004	57775.0	0.336197544382	58041.0	0.285797122401	40338.0	0.342065422874	25515.0	0.486931383801	38246.0	0.528399577623	62841.0	0.469592290679
Carbohydrates	Central carbohydrate metabolism	Dihydroxyacetone_kinases	0.0187496389446	0.00277728655665	0.0120984027282	0.00329767698074	0.0965316834025	0.496077619638	0.00665123621637	-0.00191048774146	0.0152129601742	2920.0	0.0169917235758	4604.0	0.0226703528805	1956.0	0.0165868403774	871.0	0.0166222706365	783.0	0.0108177814485	1185.0	0.00885515609959
Carbohydrates	Central carbohydrate metabolism	Entner-Doudoroff_Pathway	0.394074732359	0.00432705561112	0.407782764686	0.00961554358146	0.170575589701	0.583521271038	-0.0137080323268	-0.0385451667404	0.0111291020868	68750.0	0.400061984877	79645.0	0.392176423798	45989.0	0.389985788402	21589.0	0.412007119141	30173.0	0.41686452062	52789.0	0.394476654296
Carbohydrates	Central carbohydrate metabolism	Ethylmalonyl-CoA_pathway_of_C2_assimilation	0.00985727119149	0.00677639682103	0.0144645867446	0.00794673823345	0.567308932252	0.736280901881	-0.00460731555308	-0.025314176907	0.0160995458009	858.0	0.00499277357126	3948.0	0.0194401722789	606.0	0.00513886772427	695.0	0.0132634650888	390.0	0.00538816700499	3311.0	0.0247421281399
Carbohydrates	Central carbohydrate metabolism	Glycolate,_glyoxylate_interconversions	0.0767365999554	0.0157347643091	0.0724699762304	0.0266849760679	0.857146932991	0.926689042649	0.00426662372499	-0.0626051704458	0.0711384178958	14245.0	0.0828928432664	11198.0	0.0551395767932	10870.0	0.0921773798067	3749.0	0.07154637499	2914.0	0.0402592785963	14132.0	0.105604275105
Carbohydrates	Central carbohydrate metabolism	Glycolysis_and_Gluconeogenesis	0.621506610243	0.0125896974174	0.62079860879	0.0476516289827	0.985433992973	0.993234262047	0.000708001452738	-0.13300951282	0.134425515726	109440.0	0.636840489089	123070.0	0.606003546699	73311.0	0.621675794941	33508.0	0.639470774384	48317.0	0.667538628667	74322.0	0.55538642332
Carbohydrates	Central carbohydrate metabolism	Glycolysis_and_Gluconeogenesis,_including_Archaeal_enzymes	0.476253915051	0.0176717735475	0.465480385001	0.0269453446481	0.664654240484	0.805173107395	0.0107735300504	-0.0566542681625	0.0782013282634	85247.0	0.496059403997	92028.0	0.453151006708	56551.0	0.479551334448	24878.0	0.474774797813	35672.0	0.49283767539	57386.0	0.428828681798
Carbohydrates	Central carbohydrate metabolism	Glyoxylate_bypass	0.203898340915	0.0224295935705	0.263244858235	0.0130693467703	0.0435542034128	0.378129675084	-0.0593465173195	-0.115590306467	-0.00310272817151	37149.0	0.216173129835	35018.0	0.172430585832	26308.0	0.223091307079	14422.0	0.275231213685	19502.0	0.269435981875	32795.0	0.245067379144
Carbohydrates	Central carbohydrate metabolism	HPr_kinase_and_hprK_operon_in_Gram-positive_organisms	0.0357527177112	0.00575606872959	0.0287641742923	0.00228002676103	0.221837213017	0.61111886086	0.00698854341886	-0.00818882479138	0.0221659116291	6063.0	0.0352811027535	8738.0	0.0430263995373	3414.0	0.0289506508427	1676.0	0.0319849891927	1975.0	0.0272862303458	3616.0	0.0270213033385
Carbohydrates	Central carbohydrate metabolism	Methylglyoxal_Metabolism	0.0920817174555	0.0118675876608	0.129453341815	0.0102574176403	0.0289693378327	0.36887623507	-0.0373716243598	-0.0684235607483	-0.00631968797129	14055.0	0.0817872174173	22077.0	0.108708379788	10112.0	0.0857495551615	6237.0	0.119027671596	9115.0	0.125931133976	19190.0	0.143401219874
Carbohydrates	Central carbohydrate metabolism	Particulate_methane_monooxygenase_(pMMO)	0.0122665145701	0.00848242545786	0.0209707726874	0.0107758977652	0.422740913344	0.674736889544	-0.00870425811729	-0.0362238828272	0.0188153665926	3374.0	0.0196335874469	78.0	0.000384076352015	1979.0	0.0167818799114	1276.0	0.0243513402207	2327.0	0.0321493964631	858.0	0.00641158137844
Carbohydrates	Central carbohydrate metabolism	Pentose_phosphate_pathway	0.395869740986	0.00571055542858	0.382223705901	0.0381954587615	0.664968213725	0.804702822522	0.0136460350854	-0.0991656936598	0.126457763831	69385.0	0.403757102846	79289.0	0.390423459935	46395.0	0.393428660178	21462.0	0.409583435592	29595.0	0.408878980802	43921.0	0.328208701308
Carbohydrates	Central carbohydrate metabolism	Peripheral_Glucose_Catabolism_Pathways	0.0157299751855	0.00145494300013	0.0109195487773	0.00223812162303	0.0735563869033	0.476246437238	0.0048104264082	-0.000789087430122	0.0104099402465	2904.0	0.0168986182412	2778.0	0.0136790269987	1959.0	0.0166122803166	632.0	0.0120611653758	564.0	0.00779211843799	1727.0	0.0129053625181
Carbohydrates	Central carbohydrate metabolism	Pyruvate_Alanine_Serine_Interconversions	0.14366942528	0.00956291948823	0.136873803048	0.0168933769953	0.652917463927	0.797700867442	0.00679562223196	-0.0356462301374	0.0492374746013	22740.0	0.132325956889	31624.0	0.155718340463	16859.0	0.142963978488	7016.0	0.133894202969	8529.0	0.117835067655	21263.0	0.158892138519
Carbohydrates	Central carbohydrate metabolism	Pyruvate_metabolism_I:_anaplerotic_reactions,_PEP	0.399449948153	0.0183233817241	0.38196630436	0.0150793209422	0.35828871403	0.660126794659	0.0174836437932	-0.0297931885429	0.0647604761294	68718.0	0.399875774207	76522.0	0.37679859755	49726.0	0.421675472702	21029.0	0.40132001058	27508.0	0.380045379419	48782.0	0.36453352308
Carbohydrates	Central carbohydrate metabolism	Pyruvate_metabolism_II:_acetyl-CoA,_acetogenesis_from_pyruvate	0.445938896346	0.0149195514289	0.443396013301	0.0197738766973	0.892093424656	0.945734564899	0.00254288304536	-0.0475679461788	0.0526537122695	74494.0	0.43348680002	88832.0	0.437413724387	55061.0	0.466916164631	24281.0	0.463381576723	30144.0	0.416463862047	60265.0	0.450342601132
Carbohydrates	Central carbohydrate metabolism	Pyruvate:ferredoxin_oxidoreductase	0.0781392772429	0.0104488356103	0.0509530286874	0.0131714314534	0.087588849444	0.499387171457	0.0271862485555	-0.00650586746958	0.0608783645805	15601.0	0.090783520379	13240.0	0.0651944987267	9250.0	0.078439812623	3017.0	0.0575767973713	2357.0	0.0325638708481	8393.0	0.0627184178429
Carbohydrates	Central carbohydrate metabolism	Soluble_methane_monooxygenase_(sMMO)	0.00900131638753	0.00637486885168	0.00952934414206	0.00631101738986	0.93765628146	0.975094463297	-0.000528027754532	-0.0181397880127	0.0170837325036	2778.0	0.0161654137307	138.0	0.000679519699719	1198.0	0.0101590157321	642.0	0.0122520066001	1124.0	0.0155289736246	108.0	0.000807052201481
Carbohydrates	Central carbohydrate metabolism	TCA_Cycle	0.629142905978	0.0672010959017	0.79517299518	0.063351768183	0.0640314648854	0.44472762884	-0.166030089201	-0.34759377998	0.0155336015769	116122.0	0.675723604478	108470.0	0.534112332091	79905.0	0.677592781366	43152.0	0.823518051099	61857.0	0.85460473443	94664.0	0.70739620001
Carbohydrates	CO2 fixation	Calvin-Benson_cycle	0.415258041537	0.00570206390573	0.427054453358	0.0438263681476	0.741061036748	0.845030794143	-0.0117964118205	-0.142127599324	0.118534775683	70509.0	0.410297752606	83718.0	0.412232103051	49911.0	0.423244268954	23574.0	0.449889102165	33696.0	0.465537629231	48943.0	0.365736628677
Carbohydrates	CO2 fixation	Carboxysome	0.0684203066745	0.0071717921459	0.0830939669375	0.00801224680558	0.126707046057	0.54181445814	-0.0146736602629	-0.0358865491757	0.00653922864987	12949.0	0.0753513111588	11889.0	0.0585420993476	8416.0	0.0713675095173	4119.0	0.0786075002891	6829.0	0.0943481858387	10214.0	0.0763262146846
Carbohydrates	CO2 fixation	CO2_uptake,_carboxysome	0.106732017713	0.0439273536284	0.0737366799735	0.0166651254316	0.404894331855	0.67837559109	0.0329953377393	-0.0836649914842	0.149655666963	20440.0	0.118942065031	9723.0	0.0478765944954	18087.0	0.153377393612	4981.0	0.0950580138238	5195.0	0.0717731476691	7277.0	0.0543788784276
Carbohydrates	CO2 fixation	Photorespiration_(oxidative_C2_cycle)	0.353648303254	0.046804693159	0.390466515835	0.032767647094	0.419256030692	0.690326740191	-0.0368182125817	-0.154361864292	0.0807254391283	63046.0	0.366869933069	59071.0	0.29086889987	47548.0	0.403206076821	20709.0	0.395213091403	25201.0	0.348172299212	57277.0	0.428014156891
Carbohydrates	Di- and oligosaccharides	Beta-Glucoside_Metabolism	0.0583483328895	0.0054209423509	0.0492390146437	0.00269643204534	0.125349221563	0.542076256268	0.00910931824586	-0.00469430184839	0.0229129383401	10285.0	0.0598492729375	10375.0	0.0510870788738	7560.0	0.0641086468573	2428.0	0.04633624926	3514.0	0.0485487662963	7070.0	0.0528320283748
Carbohydrates	Di- and oligosaccharides	Fructooligosaccharides(FOS)_and_Raffinose_Utilization	0.0429974956704	0.00205390082694	0.0349223749642	0.00704650589681	0.242169988632	0.613997360558	0.00807512070618	-0.0114340038348	0.0275842452472	6971.0	0.0405648304956	8700.0	0.0428392854171	5376.0	0.0455883710985	1809.0	0.0345231774759	1918.0	0.0264987290143	5854.0	0.0437452184025
Carbohydrates	Di- and oligosaccharides	Lactose_and_Galactose_Uptake_and_Utilization	0.136845401302	0.0112669563225	0.126980048245	0.0164235486827	0.52688293151	0.715412132122	0.00986535305712	-0.031317588783	0.0510482948973	26203.0	0.15247744276	25661.0	0.126356195757	15531.0	0.131702565389	6286.0	0.119962793595	8057.0	0.111314003998	20028.0	0.149663347141
Carbohydrates	Di- and oligosaccharides	Lactose_utilization	0.0395473405941	0.00969281405812	0.0386016384891	0.00310748670413	0.905648179489	0.954804796407	0.000945702105043	-0.0255095115788	0.0274009157889	8883.0	0.0516909179878	5680.0	0.027968636916	4597.0	0.0389824668787	2142.0	0.040878190245	2476.0	0.0342079525753	5449.0	0.040718772647
Carbohydrates	Di- and oligosaccharides	Maltose_and_Maltodextrin_Utilization	0.248057783143	0.0159884356265	0.21462119614	0.00811736428867	0.0787588017232	0.470091597785	0.0334365870027	-0.00717070039313	0.0740438743985	46035.0	0.267881505073	46451.0	0.228727315737	29194.0	0.247564528618	11844.0	0.226032346061	15200.0	0.210000355066	27812.0	0.207830887293
Carbohydrates	Di- and oligosaccharides	Melibiose_Utilization	0.00662946917358	0.000986527190508	0.00516299623379	0.0010087612017	0.215580680775	0.601108175592	0.00146647293979	-0.00130414593603	0.00423709181561	900.0	0.00523717507475	1472.0	0.00724821013034	873.0	0.00740302231566	301.0	0.00574432085143	271.0	0.00374408527783	803.0	0.00600058257213
Carbohydrates	Di- and oligosaccharides	Sucrose_utilization	0.0160314318779	0.0058353415983	0.013499434104	0.000370139324062	0.602185345897	0.763389830086	0.00253199777393	-0.0151219384153	0.0201859339631	1912.0	0.0111260874921	4921.0	0.0242312785675	1502.0	0.012736929574	718.0	0.0137023999047	1000.0	0.0138158128333	1737.0	0.0129800895738
Carbohydrates	Di- and oligosaccharides	Sucrose_utilization_Shewanella	0.0142019524162	0.00609952116536	0.0106010209284	0.000702288445654	0.492147350976	0.699752933274	0.00360093148779	-0.0146243165614	0.021826179537	1704.0	0.00991571814152	4636.0	0.0228279226659	1163.0	0.00986221644114	587.0	0.0112023798664	696.0	0.00961580573199	1470.0	0.0109848771868
Carbohydrates	Di- and oligosaccharides	Trehalose_Biosynthesis	0.096267090834	0.00586415223295	0.108831473823	0.00233830684551	0.0783647271086	0.472663038244	-0.0125643829888	-0.0280097237843	0.00288095780673	17914.0	0.104243060321	19140.0	0.0942464279176	10650.0	0.0903117842632	5740.0	0.109542862748	8054.0	0.11127255656	14142.0	0.105679002161
Carbohydrates	Di- and oligosaccharides	Trehalose_Uptake_and_Utilization	0.0143172605889	0.0033514275967	0.0256649545425	0.0101444808327	0.250192907004	0.616604454681	-0.0113476939537	-0.0389053135395	0.0162099256321	2031.0	0.0118185584187	2453.0	0.0120787088653	2247.0	0.0190545144826	1063.0	0.0202864221431	2886.0	0.0398724358369	2253.0	0.0168360056476
Carbohydrates	Di- and oligosaccharides	Unknown_oligosaccharide_utilization_Sde_1396	0.00370501487321	0.00118065730644	0.00174078625091	0.000479059867041	0.129451226192	0.543410641818	0.00196422862229	-0.00113649899329	0.00506495623788	459.0	0.00267095928812	1088.0	0.00535737270503	364.0	0.00308671262646	117.0	0.00223284232431	79.0	0.00109144921383	254.0	0.0018980672146
Carbohydrates	Fermentation	Acetoin,_butanediol_metabolism	0.0970126490425	0.00346812983521	0.0821655350215	0.00405175747676	0.0177910027572	0.334237527209	0.0148471140209	0.00427740060006	0.0254168274418	17385.0	0.101164765194	18821.0	0.092675654119	11462.0	0.0971975278145	4297.0	0.0820044740817	5594.0	0.0772856569896	11670.0	0.0872064739934
Carbohydrates	Fermentation	Acetone_Butanol_Ethanol_Synthesis	0.219840543788	0.0224971850937	0.261902505639	0.0636199861307	0.454729893659	0.679426933681	-0.0420619618507	-0.21299867763	0.128874753929	33130.0	0.192786233585	50338.0	0.247867120612	25810.0	0.218868277167	12126.0	0.231414068586	14754.0	0.203838502543	46898.0	0.350454945788
Carbohydrates	Fermentation	Acetyl-CoA_fermentation_to_Butyrate	0.325938809763	0.0366819533156	0.413905664072	0.125086505618	0.427747994521	0.678007194636	-0.0879668543091	-0.433981036054	0.258047327435	48035.0	0.279519671906	74980.0	0.369205703514	38808.0	0.329091053867	19492.0	0.371987714405	20703.0	0.286028773088	78111.0	0.583700504721
Carbohydrates	Fermentation	Butanol_Biosynthesis	0.176187715608	0.0125291456864	0.247501698335	0.0775467251018	0.322367635574	0.636953983393	-0.0713139827279	-0.299299637373	0.156671671917	27275.0	0.158715500182	37037.0	0.182372254482	22108.0	0.187475392159	11266.0	0.215001723296	12525.0	0.173043055737	47434.0	0.354460315973
Carbohydrates	Fermentation	Fermentations:_Lactate	0.145883061545	0.0118032455909	0.107974986753	0.0161731026041	0.0608260785038	0.441181556743	0.0379080747923	-0.00288477821436	0.078700927799	26110.0	0.151936268002	26276.0	0.129384490071	18435.0	0.156328426563	6435.0	0.122806327837	8370.0	0.115638353415	11439.0	0.0854802790069
Carbohydrates	Fermentation	Fermentations:_Mixed_acid	0.152840856262	0.0129489864076	0.111949757129	0.022053373302	0.10241785436	0.510308091725	0.0408910991332	-0.0143860027038	0.0961682009703	23398.0	0.136154913777	34061.0	0.167718264436	18237.0	0.154649390574	5795.0	0.110592489482	6199.0	0.0856442237537	18683.0	0.139612558151
Carbohydrates	Glycoside hydrolases	Predicted_carbohydrate_hydrolases	0.0344601856614	0.00390147927896	0.0346097943808	0.002204451144	0.965169955062	0.987575686162	-0.000149608719402	-0.00995278509126	0.00965356765245	6458.0	0.037579640703	7482.0	0.0368417854587	3415.0	0.0289591308224	1671.0	0.0318895685805	2699.0	0.0372888788371	4637.0	0.0346509357247
Carbohydrates	Monosaccharides Carbohydrates	2-Ketogluconate_Utilization	0.000368830240555	0.000101096670366	0.000557379022451	0.000344754585366	0.525296685608	0.714952496089	-0.000188548781896	-0.0011422134412	0.00076511587741	40.0	0.000232763336655	81.0	0.0003988485194	56.0	0.000474878865609	22.0	0.00041985069346	16.0	0.000221053005333	138.0	0.00103123336856
Carbohydrates	Monosaccharides Carbohydrates	D-allose_utilization	0.000409764484942	0.000189018650711	0.0005773656399	0.000624207116898	0.746274918019	0.850130274403	-0.000167601154958	-0.00188616601252	0.0015509637026	25.0	0.00014547708541	103.0	0.000507177746892	68.0	0.000576638622526	76.0	0.00145039330468	2.0	2.76316256666e-05	34.0	0.000254071989355
Carbohydrates	Monosaccharides Carbohydrates	D-galactarate,_D-glucarate_and_D-glycerate_catabolism	0.0279070820203	0.00478873466869	0.0332272419011	0.0127423010897	0.625089657151	0.77949156376	-0.00532015988078	-0.0392138023003	0.0285734825387	4643.0	0.0270180043023	4577.0	0.022537403374	4029.0	0.0341658383846	1770.0	0.0337788967011	1256.0	0.0173526609186	6497.0	0.0485501680836
Carbohydrates	Monosaccharides Carbohydrates	D-galactonate_catabolism	0.00154833649576	0.000319503897026	0.00513815456117	0.00316233138488	0.248848446487	0.61594021528	-0.00358981806541	-0.0130769460287	0.00589730989783	240.0	0.00139658001993	255.0	0.00125563422774	235.0	0.00199279523961	246.0	0.00469469411778	109.0	0.00150592359883	1233.0	0.00921384596691
Carbohydrates	Monosaccharides Carbohydrates	D-Galacturonate_and_D-Glucuronate_Utilization	0.0651538043014	0.00306122412333	0.107504010407	0.021153700205	0.102476661161	0.508390708615	-0.0423502061059	-0.104938354008	0.0202379417957	11939.0	0.0694740369082	12744.0	0.0627521670523	7457.0	0.0632352089437	5138.0	0.0980542210453	6344.0	0.0876475166146	18308.0	0.136810293562
Carbohydrates	Monosaccharides Carbohydrates	D-gluconate_and_ketogluconates_metabolism	0.0510454662586	0.00634716204297	0.0625897531789	0.0155940008174	0.412298787963	0.682795391626	-0.0115442869202	-0.0524772875688	0.0293887137283	7850.0	0.0456798048186	12177.0	0.0599602274165	5601.0	0.0474963665407	3216.0	0.0613745377348	3194.0	0.0441277061896	11009.0	0.0822670156121
Carbohydrates	Monosaccharides Carbohydrates	D-ribose_utilization	0.060015095011	0.00173755299238	0.0713975104694	0.00833701955618	0.189068281245	0.601867361963	-0.0113824154584	-0.0354085712742	0.0126437403573	10448.0	0.0607977835344	11699.0	0.0576065287465	7269.0	0.061640972752	3634.0	0.0693517009106	4514.0	0.0623645791296	11037.0	0.0824762513681
Carbohydrates	Monosaccharides Carbohydrates	D-Sorbitol(D-Glucitol)_and_L-Sorbose_Utilization	0.00142335955212	0.000369093411072	0.00107430865325	0.000530204690672	0.492163934577	0.698909379214	0.000349050898867	-0.000981870711518	0.00167997250925	197.0	0.00114635943303	395.0	0.00194500203905	139.0	0.00117871718428	59.0	0.00112596322337	29.0	0.000400658572166	227.0	0.00169630416422
Carbohydrates	Monosaccharides Carbohydrates	D-Tagatose_and_Galactitol_Utilization	0.0396315511855	0.00260710103936	0.0318428145444	0.00372502221575	0.0800566834208	0.470486970258	0.0077887366411	-0.00156592275021	0.0171433960324	6933.0	0.0403437053258	7340.0	0.0361425695358	5001.0	0.0424083786949	1573.0	0.0300193245824	2061.0	0.0284743902495	4956.0	0.0370347288013
Carbohydrates	Monosaccharides Carbohydrates	Deoxyribose_and_Deoxynucleoside_Catabolism	0.0732822182774	0.00438820804138	0.086784916061	0.0107556797063	0.210655848591	0.606561815291	-0.0135026977836	-0.0417244880272	0.01471909246	11719.0	0.0681938385566	16024.0	0.0789030700602	8579.0	0.0727497462154	4118.0	0.0785884161667	5775.0	0.0797863191124	13647.0	0.101980012904
Carbohydrates	Monosaccharides Carbohydrates	Fructose_utilization	0.0278557485787	0.00814282650729	0.0177895557684	0.00394768720623	0.217111347044	0.600989380948	0.0100661928103	-0.0107393385229	0.0308717241435	4807.0	0.0279723339826	3620.0	0.0178250819781	4454.0	0.0377698297754	1118.0	0.0213360488767	889.0	0.0122822576088	2643.0	0.0197503608196
Carbohydrates	Monosaccharides Carbohydrates	Hexose_Phosphate_Uptake_System	0.00607090104759	0.000841281900971	0.00472383571608	0.00184310192751	0.420930467788	0.690109178949	0.00134706533151	-0.00340339581404	0.00609752647706	1132.0	0.00658720242735	1369.0	0.00674103238345	576.0	0.00488446833198	291.0	0.00555347962713	157.0	0.00216908261483	863.0	0.00644894490628
Carbohydrates	Monosaccharides Carbohydrates	L-Arabinose_utilization	0.0287510220704	0.00428300823781	0.0416641701374	0.0121181449604	0.267616946848	0.622087263869	-0.0129131480671	-0.0454753899291	0.0196490937949	5525.0	0.0321504358755	4612.0	0.0227097453268	3702.0	0.0313928850087	2007.0	0.038301833717	2084.0	0.0287921539446	7748.0	0.0578985227507
Carbohydrates	Monosaccharides Carbohydrates	L-ascorbate_utilization_(and_related_gene_clusters)	0.00455640574116	0.00126832760288	0.00296019308864	0.000570971523245	0.210202772455	0.608314083922	0.00159621265251	-0.00167971142343	0.00487213672846	540.0	0.00314230504485	1263.0	0.00621908246917	508.0	0.00430782970946	196.0	0.00374048799628	173.0	0.00239013562016	368.0	0.00274995564949
Carbohydrates	Monosaccharides Carbohydrates	L-fucose_utilization	0.0227273032526	0.00517510496375	0.0248962756781	0.00757610671807	0.757023760575	0.855571232366	-0.0021689724255	-0.021161282093	0.0168233372419	5069.0	0.0294969338377	3439.0	0.0169338278792	2565.0	0.0217511480409	1207.0	0.023034535773	1208.0	0.0166895019026	4679.0	0.0349647893586
Carbohydrates	Monosaccharides Carbohydrates	L-fucose_utilization_temp	0.0141648665664	0.00402549126424	0.0215124472331	0.00764870080749	0.314779111069	0.635100107895	-0.00734758066674	-0.0266929749296	0.0119978135962	3406.0	0.0198197981162	2187.0	0.0107689100238	1404.0	0.0119058915592	982.0	0.0187406082262	1002.0	0.013843444459	4276.0	0.0319532890142
Carbohydrates	Monosaccharides Carbohydrates	L-rhamnose_utilization	0.0486686616786	0.0081921885933	0.0888638747619	0.0173211530526	0.0630813698334	0.446242282895	-0.0401952130832	-0.0846059471469	0.00421552098043	9808.0	0.0570735701479	7628.0	0.0375606976048	6058.0	0.0513717172832	4588.0	0.0875579537088	4946.0	0.0683330102736	14814.0	0.110700660303
Carbohydrates	Monosaccharides Carbohydrates	Mannose_Metabolism	0.152769513459	0.0104163211427	0.124302884717	0.00734041109272	0.0396926586266	0.379064889884	0.0284666287414	0.00229245774355	0.0546407997392	28714.0	0.167089161218	30179.0	0.148603079839	16818.0	0.142616299318	6085.0	0.116126884986	9694.0	0.133930489606	16440.0	0.122851279559
Carbohydrates	Monosaccharides Carbohydrates	Xylose_utilization	0.0347583147567	0.00471177713799	0.0603753830983	0.0186535949236	0.185877828849	0.596683450592	-0.0256170683416	-0.0782603557918	0.0270262191086	6890.0	0.0400934847389	5815.0	0.0286333844483	4192.0	0.0355480750828	2844.0	0.0542752441909	2982.0	0.0411987538689	11462.0	0.085652151235
Carbohydrates	One-carbon Metabolism	Formaldehyde_assimilation:_Ribulose_monophosphate_pathway	0.0438653486907	0.00971886244729	0.0312139805717	0.0128285335264	0.3327965793	0.648613741289	0.012651368119	-0.0198800470873	0.0451827833252	7124.0	0.0414551502583	11533.0	0.0567891354845	3933.0	0.0333517603293	1846.0	0.0352292900058	3223.0	0.0445283647618	1858.0	0.0138842869477
Carbohydrates	One-carbon Metabolism	Methanogenesis	0.0819389541558	0.00525987559795	0.0489233083849	0.0113890638642	0.0375764427128	0.377742134639	0.0330156457709	0.00371277226932	0.0623185192725	14991.0	0.087233879495	15184.0	0.0747668631923	9884.0	0.0838161197801	3156.0	0.060229490389	3851.0	0.0532046952211	4461.0	0.0333357395445
Carbohydrates	One-carbon Metabolism	Methanogenesis_from_methylated_compounds	0.00272402408323	0.000242853105991	0.00193786781366	0.000383603552994	0.0821652002777	0.475562219789	0.000786156269572	-0.000173343068925	0.00174565560807	484.0	0.00281643637353	602.0	0.00296428158863	282.0	0.00239135428753	116.0	0.00221375820188	101.0	0.00139539709616	295.0	0.00220444814294
Carbohydrates	One-carbon Metabolism	One-carbon_metabolism_by_tetrahydropterines	0.161351480633	0.00688688398094	0.154148065549	0.0125804217848	0.527237561615	0.713358023154	0.00720341508412	-0.024490383572	0.0388972137402	27806.0	0.161805433476	34433.0	0.169550013192	18007.0	0.152698995233	8339.0	0.159142496944	12047.0	0.166439097203	18315.0	0.136862602501
Carbohydrates	One-carbon Metabolism	Serine-glyoxylate_cycle	1.29103626151	0.0509130453611	1.60033387929	0.038238971833	0.00307896816988	0.294041460223	-0.309297617778	-0.438228674288	-0.180366561267	226461.0	1.31779544956	247716.0	1.21976740533	157494.0	1.33554592965	81456.0	1.55451627666	115691.0	1.5983652025	220552.0	1.64812015871
Carbohydrates	Organic acids	2-methylcitrate_to_2-methylaconitate_metabolism_cluster	0.000368938016226	0.000112680449958	0.000546628964891	0.000420817227058	0.615834316014	0.772151122704	-0.000177690948665	-0.00135649752167	0.00100111562434	81.0	0.000471345756727	86.0	0.000423468798376	25.0	0.000211999493576	17.0	0.00032443008131	13.0	0.000179605566833	152.0	0.00113585124653
Carbohydrates	Organic acids	Alpha-acetolactate_operon	0.00102069540679	0.000263014575375	0.00015335796827	8.90206545369e-05	0.0323872362868	0.36034730859	0.00086733743852	0.000155612036313	0.00157906284073	113.0	0.000657556426052	230.0	0.00113253283287	150.0	0.00127199696145	6.0	0.00011450473458	5.0	6.90790641666e-05	37.0	0.000276490106063
Carbohydrates	Organic acids	Glycerate_metabolism	0.0994174817314	0.0135166041613	0.116327574485	0.0164106539511	0.325725717703	0.639180946041	-0.0169100927535	-0.0592609815703	0.0254407960633	18638.0	0.108456076715	16310.0	0.0803113500175	12911.0	0.109485018462	6044.0	0.115344435967	7002.0	0.0967383214589	18320.0	0.136899966029
Carbohydrates	Organic acids	Isobutyryl-CoA_to_Propionyl-CoA_Module	0.0711962999861	0.00277515432298	0.122299361718	0.0338418499035	0.165406523429	0.574411744998	-0.0511030617316	-0.153107631126	0.0509015076625	11571.0	0.067332614211	14730.0	0.0725313418613	8694.0	0.0737249438859	5560.0	0.106107720711	6615.0	0.0913916018924	22669.0	0.16939876255
Carbohydrates	Organic acids	Lactate_utilization	0.0564857058456	0.0189952004877	0.0448020085536	0.00778300694686	0.486686733624	0.699803007193	0.011683697292	-0.0381227213308	0.0614901159148	9842.0	0.0572714189841	6669.0	0.0328385280973	9357.0	0.0793471704555	2554.0	0.0487408486862	2456.0	0.0339316363186	6923.0	0.0517335406561
Carbohydrates	Organic acids	Malonate_decarboxylase	0.0018575692987	0.000864815395047	0.000842011850482	0.000267962902547	0.233626903512	0.616904219873	0.00101555744821	-0.00135724143574	0.00338835633216	178.0	0.00103579684812	620.0	0.00305291459294	175.0	0.00148399645503	46.0	0.000877869631779	36.0	0.000497369261999	154.0	0.00115079665767
Carbohydrates	Organic acids	Methylcitrate_cycle	0.0986845215546	0.0136270770624	0.076240791716	0.0100907446519	0.140595610677	0.557517542685	0.0224437298386	-0.0119934072483	0.0568808669254	15754.0	0.0916738401417	17596.0	0.08664368577	13884.0	0.117736038752	4564.0	0.0870999347705	4545.0	0.0627928693274	10549.0	0.0788295710503
Carbohydrates	Organic acids	Propionate-CoA_to_Succinate_Module	0.186807991062	0.0169039163371	0.186244972481	0.0131820129625	0.972250057674	0.988641141166	0.000563018580972	-0.0425255015482	0.0436515387102	31672.0	0.184302009964	34011.0	0.167472061646	24605.0	0.208649901577	10706.0	0.204314614735	13114.0	0.181180569496	23183.0	0.173239733212
Carbohydrates	Organic acids	Propionyl-CoA_to_Succinyl-CoA_Module	0.108911133263	0.00498435309175	0.13787078948	0.00741856102964	0.0138466532491	0.299401219311	-0.0289596562169	-0.0475403152042	-0.0103789972296	17509.0	0.101886331538	22934.0	0.112928295604	13198.0	0.111918772648	6730.0	0.128436143954	10033.0	0.138614050157	19613.0	0.14656217433
Carbohydrates	Organic acids	Tricarballylate_Utilization	0.00323287896229	0.00134970511076	0.00418758458737	0.00219459341406	0.633210425422	0.787048966957	-0.000954705625078	-0.006445870613	0.00453645936284	325.0	0.00189120211033	554.0	0.00272792691047	599.0	0.00507950786607	238.0	0.00454202113834	97.0	0.00134013384483	894.0	0.00668059877893
Carbohydrates	Polysaccharides	Alpha-Amylase_locus_in_Streptocococcus	0.0102415265785	0.00129800287177	0.0100904266024	0.00233264766497	0.94104366928	0.977729868536	0.000151099976058	-0.00571717894785	0.00601937889997	1851.0	0.0107711234037	1717.0	0.00845460380013	1356.0	0.0114988525315	456.0	0.00870235982807	593.0	0.00819277701016	1790.0	0.013376142969
Carbohydrates	Polysaccharides	Cellulosome	0.0261661905734	0.00320950264769	0.0287831793873	0.0108348026673	0.770221699339	0.867066863893	-0.00261698881384	-0.0325443408705	0.0273103632429	5272.0	0.0306782077712	4769.0	0.0234828220867	2870.0	0.0243375418625	1264.0	0.0241223307515	3167.0	0.0437546792431	2472.0	0.0184725281672
Carbohydrates	Polysaccharides	Glycogen_metabolism	0.27915098698	0.0276422569834	0.246723049202	0.0290919280192	0.317037326221	0.637411887455	0.0324279377771	-0.0464385512746	0.111294426829	53646.0	0.312170548955	49658.0	0.244518762671	33109.0	0.280763649312	14344.0	0.273742652136	18825.0	0.260082676587	27613.0	0.206343818884
Carbohydrates	Polysaccharides	Unknown_carbohydrate_utilization_containing_Fructose-bisphosphate_aldolase	0.00112839024456	4.52480712878e-05	0.000108163468965	4.76179106001e-05	2.596199195e-05	0.0297524427747	0.0010202267756	0.000891133737766	0.00114931981342	183.0	0.0010648922652	237.0	0.00116700122343	136.0	0.00115327724505	7.0	0.00013358885701	3.0	4.14474384999e-05	20.0	0.000149454111385
Carbohydrates	Polysaccharides	Xyloglucan_Utilization	0.00935091898466	0.00297961538576	0.00940111936827	0.0027665577482	0.986909718307	0.992103979983	-5.02003836087e-05	-0.00804994316787	0.00794954240066	2331.0	0.0135642834436	1482.0	0.00729745068829	848.0	0.00719102282208	450.0	0.0085878550935	470.0	0.00649343203166	1756.0	0.0131220709796
Carbohydrates	Sugar alcohols	Erythritol_utilization	0.000210204662671	7.39211034823e-05	0.00126308071633	0.000805573087476	0.204932455369	0.60685424768	-0.00105287605366	-0.00347542766998	0.00136967556266	23.0	0.000133838918577	63.0	0.000310215515089	22.0	0.000186559554347	55.0	0.00104962673365	29.0	0.000400658572166	313.0	0.00233895684318
Carbohydrates	Sugar alcohols	Ethanolamine_utilization	0.0833859908027	0.0117194895657	0.0362818661439	0.0083133915707	0.0124638401787	0.291501241732	0.0471041246588	0.0176371788296	0.0765710704879	12453.0	0.0724650457843	20236.0	0.099643193069	9204.0	0.0780497335548	2022.0	0.0385880955534	1820.0	0.0251447793566	6037.0	0.0451127235217
Carbohydrates	Sugar alcohols	Glycerol_and_Glycerol-3-phosphate_Uptake_and_Utilization	0.082352589868	0.00807715548041	0.11570915762	0.0318964707054	0.274645210129	0.623254278827	-0.0333565677518	-0.123345303408	0.0566321679048	12390.0	0.072098443529	18651.0	0.0918385646338	9802.0	0.0831207614411	5812.0	0.110916919563	5737.0	0.0792613182247	21003.0	0.156949235071
Carbohydrates	Sugar alcohols	Glycerol_fermenation_to_1,3-propanediol	0.00909102372348	0.00310529702196	0.0123607552466	0.0032912788832	0.364779966206	0.663552129003	-0.00326973152314	-0.0121651946223	0.00562573157608	1175.0	0.00683742301425	2738.0	0.0134820647669	820.0	0.00695358338928	514.0	0.00980923892901	743.0	0.0102651489352	2276.0	0.0170078778757
Carbohydrates	Sugar alcohols	Inositol_catabolism	0.0341134317936	0.00598716780741	0.0524283359587	0.0216658235448	0.354696768712	0.657738668194	-0.0183149041651	-0.0787496975628	0.0421198892325	4677.0	0.0272158531384	8492.0	0.0418150818117	3928.0	0.0333093604306	2465.0	0.0470423617899	2099.0	0.0289993911371	10872.0	0.0812432549491
Carbohydrates	Sugar alcohols	Mannitol_Utilization	0.05255787932	0.0202553723564	0.0311947653153	0.0113562390028	0.28038291098	0.622710883688	0.0213631140047	-0.0295626313902	0.0722888593996	5769.0	0.0335702922291	16374.0	0.0806264895884	5127.0	0.0434768561425	1712.0	0.0326720176001	1202.0	0.0166066070256	5929.0	0.0443056713202
Carbohydrates	Sugar alcohols	Propanediol_utilization	0.0309454161082	0.00307992825477	0.0201517137004	0.00547352695059	0.0891847652919	0.498564590363	0.0107937024079	-0.00296385280904	0.0245512576248	4614.0	0.0268492508832	6440.0	0.0317109193202	4042.0	0.0342760781213	923.0	0.0176146450029	1092.0	0.015086867614	3714.0	0.0277536284843
Carbohydrates	unclassifed Carbohydrates	Acetone_carboxylase	8.07728006807e-05	4.56107485325e-05	0.000523362764951	0.000194467277599	0.077460456681	0.47217916679	-0.000442589964271	-0.000996214223115	0.000111034294574	3.0	1.74572502492e-05	25.0	0.000123101394877	12.0	0.000101759756916	34.0	0.00064886016262	18.0	0.000248684631	90.0	0.000672543501235
Carbohydrates	unclassifed Carbohydrates	beta-glucuronide_utilization	0.00289493752378	0.000551696833296	0.00403860402643	0.00181997535528	0.472451299852	0.688841208181	-0.00114366650265	-0.0061536273054	0.0038662943001	625.0	0.00363692713524	555.0	0.00273285096626	273.0	0.00231503446985	191.0	0.00364506738413	466.0	0.00643816878032	272.0	0.00203257591484
Carbohydrates	unclassifed Carbohydrates	Carbon_storage_regulator	0.0032437010868	0.00128240713711	0.00456380540958	0.00110078183182	0.332606784069	0.649348167875	-0.00132010432278	-0.00466836276921	0.00202815412365	728.0	0.00423629272713	291.0	0.00143290023636	479.0	0.00406191029691	221.0	0.00421759105703	438.0	0.00605132602099	458.0	0.00342249915073
Carbohydrates	unclassifed Carbohydrates	Conserved_cluster_around_inner_membrane_protein_gene_yghQ,_probably_involved_in_polysaccharide_biosynthesis	0.00178436267761	0.000722910653665	0.000321333317226	6.9419087229e-05	0.102147009578	0.511181104701	0.00146302936038	-0.000708596819554	0.00363465554032	219.0	0.00127437926819	570.0	0.00280671180319	150.0	0.00127199696145	21.0	0.00040076657103	24.0	0.000331579508	31.0	0.000231653872647
Carbohydrates	unclassifed Carbohydrates	Lacto-N-Biose_I_and_Galacto-N-Biose_Metabolic_Pathway	0.0818409824322	0.00477171359938	0.0723812307055	0.0107732407839	0.345240637444	0.649664647801	0.00945975172671	-0.0184362768543	0.0373557803077	15166.0	0.0882522190929	16340.0	0.0804590716914	9058.0	0.0768116565123	3313.0	0.0632256976106	4807.0	0.0664126122897	11710.0	0.0875053822162
Carbohydrates	unclassifed Carbohydrates	Sugar_utilization_in_Thermotogales	0.644876410493	0.0269997627186	0.690486953009	0.0780254486773	0.502534869543	0.701467674173	-0.0456105425164	-0.255995442003	0.16477435697	116986.0	0.680751292549	125022.0	0.615615303611	75267.0	0.638262635318	35270.0	0.673096998106	43777.0	0.604814838404	106193.0	0.793549022518
Carbohydrates	unclassifed Carbohydrates	Uncharacterized_sugar_kinase_cluster_(ygc)	0.000914299331703	0.000877337706674	0.000793637777193	0.000621334111629	0.882377682058	0.941531493145	0.00012066155451	-0.00208492963352	0.00232625274254	14.0	8.14671678294e-05	432.0	0.00212719210347	63.0	0.000534238723811	87.0	0.00166031865141	17.0	0.000234868818166	65.0	0.000485725862003
Carbohydrates	unclassifed Carbohydrates	Unknown_carbohydrate_utilization_(_cluster_Ydj_)	0.0185057137589	0.00147213390549	0.0250373855255	0.00141089956558	0.0106209064325	0.304288969291	-0.00653167176658	-0.0105377144104	-0.00252562912277	3005.0	0.0174863456662	4181.0	0.0205874772792	2057.0	0.0174433183314	1218.0	0.0232444611197	1932.0	0.026692150394	3369.0	0.0251755450629
Carbohydrates	unclassifed Carbohydrates	Unknown_carbohydrate_utilization_(_cluster_Yeg_)	0.00636292375263	0.000882232388491	0.0199425571224	0.00376593461986	0.0308587273478	0.364578366397	-0.0135796333698	-0.0243021942774	-0.00285707246212	1248.0	0.00726221610365	1353.0	0.00666224749073	609.0	0.0051643076635	921.0	0.017576476758	1230.0	0.016993449785	3380.0	0.0252577448241
Carbohydrates	unclassifed Carbohydrates	Unknown_sugar_utilization_(cluster_yphABCDEFG)	0.00298893350404	0.000538351108299	0.00195125122481	0.000794993466163	0.210662072439	0.605059486252	0.00103768227923	-0.000954262802821	0.00302962736128	632.0	0.00367766071916	480.0	0.00236354678163	345.0	0.00292559301134	151.0	0.00288170248693	68.0	0.000939475272665	272.0	0.00203257591484
Carbohydrates	unclassifed Carbohydrates	VC0266	0.000985335115533	0.000237585617366	0.00173191057194	0.000759769415113	0.29734293908	0.629861382968	-0.000746575456402	-0.00282824682512	0.00133509591232	121.0	0.000704109093383	261.0	0.00128517856251	114.0	0.000966717690705	83.0	0.00158398216169	64.0	0.000884212021332	365.0	0.00272753753278
Cell Division and Cell Cycle	unclassifed Cell Division and Cell Cycle	Bacterial_Cytoskeleton	0.509281582413	0.0113003989229	0.527217681317	0.0720894268227	0.759921670647	0.858000231095	-0.0179360989039	-0.230273484552	0.194401286744	87420.0	0.50870427226	100677.0	0.49573916528	61722.0	0.523401309699	31915.0	0.609069767353	39008.0	0.538927227002	58032.0	0.433656049596
Cell Division and Cell Cycle	unclassifed Cell Division and Cell Cycle	Control_of_cell_elongation_-_division_cycle_in_Bacilli	0.0230211179953	0.000494882764	0.0254756822142	0.00257880793012	0.309413963543	0.633193575394	-0.00245456421889	-0.00994130538212	0.00503217694435	3911.0	0.0227584352415	4816.0	0.023714252709	2664.0	0.0225906660354	1260.0	0.0240459942618	2106.0	0.029096101827	3116.0	0.0232849505539
Cell Division and Cell Cycle	unclassifed Cell Division and Cell Cycle	Cyanobacterial_Circadian_Clock	0.0223814866625	0.00319354940517	0.0169079749727	0.00630534808733	0.354392543941	0.65823963591	0.0054735116898	-0.0105454886015	0.0214925119811	4584.0	0.0266746783807	4356.0	0.0214491870433	2243.0	0.0190205945636	910.0	0.0173665514113	649.0	0.00896646252882	3264.0	0.0243909109781
Cell Division and Cell Cycle	unclassifed Cell Division and Cell Cycle	Heterocyst_formation_in_cyanobacteria	5.92113144774e-05	2.7624418137e-05	8.12118413181e-05	1.71838381925e-05	0.402754956761	0.677763847941	-2.20005268408e-05	-9.1106203594e-05	4.71051499124e-05	16.0	9.31053346622e-05	12.0	5.90886695408e-05	3.0	2.54399392291e-05	3.0	5.725236729e-05	7.0	9.67106898332e-05	12.0	8.96724668313e-05
Cell Division and Cell Cycle	unclassifed Cell Division and Cell Cycle	Intracellular_septation_in_Enterobacteria	0.00651653323135	0.00162997030792	0.00380656483991	0.00125344652892	0.140489947485	0.559032916033	0.00270996839144	-0.00143401541963	0.00685395220251	1369.0	0.00796632519703	861.0	0.00423961203955	866.0	0.00734366245746	292.0	0.00557256374956	202.0	0.00279079419233	409.0	0.00305633657783
Cell Division and Cell Cycle	unclassifed Cell Division and Cell Cycle	Macromolecular_synthesis_operon	0.33338433246	0.0142097148967	0.337896145706	0.0159116018759	0.779940157865	0.873715953972	-0.00451181324599	-0.0466040085348	0.0375803820428	54760.0	0.318653007881	71605.0	0.352587015206	38787.0	0.328912974293	17867.0	0.340976015457	25743.0	0.355660469768	42428.0	0.317051951893
Cell Division and Cell Cycle	unclassifed Cell Division and Cell Cycle	MukBEF_Chromosome_Condensation	0.00207603080794	0.00175649545726	0.000953163789768	0.000573734536367	0.466730681328	0.686615354047	0.00112286701817	-0.00365725876452	0.00590299280085	245.0	0.00142567543701	66.0	0.000324987682474	528.0	0.00447742930432	85.0	0.00162215040655	16.0	0.000221053005333	136.0	0.00101628795742
Cell Division and Cell Cycle	unclassifed Cell Division and Cell Cycle	Two_cell_division_clusters_relating_to_chromosome_partitioning	0.277599144409	0.00859326417046	0.316173531996	0.0542595565492	0.421041500727	0.689305085475	-0.0385743875877	-0.198294829851	0.121146054676	46007.0	0.267718570738	56135.0	0.276411872056	34041.0	0.288666990432	20391.0	0.38914434047	21732.0	0.300245244494	34677.0	0.259131011026
Cell Division and Cell Cycle	unclassifed Cell Division and Cell Cycle	YgjD_and_YeaZ	0.043399823717	0.00187381716074	0.0392458443191	0.00218780373865	0.112674305533	0.529199812052	0.0041539793979	-0.00155435255495	0.00986231135075	7819.0	0.0454994132327	8885.0	0.0437502357392	4829.0	0.0409498221791	2078.0	0.0396568064095	3018.0	0.0416961231309	4869.0	0.0363846034168
Cell Wall and Capsule	Capsular and extracellular polysacchrides	Alginate_metabolism	0.135982694457	0.0221793987073	0.132654586787	0.0128411365942	0.865298792422	0.933740504817	0.0033281076705	-0.0523093625218	0.0589655778628	28476.0	0.165704219365	22835.0	0.11244081408	15307.0	0.129803049926	6686.0	0.127596442567	10878.0	0.150288412001	16069.0	0.120078905793
Cell Wall and Capsule	Capsular and extracellular polysacchrides	Capsular_heptose_biosynthesis	0.087973027726	0.0143541570979	0.0877353156087	0.00678349607328	0.984500362972	0.993166739406	0.000237712117332	-0.0365699892196	0.0370454134543	17993.0	0.104702767911	14145.0	0.0696507692212	10562.0	0.0895655460458	4537.0	0.0865846634649	6989.0	0.096558715892	10714.0	0.0800625674692
Cell Wall and Capsule	Capsular and extracellular polysacchrides	Capsular_Polysaccharide_(CPS)_of_Campylobacter	0.00486379550546	0.00294066422725	0.00413630475538	0.00161909756134	0.778616458004	0.873086556626	0.000727490750079	-0.00667709037027	0.00813207187043	1493.0	0.00868789154066	312.0	0.00153630540806	515.0	0.00436718956766	334.0	0.00637409689162	188.0	0.00259737281266	460.0	0.00343744456187
Cell Wall and Capsule	Capsular and extracellular polysacchrides	Capsular_Polysaccharides_Biosynthesis_and_Assembly	0.0421523305518	0.00460489756145	0.0560391932067	0.0175377839398	0.380106596247	0.663016985234	-0.0138868626549	-0.0631399855881	0.0353662602784	8360.0	0.048647537361	7818.0	0.0384962682058	4636.0	0.0393131860887	2770.0	0.0528630191311	5713.0	0.0789297387167	4861.0	0.0363248217722
Cell Wall and Capsule	Capsular and extracellular polysacchrides	Capsular_surface_virulence_antigen_loci	0.000225761433838	6.10617390645e-05	0.000294416915825	0.000175537951648	0.64442675103	0.794100060947	-6.86554819876e-05	-0.000541566259453	0.000404255295478	40.0	0.000232763336655	30.0	0.000147721673852	35.0	0.000296799291006	11.0	0.00020992534673	39.0	0.000538816700499	18.0	0.000134508700247
Cell Wall and Capsule	Capsular and extracellular polysacchrides	CMP-N-acetylneuraminate_Biosynthesis	0.0356526035347	0.00240516127663	0.0672053106913	0.0250620888861	0.216069873094	0.601009889722	-0.0315527071566	-0.106840457171	0.0437350428579	6710.0	0.039046049724	6855.0	0.0337544024752	4028.0	0.0341573584049	2950.0	0.0562981611685	7373.0	0.10186398802	5815.0	0.0434537828853
Cell Wall and Capsule	Capsular and extracellular polysacchrides	Colanic_acid_biosynthesis	0.061241393742	0.00780503342866	0.0705301895038	0.0181062601451	0.557399914395	0.73170710412	-0.00928879576179	-0.056374472265	0.0377968807414	12189.0	0.0709288077623	10523.0	0.0518158391315	7191.0	0.0609795343321	3525.0	0.0672715315657	6815.0	0.094154764459	6713.0	0.0501642724865
Cell Wall and Capsule	Capsular and extracellular polysacchrides	dTDP-rhamnose_synthesis	0.169130324894	0.0110631245733	0.183640013036	0.0234609815285	0.489475356557	0.700298075674	-0.0145096881411	-0.074688424427	0.0456690481447	31714.0	0.184546411467	33252.0	0.163734703298	18763.0	0.159109859918	9233.0	0.176203702396	15588.0	0.215360890446	21325.0	0.159355446265
Cell Wall and Capsule	Capsular and extracellular polysacchrides	Exopolysaccharide_Biosynthesis	0.0724325373594	0.00632104355259	0.0567359648306	0.00759637133493	0.0902242525632	0.497100929988	0.0156965725288	-0.00396021562215	0.0353533606797	13432.0	0.0781619284489	15335.0	0.0755103956174	7503.0	0.0636252880119	2628.0	0.050153073746	4877.0	0.0673797191881	7049.0	0.0526751015578
Cell Wall and Capsule	Capsular and extracellular polysacchrides	Extracellular_Polysaccharide_Biosynthesis_of_Streptococci	0.00555279022231	0.00122161338297	0.00210256949392	0.000320660038941	0.0494308690225	0.404626970713	0.00345022072839	1.930424757e-05	0.00688113720921	1001.0	0.0058249024998	800.0	0.00393924463605	813.0	0.00689422353108	104.0	0.00198474873272	129.0	0.0017822398555	340.0	0.00254071989355
Cell Wall and Capsule	Capsular and extracellular polysacchrides	Legionaminic_Acid_Biosynthesis	0.0569764073737	0.00548122215294	0.0863654746038	0.0344491363229	0.350641031902	0.653389630179	-0.0293890672301	-0.130765880299	0.0719877458386	10515.0	0.0611876621233	12288.0	0.0605067976098	5806.0	0.049234762388	3675.0	0.0701341499302	9718.0	0.134262069114	7320.0	0.0547002047671
Cell Wall and Capsule	Capsular and extracellular polysacchrides	O-Methyl_Phosphoramidate_Capsule_Modification_in_Campylobacter	0.0272269579815	0.00637445874837	0.0269207736533	0.00547801105692	0.961435372707	0.985514255029	0.000306184328222	-0.0163429415846	0.016955310241	6119.0	0.0356069714249	4094.0	0.020159084425	3056.0	0.0259148180947	1564.0	0.0298475674805	1393.0	0.0192454272768	4238.0	0.0316693262026
Cell Wall and Capsule	Capsular and extracellular polysacchrides	Phosphorylcholine_incorporation_in_LPS	0.000635761338155	0.000245024589502	0.0026703328475	0.000660985939837	0.0362404219871	0.377559305429	-0.00203457150934	-0.00379675933575	-0.000272383682939	111.0	0.000645918259219	189.0	0.000930646545268	39.0	0.000330719209978	176.0	0.00335880554768	208.0	0.00287368906933	238.0	0.00177850392549
Cell Wall and Capsule	Capsular and extracellular polysacchrides	Polysaccharide_deacetylases	0.0168781102262	0.00134589135889	0.0194564023671	0.00311850305169	0.368931216742	0.662688361106	-0.00257829214093	-0.0106864731404	0.00552988885858	2922.0	0.0170033617427	3749.0	0.0184602851757	1789.0	0.0151706837603	869.0	0.0165841023917	1722.0	0.023790829699	2408.0	0.0179942750108
Cell Wall and Capsule	Capsular and extracellular polysacchrides	Pseudaminic_Acid_Biosynthesis	0.00540418213754	0.00226919294637	0.00553540433257	0.00102952876708	0.945647375246	0.977197377846	-0.000131222195032	-0.0059852680042	0.00572282361413	1384.0	0.00805361144828	510.0	0.00251126845548	666.0	0.00564766650885	348.0	0.00664127460564	420.0	0.00580264138999	557.0	0.00416229700209
Cell Wall and Capsule	Capsular and extracellular polysacchrides	Rhamnose_containing_glycans	0.257022610703	0.014857284313	0.260004987216	0.0204838606955	0.876447974884	0.938700354408	-0.00298237651388	-0.0546093516564	0.0486445986286	47545.0	0.276668321032	51513.0	0.253652886171	28390.0	0.240746624904	12675.0	0.2418912518	20892.0	0.288639961714	33386.0	0.249483748136
Cell Wall and Capsule	Capsular and extracellular polysacchrides	Serotype_determining_Capsular_polysaccharide_biosynthesis_in_Staphylococcus	0.0053086914202	0.00140292340558	0.00551000076247	0.00351994667677	0.945469675959	0.977895531272	-0.000201309342271	-0.00947304926945	0.00907043058491	713.0	0.00414900647588	1479.0	0.0072826785209	530.0	0.0044943892638	202.0	0.00385499273086	753.0	0.0104033070635	304.0	0.00227170249306
Cell Wall and Capsule	Capsular and extracellular polysacchrides	Sialic_Acid_Metabolism	0.271150979997	0.00577868870116	0.293779993104	0.0240595091403	0.313617254857	0.633871911934	-0.0226290131073	-0.0909383531056	0.045680326891	47361.0	0.275597609683	55821.0	0.274865718536	31013.0	0.26298961177	14843.0	0.283265629228	23673.0	0.327061737203	36267.0	0.271012612881
Cell Wall and Capsule	Capsular and extracellular polysacchrides	Streptococcal_Hyaluronic_Acid_Capsule	0.0919735344738	0.00782031023857	0.104888666942	0.0127918278592	0.302752545627	0.62854061103	-0.0129151324683	-0.0449266311897	0.0190963662531	17504.0	0.10185723612	16802.0	0.0827339854687	10770.0	0.0913293818324	5258.0	0.100344315737	8854.0	0.122325206826	12311.0	0.0919964782633
Cell Wall and Capsule	Capsular and extracellular polysacchrides	Vibrio_Polysaccharide_(VPS)_Biosynthesis	0.089938178229	0.00701189019581	0.0929461985691	0.0225755315246	0.871364627156	0.936757844954	-0.00300802034007	-0.0649259826247	0.0589099419446	15571.0	0.0906089478765	19937.0	0.0981709003863	9556.0	0.0810346864243	4883.0	0.0931877698256	8720.0	0.120473887907	8722.0	0.0651769379752
Cell Wall and Capsule	Capsular and extracellular polysacchrides	Xanthan_Exopolysaccharide_Biosynthesis_and_Export	0.00194830856059	0.00124599456126	0.000681213253729	5.47356563419e-05	0.286870947571	0.629797137771	0.00126709530686	-0.00251347195875	0.00504766257247	356.0	0.00207159369623	74.0	0.000364380128835	402.0	0.0034089518567	37.0	0.00070611252991	53.0	0.000732238080166	81.0	0.000605289151111
Cell Wall and Capsule	Capsular and extracellular polysacchrides	YjbEFGH_Locus_Involved_in_Exopolysaccharide_Production	0.000148089289487	0.000165247394182	0.000168265004001	8.96566651357e-05	0.888758433572	0.943945472542	-2.01757145132e-05	-0.00043682927725	0.000396477848224	4.0	2.32763336655e-05	8.0	3.93924463605e-05	45.0	0.000381599088436	15.0	0.00028626183645	5.0	6.90790641666e-05	20.0	0.000149454111385
Cell Wall and Capsule	Cell wall of Mycobacteria	mycolic_acid_synthesis	0.203198427033	0.0213532730273	0.229188485774	0.0222895906252	0.299692911709	0.630179957465	-0.0259900587411	-0.0866339942241	0.0346538767419	32895.0	0.191418748982	47353.0	0.233168814064	21817.0	0.185007718054	10880.0	0.207635252038	15927.0	0.220044450996	34778.0	0.259885754288
Cell Wall and Capsule	Gram-Negative cell wall components	Core_Oligosaccharide_Glycosylation_in_Pseudomonas	0.00765100000721	0.00806831813304	0.00239224643819	0.00023919165182	0.453986635337	0.68366449947	0.00525875356902	-0.0192581162139	0.029775623352	322.0	0.00187374486008	3871.0	0.0190610199827	238.0	0.00201823517884	133.0	0.00253818828319	187.0	0.00258355699983	275.0	0.00205499403155
Cell Wall and Capsule	Gram-Negative cell wall components	Inner_membrane_protein_YhjD_and_conserved_cluster_involved_in_LPS_biosynthesis	0.000349673490871	5.4099483148e-05	0.00063374022266	0.000564985125056	0.55127834329	0.730364140358	-0.000284066731789	-0.00198140343264	0.00141326996906	47.0	0.00027349692057	80.0	0.000393924463605	45.0	0.000381599088436	75.0	0.00143130918225	14.0	0.000193421379666	37.0	0.000276490106063
Cell Wall and Capsule	Gram-Negative cell wall components	KDO2-Lipid_A_biosynthesis	0.32673298019	0.00403968234025	0.294549872937	0.0340291542185	0.31234464604	0.63465773823	0.0321831072529	-0.0693843847653	0.133750599271	56737.0	0.330157335796	66811.0	0.328981091724	37861.0	0.321060513051	15472.0	0.295269542237	24310.0	0.335862409978	33792.0	0.252517666597
Cell Wall and Capsule	Gram-Negative cell wall components	Lipid_A_modifications	0.0149712737473	0.000537645725129	0.0112319286478	0.00203097625229	0.112945743908	0.528309479667	0.00373934509953	-0.00195841745338	0.00943710765243	2549.0	0.0148328436284	2923.0	0.014393015089	1850.0	0.0156879625246	721.0	0.013759652272	636.0	0.00878685696199	1492.0	0.0111492767094
Cell Wall and Capsule	Gram-Negative cell wall components	Lipid_A-Ara4N_pathway_(_Polymyxin_resistance_)	0.131863102813	0.00678395004088	0.125842687168	0.0115196261832	0.566395879457	0.736764674073	0.00602041564449	-0.0228492819007	0.0348901131897	23274.0	0.135433347433	27983.0	0.137789853313	14430.0	0.122366107692	5918.0	0.112939836541	10199.0	0.140907475087	16551.0	0.123680749877
Cell Wall and Capsule	Gram-Negative cell wall components	Lipopolysaccharide_assembly	0.271083204051	0.0255504393119	0.215739479454	0.02515998928	0.0944782962676	0.494393276359	0.0553437245967	-0.015062306277	0.12574975547	45106.0	0.26247557658	62099.0	0.305778940818	28891.0	0.244995094756	12541.0	0.239333979394	16431.0	0.227007620664	24205.0	0.180876838304
Cell Wall and Capsule	Gram-Negative cell wall components	Lipopolysaccharide-related_cluster_in_Alphaproteobacteria	0.102767344076	0.000277678341847	0.0830570431301	0.0028806038962	0.00998654481827	0.293450778506	0.0197103009456	0.0110577797228	0.0283628221685	17617.0	0.102514792546	20949.0	0.103154044851	12103.0	0.10263319483	4549.0	0.086813672934	5777.0	0.0798139507381	11046.0	0.0825435057182
Cell Wall and Capsule	Gram-Negative cell wall components	Lipoprotein_sorting_system	0.0672365882408	0.000624468410007	0.0513615998579	0.0050497060116	0.0451612306321	0.383368668921	0.0158749883829	0.000826498532272	0.0309234782335	11650.0	0.0677923218009	13719.0	0.0675531214525	7826.0	0.0663643214689	3057.0	0.0583401622685	3370.0	0.0465592892483	6582.0	0.049185348057
Cell Wall and Capsule	Gram-Negative cell wall components	LOS_core_oligosaccharide_biosynthesis	0.172852177138	0.0110671170129	0.140909473384	0.00376310552043	0.0434053420522	0.382634784553	0.031942703754	0.00201695763813	0.06186844987	32394.0	0.18850338819	33507.0	0.164990337525	19465.0	0.165062805698	7657.0	0.146127125446	10076.0	0.139208130108	18386.0	0.137393164597
Cell Wall and Capsule	Gram-Negative cell wall components	Major_Outer_Membrane_Proteins	0.0470279874225	0.0130241766077	0.0278070214643	0.00105672826412	0.171349213086	0.58268901542	0.0192209659582	-0.0200434852623	0.0584854171788	6106.0	0.0355313233405	13249.0	0.0652388152288	4754.0	0.0403138236983	1528.0	0.029160539073	1924.0	0.0265816238913	3704.0	0.0276789014286
Cell Wall and Capsule	Gram-Negative cell wall components	Outer_membrane	0.0746747249709	0.0053540380501	0.0672335531648	0.0126040512188	0.503809559532	0.702391429713	0.00744117180609	-0.0254133558806	0.0402956994928	13107.0	0.0762707263386	16305.0	0.0802867297386	7956.0	0.0674667188355	3429.0	0.0654394558124	6043.0	0.0834889569517	7062.0	0.0527722467302
Cell Wall and Capsule	Gram-Negative cell wall components	Perosamine_Synthesis_Vibrio	0.117091706019	0.0133421242042	0.105936172226	0.00934677648332	0.393566690721	0.671171767211	0.0111555337925	-0.0223532374924	0.0446643050773	23230.0	0.135177307763	20997.0	0.103390399529	13291.0	0.112707410765	5310.0	0.101336690103	8611.0	0.118967964308	13048.0	0.0975038622679
Cell Wall and Capsule	Gram-Negative cell wall components	Vibrio_Core_Oligosaccharide_Biosynthesis	0.103649818184	0.0070957819159	0.0917446771226	0.00815872754505	0.195790754338	0.606422174247	0.0119051410617	-0.00948486350225	0.0332951456256	18748.0	0.10909617589	21979.0	0.10822582232	11041.0	0.0936274563427	4662.0	0.0889701787686	7443.0	0.102831094918	11165.0	0.0834327576809
Cell Wall and Capsule	Gram-Positive cell wall components	Anthrose_Biosynthesis	0.000202849035651	0.000153565452538	0.000144360864748	3.46949599224e-05	0.647437013749	0.796097443944	5.84881709035e-05	-0.000380485134694	0.000497461476501	72.0	0.00041897400598	23.0	0.000113253283287	9.0	7.63198176872e-05	5.0	9.54206121499e-05	12.0	0.000165789754	23.0	0.000171872228093
Cell Wall and Capsule	Gram-Positive cell wall components	D-Alanyl_Lipoteichoic_Acid_Biosynthesis	0.000214453858262	9.34803807616e-05	0.000277306791634	3.16773293512e-05	0.447331798753	0.683522988494	-6.2852933372e-05	-0.000315765224212	0.000190059357468	51.0	0.000296773254236	17.0	8.37089485161e-05	31.0	0.000262879372034	13.0	0.00024809359159	19.0	0.000262500443833	43.0	0.000321326339479
Cell Wall and Capsule	Gram-Positive cell wall components	Polyglycerolphosphate_lipoteichoic_acid_biosynthesis	0.00116612735149	0.00106235231474	0.000107645257835	0.000103079195805	0.293713219592	0.631510974957	0.00105848209365	-0.00213200064094	0.00424896482824	24.0	0.000139658001993	534.0	0.00262944579457	86.0	0.0007292782579	4.0	7.633648972e-05	0.0	0.0	33.0	0.000246599283786
Cell Wall and Capsule	Gram-Positive cell wall components	Sortase	0.000833877916868	0.000274753518286	0.00103766340488	0.000510254041082	0.652421662873	0.797945811796	-0.000203785488017	-0.00149128249288	0.00108371151684	158.0	0.000919415179789	94.0	0.000462861244736	132.0	0.00111935732608	46.0	0.000877869631779	125.0	0.00172697660416	68.0	0.000508143978711
Cell Wall and Capsule	Gram-Positive cell wall components	Teichoic_and_lipoteichoic_acids_biosynthesis	0.0372123038736	0.00484750047293	0.0261560064238	0.00304892769989	0.0632903852421	0.444974119555	0.0110562974498	-0.00106893413975	0.0231815290393	7555.0	0.0439631752108	6662.0	0.0328040597067	4112.0	0.0348696767033	1326.0	0.0253055463422	1659.0	0.0229204334905	4047.0	0.0302420394388
Cell Wall and Capsule	Gram-Positive cell wall components	Teichuronic_acid_biosynthesis	0.0729859579491	0.00513435076462	0.0853440363329	0.0127531546093	0.304376077715	0.627365081046	-0.0123580783838	-0.0458946698215	0.021178513054	13731.0	0.0799018343904	13731.0	0.0676122101221	8425.0	0.071443829335	4097.0	0.0781876495957	7474.0	0.103259385116	9981.0	0.0745850742869
Cell Wall and Capsule	unclassifed Cell Wall and Capsule	Murein_Hydrolases	0.180385049168	0.00726863146403	0.140619654462	0.00647436813444	0.00464173654648	0.312907651898	0.0397653947059	0.0205547750729	0.0589760143388	29630.0	0.172419441628	38585.0	0.189994692853	21078.0	0.178741013023	7847.0	0.149753108708	9888.0	0.136610757296	18132.0	0.135495097382
Cell Wall and Capsule	unclassifed Cell Wall and Capsule	Peptidoglycan_Biosynthesis	0.810705335117	0.0143485649491	0.759449020184	0.0507554151044	0.287131932943	0.629164809086	0.0512563149326	-0.0898770944545	0.19238972432	141507.0	0.823441037003	166127.0	0.818018617067	93238.0	0.79065635128	40525.0	0.773384061475	58879.0	0.813461243813	92537.0	0.691501755264
Cell Wall and Capsule	unclassifed Cell Wall and Capsule	Peptidoglycan_biosynthesis--gjo	0.213263922769	0.00479217134941	0.205668021507	0.013880348002	0.52761037811	0.713020628907	0.00759590126231	-0.0298444356909	0.0450362382155	37178.0	0.216341883254	44060.0	0.216953898331	24351.0	0.206495986722	10453.0	0.199486331761	16278.0	0.224893801301	25777.0	0.192623931459
Cell Wall and Capsule	unclassifed Cell Wall and Capsule	Peptidoglycan_Crosslinking_of_Peptide_Stems	0.000358151439189	0.000143106998086	0.000708340717709	0.000529677116502	0.451404612925	0.682466604765	-0.00035018927852	-0.00183217507988	0.00113179652284	47.0	0.00027349692057	49.0	0.000241278733958	66.0	0.00055967866304	76.0	0.00145039330468	18.0	0.000248684631	57.0	0.000425944217449
Cell Wall and Capsule	unclassifed Cell Wall and Capsule	Recycling_of_Peptidoglycan_Amino_Acids	0.117580679259	0.00706077723457	0.102073258552	0.0103091456835	0.16338011747	0.572579861225	0.0155074207075	-0.0103405865527	0.0413554279677	20396.0	0.118686025361	25512.0	0.125622511444	12787.0	0.108433500974	5715.0	0.109065759687	7937.0	0.109656106458	11709.0	0.0874979095106
Cell Wall and Capsule	unclassifed Cell Wall and Capsule	Recycling_of_Peptidoglycan_Amino_Sugars	0.0367575682778	0.00594248564411	0.0317260838056	0.00096051222583	0.353514073388	0.657673909258	0.00503148447219	-0.0124388413272	0.0225018102716	5894.0	0.0342976776562	9128.0	0.0449467812974	3659.0	0.0310282458797	1717.0	0.0327674382123	2204.0	0.0304500514846	4277.0	0.0319607617198
Cell Wall and Capsule	unclassifed Cell Wall and Capsule	tRNA-dependent_amino_acid_transfers	0.000834845928707	0.000493457545696	0.00011347015397	0.000147182871112	0.166618050409	0.57340626357	0.000721375774737	-0.000640253374296	0.00208300492377	90.0	0.000523717507475	311.0	0.00153138135227	53.0	0.00044943892638	1.0	1.908412243e-05	0.0	0.0	43.0	0.000321326339479
Cell Wall and Capsule	unclassifed Cell Wall and Capsule	UDP-N-acetylmuramate_from_Fructose-6-phosphate_Biosynthesis	0.271774791778	0.00796733607732	0.272889621396	0.0112902002836	0.915243537277	0.957871318465	-0.00111482961772	-0.0294884892081	0.0272588299727	48225.0	0.280625297755	55521.0	0.273388501798	30815.0	0.261310575781	14420.0	0.27519304544	20659.0	0.285420877323	34533.0	0.258054941424
Cell Wall and Capsule	unclassifed Cell Wall and Capsule	YjeE	0.0565969090424	0.00200576593792	0.0438588244764	0.00246517215046	0.00539325291411	0.309033391979	0.012738084566	0.00639565571325	0.0190805134188	10062.0	0.0585516173357	11657.0	0.0573997184031	6349.0	0.0538393913885	2370.0	0.0452293701591	2924.0	0.0403974367246	6149.0	0.0459496665455
Clustering-based subsystems	alpha-proteobacterial cluster of hypotheticals	CBSS-52598.3.peg.2843	0.00197224314975	0.00117886561955	0.0103339811494	0.00636254934761	0.200970447544	0.601337161581	-0.00836173799963	-0.0268862984452	0.0101628224459	202.0	0.00117545485011	739.0	0.00363887723255	130.0	0.00110239736659	432.0	0.00824434088976	275.0	0.00379934852916	2537.0	0.0189582540292
Clustering-based subsystems	Biosynthesis of galactoglycans and related lipopolysacharides	CBSS-258594.1.peg.3339	0.235785997651	0.0161487733619	0.228797382337	0.0214713926941	0.732963956124	0.839137556162	0.00698861531366	-0.0473967463953	0.0613739770226	41876.0	0.243679937145	50852.0	0.250398085291	25151.0	0.213279970517	10531.0	0.20097489331	16805.0	0.232174734664	33889.0	0.253242519037
Clustering-based subsystems	Biosynthesis of galactoglycans and related lipopolysacharides	CBSS-376686.6.peg.291	0.154760642272	0.0155105338153	0.145478757543	0.0132971977852	0.556286377073	0.731922144806	0.00928188472988	-0.0311993660452	0.0497631355049	30362.0	0.176679010688	29355.0	0.144545657864	16870.0	0.143057258265	6654.0	0.126985750649	11413.0	0.157679871867	20310.0	0.151770650112
Clustering-based subsystems	Carbohydrates	Beta-lactamase_cluster_in_Streptococcus	0.023621845972	0.00358186004785	0.0113288627619	0.00201710555968	0.0219008219373	0.339166782974	0.0122929832101	0.00329063129421	0.021295335126	3733.0	0.0217226383934	5816.0	0.0286383085041	2418.0	0.0205045910186	535.0	0.0102100055	696.0	0.00961580573199	1895.0	0.0141607770538
Clustering-based subsystems	Carbohydrates	Cluster_Ytf_and_putative_sugar_transporter	0.0506287224434	0.00607044003334	0.0651222266431	0.00843895241553	0.127063838863	0.541320294933	-0.0144935041997	-0.035742682313	0.00675567391363	9992.0	0.0581442814965	8789.0	0.0432775263828	5951.0	0.0504643594507	3261.0	0.0622333232442	5544.0	0.0765948663479	7566.0	0.0565384903371
Clustering-based subsystems	Carbohydrates	Predicted_mycobacterial_monooxygenase	2.23481214093e-05	9.84916785497e-06	0.0002923302611	0.000353602207261	0.393144812286	0.672453664	-0.000269982139691	-0.00134461484692	0.000804650567536	4.0	2.32763336655e-05	2.0	9.84811159013e-06	4.0	3.39199189721e-05	3.0	5.725236729e-05	2.0	2.76316256666e-05	106.0	0.000792106790343
Clustering-based subsystems	Carbohydrates	Putative_sugar_ABC_transporter_(ytf_cluster)	0.0505746251348	0.00610443525986	0.0651222266431	0.00843895241553	0.126347423595	0.542300177676	-0.0145476015083	-0.0358101968637	0.00671499384716	9991.0	0.0581384624131	8771.0	0.0431888933785	5943.0	0.0503965196128	3261.0	0.0622333232442	5544.0	0.0765948663479	7566.0	0.0565384903371
Clustering-based subsystems	Carotenoid biosynthesis	CBSS-320388.3.peg.3759	0.0346809441763	0.00364973182492	0.0383871313388	0.0031127231802	0.337350871877	0.650848651804	-0.00370618716253	-0.0132167700123	0.00580439568723	6828.0	0.0397327015671	6344.0	0.0312382099639	3900.0	0.0330719209978	2123.0	0.0405155919189	2943.0	0.0406599371684	4548.0	0.0339858649291
Clustering-based subsystems	Catabolism of an unknown compound	CBSS-262316.1.peg.2929	0.000918657909784	0.000135530129958	0.00210227479673	0.00165594704969	0.418586539272	0.691210625368	-0.00118361688695	-0.00617507457391	0.00380784080002	190.0	0.00110562584911	175.0	0.000861709764137	93.0	0.000788638116101	72.0	0.00137405681496	39.0	0.000538816700499	588.0	0.00439395087473
Clustering-based subsystems	Cell Division	CBSS-393130.3.peg.794	0.161726026113	0.00327674990538	0.135658177789	0.00607989706095	0.012103317627	0.301530478274	0.0260678483235	0.0107281244815	0.0414075721655	28554.0	0.166158107871	32632.0	0.160681788705	18672.0	0.158338181762	6984.0	0.133283511051	10423.0	0.144002217162	17355.0	0.129688805155
Clustering-based subsystems	Cell Division	Cell_Division_Cluster	0.231065809442	0.00129338162391	0.238654633131	0.0250003270055	0.709697024286	0.827378219564	-0.0075888236888	-0.0833651177653	0.0681874703878	39746.0	0.231285289468	47223.0	0.23252868681	27050.0	0.229383452049	12588.0	0.240230933149	19431.0	0.268455059164	27738.0	0.20727790708
Clustering-based subsystems	Chemotaxis, response regulators	CBSS-323850.3.peg.3142	0.0173235856271	0.0044184720788	0.00958450993985	0.000779098943411	0.12754845518	0.541372331984	0.00773907568721	-0.00517395626966	0.0206521076441	3936.0	0.0229039123269	2457.0	0.0120984050885	2001.0	0.0169684394658	551.0	0.0105153514589	697.0	0.00962962154482	1152.0	0.0086085568158
Clustering-based subsystems	Choline bitartrate degradation, putative	CBSS-344610.3.peg.2335	0.0450017167592	0.0031832817671	0.0491294712189	0.0139079097096	0.71873267725	0.830310129161	-0.00412775445973	-0.0438286326461	0.0355731237266	7188.0	0.041827571597	8900.0	0.0438240965761	5820.0	0.0493534821044	2634.0	0.0502675784806	2284.0	0.0315553165113	8774.0	0.0655655186648
Clustering-based subsystems	Chromosome Replication	SeqA_and_Co-occurring_Genes	0.0535763855527	0.00032942397661	0.0498485990334	0.00995095396646	0.649258586407	0.79577576473	0.00372778651928	-0.0265005304703	0.0339561035088	9257.0	0.0538672551855	10787.0	0.0531157898614	6338.0	0.0537461116113	2779.0	0.0530347762329	4352.0	0.0601264174506	4869.0	0.0363846034168
Clustering-based subsystems	Clustering-based subsystems	CBSS-262719.3.peg.410	0.0673729858523	0.00109153622771	0.0656284673448	0.00239019368198	0.421508618717	0.689085416619	0.00174451850748	-0.00441557560326	0.00790461261822	11323.0	0.0658894815237	13758.0	0.0677451596285	8076.0	0.0684843164047	3309.0	0.0631493611208	4984.0	0.0688580111612	8682.0	0.0648780297524
Clustering-based subsystems	Clustering-based subsystems	CBSS-280355.3.peg.2835	0.158887265014	0.0045699335498	0.138493034583	0.00559828973734	0.0175510553154	0.34678464468	0.0203942304308	0.00597931927493	0.0348091415867	26759.0	0.155712853139	33580.0	0.165349793598	18349.0	0.155599148305	7235.0	0.138073625781	10535.0	0.145549588199	17645.0	0.13185588977
Clustering-based subsystems	Clustering-based subsystems	CBSS-292415.3.peg.2341	0.0484896426399	0.000898093862212	0.0350369720458	0.00782012299368	0.133678939636	0.545181725349	0.0134526705941	-0.00991577321131	0.0368211143994	8121.0	0.0472567764245	9919.0	0.0488417094313	5822.0	0.0493704420639	1905.0	0.0363552532291	1800.0	0.0248684631	5873.0	0.0438871998083
Clustering-based subsystems	Clustering-based subsystems	Putative_diaminopropionate_ammonia-lyase_cluster	0.0676474124556	0.00298642470745	0.0487417980915	0.0289994745772	0.454164806138	0.682140062692	0.018905614364	-0.0680480060404	0.105859234768	11764.0	0.0684556973104	12927.0	0.0636532692628	8353.0	0.0708332707935	2081.0	0.0397140587768	1347.0	0.0186098998865	11763.0	0.0879014356114
Clustering-based subsystems	Clustering-based subsystems	Sporulation-related_Hypotheticals	0.0480907679983	0.00208221527146	0.0523565255247	0.0026370821349	0.150863233182	0.572481010682	-0.00426575752645	-0.0110046602289	0.00247314517599	8504.0	0.0494854853729	10081.0	0.0496394064701	5324.0	0.0451474121519	2850.0	0.0543897489255	3912.0	0.0540474598039	6508.0	0.0486323678448
Clustering-based subsystems	CRISPRs and associated hypotheticals	CBSS-216592.1.peg.3534	0.0374992054769	0.02173287313	0.0183578934073	0.00666776803093	0.339160898315	0.647797315781	0.0191413120695	-0.0405763439856	0.0788589681247	6997.0	0.0407161266645	1913.0	0.00941971873596	7354.0	0.0623617710302	1342.0	0.025610892301	1444.0	0.0199500337313	1273.0	0.00951275418968
Clustering-based subsystems	Cytochrome biogenesis	CBSS-196164.1.peg.1690	0.148549010445	0.0132929542267	0.181522063912	0.0144213970579	0.0766215777036	0.477219174175	-0.0329730534671	-0.0715791991128	0.00563309217857	28289.0	0.164616050766	26820.0	0.132063176424	17567.0	0.148967804146	8945.0	0.170707475136	14614.0	0.201904288746	23011.0	0.171954427855
Clustering-based subsystems	Cytochrome biogenesis	CBSS-196164.1.peg.461	0.0601700402955	0.00122901822509	0.0489781557406	0.00446008059911	0.0620480409844	0.44165872651	0.0111918845549	-0.00125389897196	0.0236376680817	10173.0	0.0591975355949	12065.0	0.0594087331675	7300.0	0.0619038521241	2862.0	0.0546187583946	3164.0	0.0437132318046	6504.0	0.0486024770226
Clustering-based subsystems	D-tyrosyl-tRNA(Tyr) deacylase (EC 3.1.-.-) cluster	CBSS-342610.3.peg.283	0.0205336598369	0.00248719018313	0.0216968435775	0.0025840631181	0.670330948631	0.806932003289	-0.00116318374056	-0.00820854841965	0.00588218093854	3845.0	0.022374375736	3456.0	0.0170175368278	2619.0	0.022209066947	970.0	0.0185115987571	1798.0	0.0248408314743	2909.0	0.021738100501
Clustering-based subsystems	DNA metabolism	CBSS-269801.1.peg.2186	0.0091432349508	0.00420824507846	0.00825682126382	0.00181358484665	0.803869233079	0.890942109389	0.000886413686984	-0.010057648344	0.0118304757179	2151.0	0.0125168484286	652.0	0.00321048437838	1380.0	0.0117023720454	495.0	0.00944664060284	697.0	0.00962962154482	762.0	0.00569420164379
Clustering-based subsystems	DNA polymerase III epsilon cluster	CBSS-342610.3.peg.1536	0.100738416454	0.00389428309689	0.0845795903563	0.00836306577311	0.0946436976636	0.493007625102	0.0161588260972	-0.00533228679923	0.0376499389937	17844.0	0.103835724482	19343.0	0.095246011244	12162.0	0.103133513635	4476.0	0.0854205319966	6831.0	0.0943758174644	9895.0	0.073942421608
Clustering-based subsystems	Fatty acid metabolic cluster	CBSS-246196.1.peg.364	0.107895225284	0.00415708486435	0.148969183463	0.0388895719983	0.273146861482	0.623558373024	-0.041073958179	-0.157555593907	0.0754076775493	17782.0	0.10347494131	21679.0	0.106748605581	13380.0	0.113462128962	6873.0	0.131165173461	8165.0	0.112806111784	27157.0	0.202936265145
Clustering-based subsystems	Fatty acid metabolic cluster	COG1399	0.503293390301	0.0172568165149	0.510278235739	0.0171660420716	0.705642939188	0.826013083053	-0.006984845438	-0.0547721244259	0.0408024335499	85876.0	0.499719607466	106820.0	0.525987640029	57096.0	0.484172923408	25490.0	0.48645428074	38089.0	0.526230495008	69339.0	0.518149931468
Clustering-based subsystems	Flagella protein?	CBSS-323098.3.peg.2823	0.0180302706446	0.00555537720454	0.013796364299	0.00189836713863	0.397387251614	0.67567624681	0.00423390634568	-0.0107759407913	0.0192437534826	2510.0	0.0146058993751	5253.0	0.0258660650915	1606.0	0.0136188474673	754.0	0.0143894283122	813.0	0.0112322558335	2110.0	0.0157674087512
Clustering-based subsystems	Hypothetical associated with RecF	Hypothetical_Coupled_to_RecF	0.00849819987633	0.00156385353268	0.0105478386789	0.00321404900569	0.478677306796	0.695265137628	-0.00204963880261	-0.0102577077727	0.00615843016752	1270.0	0.00739023593881	2175.0	0.0107098213543	872.0	0.00739454233592	360.0	0.0068702840748	1064.0	0.0147000248546	1348.0	0.0100732071074
Clustering-based subsystems	Hypothetical in Lysine biosynthetic cluster	CBSS-323850.3.peg.3269	0.0833977559461	0.001034465771	0.0808979411769	0.00725865355561	0.67565014077	0.809932072513	0.00249981476919	-0.0189936050578	0.0239932345962	14575.0	0.0848131407938	16728.0	0.0823696053399	9789.0	0.0830105217045	4236.0	0.0808403426134	6501.0	0.0898165992294	9640.0	0.0720368816878
Clustering-based subsystems	Hypothetical lipase related to Phosphatidate metabolism	CBSS-316407.3.peg.1371	0.055016740815	0.00994877800211	0.0386616806816	0.00398341399889	0.132535030244	0.54634944122	0.0163550601334	-0.00983071390596	0.0425408341728	8832.0	0.0513941447335	13932.0	0.0686019453369	5313.0	0.0450541323747	2234.0	0.0426339295086	2905.0	0.0401349362808	4445.0	0.0332161762554
Clustering-based subsystems	Hypothetical protein possible functionally linked with Alanyl-tRNA synthetase	CBSS-257314.1.peg.488	0.102875181924	0.00285886580006	0.0970030938616	0.00462563818163	0.215206575703	0.604477293517	0.00587208806237	-0.00570070865314	0.0174448847779	17379.0	0.101129850693	21711.0	0.106906175367	11862.0	0.100589519712	5043.0	0.0962412294144	7456.0	0.103010700485	12279.0	0.0917573516851
Clustering-based subsystems	Hypothetical Related to Dihydroorate Dehydrogenase	Hypothetical_Related_to_Dihydroorotate_dehydrogenase	0.0290612347558	0.00329928898839	0.0302622141617	0.00344536809589	0.73982424905	0.844460746425	-0.00120097940586	-0.0105731881598	0.00817122934804	5784.0	0.0336575784804	5294.0	0.0260679513791	3238.0	0.0274581744079	1598.0	0.0304964276431	2487.0	0.0343599265165	3470.0	0.0259302883254
Clustering-based subsystems	Isoprenoid/cell wall biosynthesis: PREDICTED UNDECAPRENYL DIPHOSPHATE PHOSPHATASE	CBSS-83331.1.peg.3039	0.205696546403	0.00520499486422	0.188125724339	0.0115862982102	0.15274753178	0.568339842271	0.0175708220645	-0.0123646896866	0.0475063338156	36246.0	0.21091849751	42156.0	0.207578496097	23419.0	0.198592645602	9961.0	0.190096943525	14565.0	0.201227313917	23158.0	0.173052915573
Clustering-based subsystems	Lysine Biosynthesis	A_Glutathione-dependent_Thiol_Reductase_Associated_with_a_Step_in_Lysine_Biosynthesis	0.0282396077394	0.00195628786135	0.0233941352598	0.00419864049463	0.240841995511	0.614710304801	0.00484547247963	-0.00594308962481	0.0156340345841	5326.0	0.0309924382757	5407.0	0.0266243696839	3196.0	0.0271020152587	1503.0	0.0286834360123	1671.0	0.0230862232445	2464.0	0.0184127465227
Clustering-based subsystems	Lysine, threonine, methionine, and cysteine Clustering-based subsystems	CBSS-84588.1.peg.1247	0.200771123337	0.0067921599648	0.157836368052	0.00155270761081	0.00944228965821	0.318260704362	0.0429347552848	0.023543597163	0.0623259134067	34620.0	0.201456667875	42389.0	0.208725801097	22657.0	0.192130901038	8385.0	0.160020366575	11331.0	0.156546975214	21002.0	0.156941762366
Clustering-based subsystems	Lysine, threonine, methionine, and cysteine Clustering-based subsystems	YeiH	0.00736703473199	0.00338775714434	0.00537970266575	0.000872066550413	0.497394556403	0.695987987348	0.00198733206623	-0.00755092354782	0.0115255876803	1731.0	0.0100728333938	526.0	0.00259005334821	1113.0	0.00943821745399	312.0	0.00595424619816	437.0	0.00603751020816	555.0	0.00414735159095
Clustering-based subsystems	Methylamine utilization	CBSS-265072.7.peg.546	0.00363513404367	0.000618896487458	0.00600086094244	0.00221556735218	0.266974810826	0.623122470889	-0.00236572689877	-0.00853669840081	0.00380524460327	521.0	0.00303174245994	688.0	0.00338775038701	529.0	0.00448590928406	269.0	0.00513362893367	277.0	0.00382698015483	1210.0	0.00904197373882
Clustering-based subsystems	Methylamine utilization	Glutamate-mediated_methylamine_utilization_pathway	0.256766492491	0.0492987256921	0.204129713114	0.0157895070485	0.266798945176	0.623982839126	0.0526367793768	-0.0819379249036	0.187211483657	38084.0	0.22161397283	66304.0	0.326484595436	26203.0	0.222200909206	11539.0	0.22021168872	13222.0	0.182672677282	28036.0	0.20950477334
Clustering-based subsystems	Molybdopterin oxidoreductase	CBSS-269799.3.peg.2220	0.0173666252537	0.00317527303592	0.0557664811101	0.0108861823046	0.0298576888187	0.371922949851	-0.0383998558564	-0.0685366046041	-0.00826310710857	3609.0	0.0210010720497	2694.0	0.0132654063119	2103.0	0.0178333973996	2260.0	0.0431301166918	5045.0	0.0697007757441	7289.0	0.0544685508944
Clustering-based subsystems	Monosaccharides Clustering-based subsystems	Unspecified_monosaccharide_transport_cluster	0.0732994560749	0.00607779546667	0.0729052085967	0.00427484657177	0.944179363352	0.97744313496	0.000394247478187	-0.0148754431916	0.015663938148	11363.0	0.0661222448604	14783.0	0.0727923168185	9550.0	0.0809838065459	4023.0	0.0767754245358	5428.0	0.0749922320592	8959.0	0.0669479691951
Clustering-based subsystems	Nucleotidyl-phosphate metabolic cluster	CBSS-222523.1.peg.1311	0.255563859065	0.0155962084033	0.244478932173	0.0237687986466	0.615048704174	0.774555840642	0.011084926892	-0.0483947039033	0.0705645576874	42628.0	0.248055887874	56311.0	0.277278505876	28462.0	0.241357183446	11907.0	0.227234645774	16511.0	0.228112885691	37214.0	0.278089265055
Clustering-based subsystems	Oxidative stress Clustering-based subsystems	CoA-disulfide_reductase_(EC_1.8.1.14)_containing_cluster	0.0214130593285	0.00503827354098	0.0162828678366	0.00287551081937	0.295224278384	0.631207132515	0.00513019149196	-0.00752022834695	0.0177806113309	2883.0	0.0167764174894	5771.0	0.0284167259933	2246.0	0.0190460345028	759.0	0.0144848489244	1015.0	0.0140230500258	2722.0	0.0203407045596
Clustering-based subsystems	Phosphate metabolism	PhoR-PhoB_two-component_regulatory_system	0.0892443376834	0.00260116478507	0.0766269211057	0.00862766228418	0.166397940421	0.574373613623	0.0126174165776	-0.0111516948269	0.0363865279822	14971.0	0.0871174978267	18868.0	0.0929070847413	10343.0	0.0877084304821	4092.0	0.0780922289835	4734.0	0.0654040579529	11560.0	0.0863844763808
Clustering-based subsystems	Probably GTP or GMP signaling related	CBSS-176299.4.peg.1292	0.283496185083	0.0164692517363	0.272398893606	0.0286717692917	0.665659704527	0.80384196142	0.0110972914767	-0.0608624705418	0.0830570534952	46977.0	0.273363081652	62291.0	0.306724359531	31887.0	0.270401114066	13634.0	0.26019292521	22582.0	0.311988685402	32788.0	0.245015070205
Clustering-based subsystems	Probably organic hydroperoxide resistance related hypothetical protein	CBSS-269482.1.peg.1294	0.0187441708101	0.00210285198588	0.014280504758	0.00297212238724	0.165852997007	0.574222158822	0.00446366605215	-0.00300745020508	0.0119347823094	2851.0	0.0165902068201	4386.0	0.0215969087172	2128.0	0.0180453968932	756.0	0.0144275965571	765.0	0.0105690968175	2388.0	0.0178448208994
Clustering-based subsystems	Probably Pyrimidine biosynthesis-related	CBSS-306254.1.peg.1508	0.0364641521771	0.00218371247812	0.0411913702291	0.00371360916704	0.211974553852	0.604285668443	-0.004727218052	-0.0140347195057	0.00458028340166	6700.0	0.0389878588898	6836.0	0.0336608454151	4333.0	0.0367437522265	2155.0	0.0411262838366	3313.0	0.0457717879168	4908.0	0.036676038934
Clustering-based subsystems	Probably Ybbk-related hypothetical membrane proteins	CBSS-316057.3.peg.659	0.0290236536974	0.000285730926586	0.0322724797281	0.00499174058852	0.454600538924	0.68012038852	-0.00324882603077	-0.018366221665	0.0118685696035	5052.0	0.0293980094196	5883.0	0.0289682202424	3385.0	0.0287047314301	1707.0	0.032576596988	2767.0	0.0382283541098	3481.0	0.0260124880866
Clustering-based subsystems	Proteasome related clusters	Proteasome_subunit_alpha_archaeal_cluster	0.000520207967091	0.000238986613369	0.000748612965512	0.000286453354693	0.436874145269	0.679318548818	-0.000228404998421	-0.000970173580806	0.000513363583963	147.0	0.000855405262209	64.0	0.000315139570884	46.0	0.000390079068179	18.0	0.00034351420374	69.0	0.000953291085499	127.0	0.000949033607298
Clustering-based subsystems	Protein export?	CBSS-393121.3.peg.2760	0.233963435342	0.00479484991086	0.225805038443	0.00646771500307	0.230855012076	0.613827943943	0.00815839689864	-0.00818889277229	0.0245056865696	39739.0	0.231244555884	48883.0	0.24070261943	27116.0	0.229943130712	11591.0	0.221204063086	17006.0	0.234951713043	29609.0	0.221259339201
Clustering-based subsystems	proteosome related	Cluster-based_Subsystem_Grouping_Hypotheticals_-_perhaps_Proteosome_Related	0.0284669286915	0.00285743350686	0.0308246229986	0.000675610683707	0.363688304424	0.662618119029	-0.00235769430708	-0.0104850701062	0.005769681492	5579.0	0.03246466638	5479.0	0.0269789017012	3061.0	0.0259572179934	1602.0	0.0305727641328	2298.0	0.031748737891	4035.0	0.030152366972
Clustering-based subsystems	Putative asociate of RNA polymerase sigma-54 factor rpoN	CBSS-316057.3.peg.1308	0.0878143919432	0.0103843929862	0.113575985696	0.0230215642129	0.251577744637	0.617362088552	-0.0257615937523	-0.0852051390364	0.0336819515317	13729.0	0.0798901962236	20813.0	0.102484373263	9560.0	0.0810686063433	4854.0	0.0926343302752	7416.0	0.102458067972	19489.0	0.14563555884
Clustering-based subsystems	Putative GGDEF domain protein related to agglutinin secretion	CBSS-323850.3.peg.3284	0.0314271789841	0.016558792678	0.010263890771	0.00252023641582	0.210265179014	0.60696195252	0.021163288213	-0.0276946318551	0.0700212082812	3881.0	0.022583862739	11094.0	0.0546274749905	2013.0	0.0170701992227	494.0	0.00942755648041	556.0	0.00768159193532	1831.0	0.0136825238973
Clustering-based subsystems	Putative Isoquinoline 1-oxidoreductase subunit	CBSS-314267.3.peg.390	0.0196865353169	0.0120447205931	0.0324475675671	0.0213062166279	0.511854044639	0.709292303696	-0.0127610322502	-0.0662947594087	0.0407726949082	1955.0	0.011376308079	7457.0	0.0367186840638	1293.0	0.0109646138077	1293.0	0.024675770302	805.0	0.0111217293308	8236.0	0.0615452030685
Clustering-based subsystems	Putrescine/GABA utilization cluster-temporal,to add to SSs	GABA_and_putrescine_metabolism_from_cluters	0.0873373727108	0.0541071454308	0.061071467657	0.0185714097241	0.571465107705	0.737498888997	0.0262659050538	-0.119819278255	0.172351088363	7815.0	0.0454761368991	33253.0	0.163739627353	6226.0	0.0527963538801	3340.0	0.0637409689162	2686.0	0.0371092732703	11022.0	0.0823641607845
Clustering-based subsystems	Pyruvate kinase associated cluster	CBSS-288000.5.peg.1793	0.0527553011303	0.00285935579794	0.0613243224196	0.00254053938107	0.034571090846	0.366837686199	-0.00856902128928	-0.0161195174519	-0.00101852512668	9491.0	0.0552289207049	9900.0	0.0487481523712	6402.0	0.0542888303148	3034.0	0.0579012274526	4631.0	0.0639810292311	8309.0	0.0620907105751
Clustering-based subsystems	Recombination related cluster	CBSS-198094.1.peg.4426	0.0145909152863	0.00144032709112	0.0184168772916	0.0057143917107	0.445955624321	0.685073921544	-0.00382596200535	-0.0199571008391	0.0123051768284	2856.0	0.0166193022372	2790.0	0.0137381156682	1582.0	0.0134153279535	618.0	0.0117939876617	1863.0	0.0257388593085	2371.0	0.0177177849047
Clustering-based subsystems	recX and regulatory cluster	CBSS-261594.1.peg.788	0.0350372152804	0.00286570720062	0.0344843107933	0.0030346469383	0.860543379494	0.92948417804	0.000552904487047	-0.00765204785271	0.0087578568268	6605.0	0.0384350459652	6382.0	0.0314253240841	4157.0	0.0352512757918	1599.0	0.0305155117656	2742.0	0.037882958789	4691.0	0.0350544618255
Clustering-based subsystems	Related to Menaquinone-cytochrome C reductase	CBSS-393130.3.peg.129	0.000840370148239	0.000178772591335	0.00156147072797	0.00127893194026	0.509751410975	0.708950384681	-0.000721100579735	-0.00451179186806	0.00306959070859	177.0	0.0010299777647	122.0	0.000600734806998	105.0	0.000890397873018	52.0	0.000992374366359	26.0	0.000359211133666	446.0	0.0033328266839
Clustering-based subsystems	Ribosomal Protein L28P relates to a set of uncharacterized proteins	A_Gram-positive_cluster_that_relates_ribosomal_protein_L28P_to_a_set_of_uncharacterized_proteins	0.108752886702	0.00606812493424	0.108834778898	0.00379233538823	0.988002188182	0.992331733266	-8.18921957118e-05	-0.0152611293875	0.015097344996	18011.0	0.104807511413	23827.0	0.117325477429	12279.0	0.104125671265	5423.0	0.103493195938	8101.0	0.111921899763	14866.0	0.111089240993
Clustering-based subsystems	Ribosome-related cluster	A_Gammaproteobacteria_Cluster_Relating_to_Translation	0.164577265532	0.0029160015836	0.152115893676	0.00808916713442	0.150364814596	0.574393591758	0.0124613718559	-0.00920430595539	0.0341270496672	27617.0	0.16070562671	34066.0	0.167742884715	19491.0	0.165283285171	8147.0	0.155478345437	11574.0	0.159904217733	18864.0	0.140965117859
Clustering-based subsystems	Sarcosine oxidase	Sarcosine_oxidase_subunits	0.0252780977852	0.0206861534058	0.0175602479657	0.00763832651443	0.660275252754	0.803264797937	0.00771784981958	-0.0474672280598	0.062902927699	1761.0	0.0102474058963	11074.0	0.0545289938746	1304.0	0.0110578935849	869.0	0.0165841023917	632.0	0.00873159371066	3662.0	0.0273650477947
Clustering-based subsystems	Shiga toxin cluster	CBSS-194948.1.peg.143	0.115209043981	0.0228499487435	0.108197449397	0.00411022444564	0.708644005936	0.826991884728	0.00701159458384	-0.0596686357682	0.0736918249359	22228.0	0.129346586179	16851.0	0.0829752642027	15720.0	0.13330528156	5965.0	0.113836790295	7539.0	0.10415741295	14265.0	0.106598144946
Clustering-based subsystems	Sulfatases and sulfatase modifying factor 1 (and a hypothetical)	Sulfatases_and_sulfatase_modifying_factor_1	0.0667745022258	0.008051454744	0.103920582418	0.0521834414163	0.420510990491	0.690409162038	-0.0371460801926	-0.190995529815	0.11670336943	13430.0	0.0781502902821	12319.0	0.0606594433394	7254.0	0.0615137730559	4795.0	0.0915083670518	3411.0	0.0471257375744	23168.0	0.173127642629
Clustering-based subsystems	Three hypotheticals linked to lipoprotein biosynthesis	CBSS-188.1.peg.9880	0.0533468166696	0.00462072516898	0.0375081773931	0.00299726725883	0.0207150001945	0.334357608773	0.0158386392765	0.00427860526502	0.027398673288	9178.0	0.0534075475956	11977.0	0.0589754162575	5620.0	0.0476574861558	2173.0	0.0414697980404	2477.0	0.0342217683881	4929.0	0.0368329657509
Clustering-based subsystems	TldD cluster	CBSS-354.1.peg.2917	0.127925831892	0.0103764553052	0.111708210021	0.00784940102356	0.158006401823	0.57121557252	0.0162176218709	-0.0100892428226	0.0425244865643	20645.0	0.120134977131	28958.0	0.142590807714	14275.0	0.121051710832	6224.0	0.118779578004	8366.0	0.115583090164	13484.0	0.100761961896
Clustering-based subsystems	Translation	CBSS-243265.1.peg.198	0.0510505764814	0.00727366088548	0.0456859925235	0.00886896379293	0.545797494921	0.727306894395	0.00536458395787	-0.0174985155713	0.028227683487	9852.0	0.0573296098182	8297.0	0.0408548909317	6482.0	0.0549672286943	2919.0	0.0557065533731	3417.0	0.0472086324514	4569.0	0.034142791746
Clustering-based subsystems	Translation	CBSS-326442.4.peg.1852	0.13882148347	0.0148185334187	0.144368469089	0.0144357039699	0.723826936492	0.833674039417	-0.00554698561956	-0.0461728257239	0.0350788544848	25781.0	0.150021789558	23940.0	0.117881895734	17519.0	0.148560765118	7635.0	0.145707274753	11678.0	0.161341062267	16869.0	0.126057070248
Clustering-based subsystems	Tricarboxylate transporter	CBSS-49338.1.peg.459	0.0508422489147	0.00658946941443	0.0700920870051	0.0371077055918	0.541232846204	0.723748940198	-0.0192498380904	-0.127641157934	0.0891414817535	8443.0	0.0491305212845	8888.0	0.0437650079066	7032.0	0.0596312175529	3376.0	0.0644279973236	2008.0	0.0277421521693	15805.0	0.118106111522
Clustering-based subsystems	tRNA sulfuration	CBSS-89187.3.peg.2957	0.0549052818806	0.00162906662097	0.0514100629628	0.00198482012729	0.129238577498	0.544512536076	0.00349521891774	-0.00162240896392	0.00861284679939	9545.0	0.0555431512094	11475.0	0.0565035402484	6211.0	0.0526691541839	2718.0	0.0518706447647	3878.0	0.0535777221676	6528.0	0.0487818219562
Clustering-based subsystems	Two related proteases	CBSS-257314.1.peg.676	0.0929768927968	0.00343724043878	0.0918997208181	0.00458201225074	0.804396754877	0.890665392356	0.00107717197871	-0.0105240647722	0.0126784087296	15856.0	0.0922673866502	19800.0	0.0974963047423	10515.0	0.0891669869979	4497.0	0.0858212985677	6731.0	0.092994236181	12965.0	0.0968836277056
Clustering-based subsystems	unclassifed Clustering-based subsystems	Aerotolerance_operon_in_Bacteroides_and_potentially_orthologous_operons_in_other_organisms	0.0543212717976	0.0146863548487	0.0762851476413	0.0175155247742	0.247767273195	0.617263684961	-0.0219638758437	-0.0673827045936	0.0234549529062	11091.0	0.0645394541711	6814.0	0.0335525161876	7650.0	0.0648718450341	3691.0	0.0704394958891	7242.0	0.100054116539	7810.0	0.058361830496
Clustering-based subsystems	unclassifed Clustering-based subsystems	Allophanate_hydrolase_2_and_Biotin_carboxylase_cluster	0.11617288319	0.0534768132492	0.0528109015551	0.0070640811491	0.234371172017	0.617446811795	0.0633619816349	-0.0955616457358	0.222285609006	11693.0	0.0680425423878	38740.0	0.190757921501	10580.0	0.0897181856812	2778.0	0.0530156921105	3189.0	0.0440586271254	8211.0	0.0613583854293
Clustering-based subsystems	unclassifed Clustering-based subsystems	Bacterial_Cell_Division	0.654107275205	0.00818659231435	0.647011532468	0.0642099071058	0.890633182934	0.945060766336	0.00709574273741	-0.184016947808	0.198208433283	114245.0	0.664801184905	130973.0	0.644918359647	76958.0	0.652602281064	34284.0	0.65428005339	52242.0	0.721765694038	75607.0	0.564988849976
Clustering-based subsystems	unclassifed Clustering-based subsystems	Bacterial_RNA-metabolizing_Zn-dependent_hydrolases	0.308827865308	0.00203099401497	0.292904605302	0.0132641356915	0.229733118513	0.616567104957	0.0159232600065	-0.0231999806154	0.0550465006285	52903.0	0.307846969977	62343.0	0.306980410432	36752.0	0.311656215516	15426.0	0.294391672605	22319.0	0.308355126627	36930.0	0.275967016673
Clustering-based subsystems	unclassifed Clustering-based subsystems	Bacteriophage_P4_cluster	0.00102744498954	0.000279473940709	0.000216756963825	5.81780119427e-05	0.0493698624977	0.407034981456	0.000810688025719	5.19249604316e-06	0.00161618355539	172.0	0.00100088234762	142.0	0.0006992159229	163.0	0.00138223669811	9.0	0.00017175710187	13.0	0.000179605566833	40.0	0.000298908222771
Clustering-based subsystems	unclassifed Clustering-based subsystems	Bile_hydrolysis_related_cluster	0.00114545330012	0.000339243380403	0.000961590257309	0.000291851614988	0.593033109387	0.754290725147	0.000183863042816	-0.000702486522927	0.00107021260856	279.0	0.00162352427317	177.0	0.000871557875727	111.0	0.000941277751476	50.0	0.000954206121499	44.0	0.000607895764666	177.0	0.00132266888576
Clustering-based subsystems	unclassifed Clustering-based subsystems	Butyrate_metabolism_cluster	0.152688137136	0.0141559417619	0.236844328693	0.0693552023517	0.225085630748	0.614162221042	-0.0841561915569	-0.284418946896	0.116106563783	24457.0	0.142317323115	29050.0	0.143043820847	20366.0	0.172703267446	11246.0	0.214620040848	11959.0	0.165223305674	44253.0	0.330689639557
Clustering-based subsystems	unclassifed Clustering-based subsystems	CBSS-101031.3.peg.1876	0.0	0.0	2.49090185642e-06	3.5226671879e-06	0.42264973081	0.67553220573	-2.49090185642e-06	-1.32083875289e-05	8.22658381606e-06	0.0	0.0	0.0	0.0	0.0	0.0	0.0	0.0	0.0	0.0	1.0	7.47270556927e-06
Clustering-based subsystems	unclassifed Clustering-based subsystems	CBSS-138119.3.peg.2719	0.10728429402	0.00336993851067	0.105738109999	0.00719314900148	0.801920909296	0.891368925367	0.00154618402102	-0.0169220727993	0.0200144408414	17812.0	0.103649513813	22699.0	0.111771142492	12551.0	0.106432225755	5492.0	0.104810000385	8322.0	0.114975194399	13038.0	0.0974291352122
Clustering-based subsystems	unclassifed Clustering-based subsystems	CBSS-159087.4.peg.2189	0.0026070705331	0.000305145347671	0.00236667815822	0.00076832873774	0.712232359	0.829490125421	0.000240392374883	-0.00178461871475	0.00226540346452	379.0	0.00220543261481	598.0	0.00294458536545	315.0	0.00267119361905	108.0	0.00206108522244	117.0	0.0016164501015	458.0	0.00342249915073
Clustering-based subsystems	unclassifed Clustering-based subsystems	CBSS-160492.1.peg.550	0.044927791733	0.00187845747651	0.0312320879302	0.00269681859829	0.00587732424688	0.269416543477	0.0136957038028	0.00692582353302	0.0204655840727	7313.0	0.042554957024	9155.0	0.0450797308038	5560.0	0.0471486873712	1621.0	0.030935362459	2033.0	0.0280875474901	4640.0	0.0346733538414
Clustering-based subsystems	unclassifed Clustering-based subsystems	CBSS-176279.3.peg.1262	0.00113762086712	0.000169317793199	0.00094784804613	0.000360739464451	0.551364538589	0.729634828203	0.000189772820989	-0.000736168046301	0.00111571368828	228.0	0.00132675101894	186.0	0.000915874377882	138.0	0.00117023720454	35.0	0.00066794428505	52.0	0.000718422267332	195.0	0.00145717758601
Clustering-based subsystems	unclassifed Clustering-based subsystems	CBSS-176279.3.peg.868	0.0549322763718	0.00178485701299	0.0578224879383	0.00585862253827	0.563698692198	0.734924574812	-0.0028902115665	-0.0190055630163	0.0132251398833	9799.0	0.0570211983972	11193.0	0.0551149565142	6210.0	0.0526606742042	3083.0	0.0588363494517	4664.0	0.0644369510546	6717.0	0.0501941633088
Clustering-based subsystems	unclassifed Clustering-based subsystems	CBSS-176280.1.peg.1561	0.0806449517135	0.00386260018222	0.0782398098713	0.00726199943676	0.706600927139	0.826290471941	0.00240514184216	-0.0159415297481	0.0207518134324	14692.0	0.0854939735535	15443.0	0.0760421936432	9481.0	0.0803986879436	3794.0	0.0724051604994	6404.0	0.0884764653846	9881.0	0.07383780373
Clustering-based subsystems	unclassifed Clustering-based subsystems	CBSS-176299.4.peg.1996A	0.0251501971139	0.00265668968365	0.0425622604042	0.00653224078265	0.0483044807652	0.401137209833	-0.0174120632903	-0.0345609071003	-0.000263219480271	4160.0	0.0242073870122	5843.0	0.0287712580106	2650.0	0.022471946319	1882.0	0.0359163184132	2919.0	0.0403283576604	6884.0	0.0514421051389
Clustering-based subsystems	unclassifed Clustering-based subsystems	CBSS-176299.4.peg.1996B	0.178238939387	0.000394422908498	0.193325706812	0.0259348553538	0.497180144798	0.696538442468	-0.0150867674248	-0.0939660464045	0.0637925115549	30607.0	0.178104686125	36116.0	0.177837199095	21082.0	0.178774932942	9707.0	0.185249576428	16528.0	0.228347754509	22265.0	0.1663797895
Clustering-based subsystems	unclassifed Clustering-based subsystems	CBSS-193567.1.peg.90	0.0176317022949	0.000448724650595	0.0135977664399	0.00120650227668	0.0299256472907	0.368761202098	0.00403393585492	0.00081916551033	0.00724870619951	2921.0	0.0169975426593	3641.0	0.0179284871498	2119.0	0.0179690770755	626.0	0.0119466606412	1017.0	0.0140506816515	1980.0	0.0147959570272
Clustering-based subsystems	unclassifed Clustering-based subsystems	CBSS-196620.1.peg.2477	0.210691317114	0.00497203431351	0.23724824193	0.0170865336657	0.150631505927	0.573500683694	-0.026556924816	-0.073874476619	0.0207606269869	36251.0	0.210947592927	43998.0	0.216648606871	24113.0	0.204477751544	11813.0	0.225440738265	16278.0	0.224893801301	34982.0	0.261410186224
Clustering-based subsystems	unclassifed Clustering-based subsystems	CBSS-211586.1.peg.3133	0.0975431329748	0.00252798339604	0.08195857893	0.00195705834568	0.00289392412003	0.331643704155	0.0155845540447	0.00914961496752	0.0220194931219	16955.0	0.0986625593248	20293.0	0.0999238642493	11090.0	0.0940429753501	4203.0	0.0802105665732	6130.0	0.0846909326682	10836.0	0.0809742375486
Clustering-based subsystems	unclassifed Clustering-based subsystems	CBSS-214092.1.peg.3450	0.00330533624981	0.00130045975911	0.00256082866198	0.00160273208472	0.637895703816	0.790301055754	0.000744507587823	-0.00337627999235	0.004865295168	445.0	0.00258949212029	446.0	0.0021961288846	605.0	0.00513038774453	251.0	0.00479011472993	79.0	0.00109144921383	241.0	0.00180092204219
Clustering-based subsystems	unclassifed Clustering-based subsystems	CBSS-224911.1.peg.435	0.0378810209667	0.00281182044914	0.0370155333956	0.00539111144978	0.853285945113	0.925133106054	0.000865487571103	-0.0127835377884	0.0145145129306	7106.0	0.0413504067568	6999.0	0.0344634665097	4461.0	0.0378291896336	2113.0	0.0403247506946	2990.0	0.0413092803716	3936.0	0.0294125691207
Clustering-based subsystems	unclassifed Clustering-based subsystems	CBSS-228410.1.peg.134	0.0890215533914	0.00107171674861	0.0791963054719	0.00850876632536	0.242836263979	0.611627161583	0.00982524791955	-0.0155127788294	0.0351632746685	15386.0	0.0895324174445	18278.0	0.0900018918222	10322.0	0.0875303509075	4155.0	0.0792945286966	6483.0	0.0895679145984	9197.0	0.0687264731206
Clustering-based subsystems	unclassifed Clustering-based subsystems	CBSS-235.1.peg.567	0.330507302387	0.0107692140851	0.318938684122	0.0346765922056	0.690051501797	0.819480850838	0.0115686182645	-0.0835405996778	0.106677836207	58699.0	0.341574377458	64157.0	0.315912647644	39391.0	0.334034882057	16721.0	0.319105611152	26153.0	0.36132495303	36986.0	0.276385488185
Clustering-based subsystems	unclassifed Clustering-based subsystems	CBSS-243277.1.peg.4359	0.00190593203953	0.000285599537347	0.0011012829105	0.000177620610719	0.0364379370654	0.376197079972	0.000804649129024	9.01867288117e-05	0.00151911152924	371.0	0.00215887994748	306.0	0.00150676107329	242.0	0.00205215509781	69.0	0.00131680444767	80.0	0.00110526502667	118.0	0.000881779257174
Clustering-based subsystems	unclassifed Clustering-based subsystems	CBSS-251221.1.peg.1863	0.0555917298418	0.00178280596614	0.0591402217455	0.00939971384238	0.649137505706	0.796479209357	-0.00354849190363	-0.0308641246372	0.0237671408299	9962.0	0.057969708994	10901.0	0.053677132222	6501.0	0.0551283483094	3084.0	0.0588554335741	5124.0	0.0707922249579	6393.0	0.0477730067044
Clustering-based subsystems	unclassifed Clustering-based subsystems	CBSS-257314.1.peg.752	0.051205818632	0.00390543297367	0.030104396271	0.000836283687036	0.0136034161966	0.29979836464	0.0211014223609	0.00987596600423	0.0323268787176	8661.0	0.0503990814693	11442.0	0.0563410464072	5528.0	0.0468773280194	1638.0	0.0312597925403	2153.0	0.0297454450301	3922.0	0.0293079512427
Clustering-based subsystems	unclassifed Clustering-based subsystems	CBSS-269801.1.peg.1715	0.0286449613158	0.000821663803366	0.0239428415345	0.000433250677917	0.00541675684884	0.28216378858	0.00470211978126	0.00262435709524	0.00677988246729	5000.0	0.0290954170819	5960.0	0.0293473725386	3242.0	0.0274920943269	1223.0	0.0233398817319	1748.0	0.0241500408326	3257.0	0.0243386020391
Clustering-based subsystems	unclassifed Clustering-based subsystems	CBSS-281090.3.peg.464	0.132858646988	0.000867966467059	0.126956642213	0.00699414761653	0.354863494447	0.656984757086	0.00590200477479	-0.0149381592896	0.0267421688392	23002.0	0.133850556744	27008.0	0.132988898913	15535.0	0.131736485308	6638.0	0.12668040469	9819.0	0.13565746621	15862.0	0.11853205574
Clustering-based subsystems	unclassifed Clustering-based subsystems	CBSS-288681.3.peg.1039	0.0448038257943	0.0150585458439	0.0634150050495	0.0106983402271	0.234623899686	0.61669492899	-0.0186111792552	-0.0564793338171	0.0192569753067	8191.0	0.0476641122636	5097.0	0.0250979123875	7270.0	0.0616494527318	3564.0	0.0680158123405	5327.0	0.0735968349631	6508.0	0.0486323678448
Clustering-based subsystems	unclassifed Clustering-based subsystems	CBSS-290633.1.peg.1906	0.0569200168563	0.0022372115747	0.0461272481308	0.00117966246254	0.00884583803415	0.307191829913	0.0107927687256	0.00513548135706	0.0164500560941	9538.0	0.0555024176255	12201.0	0.0600784047556	6507.0	0.0551792281879	2449.0	0.046737015831	3414.0	0.0471671850129	5952.0	0.0444775435483
Clustering-based subsystems	unclassifed Clustering-based subsystems	CBSS-291331.3.peg.3674	0.0365367947872	0.00785480893105	0.024171423665	0.00886753149141	0.214937746372	0.605205546295	0.0123653711222	-0.0110256793116	0.0357564215559	4898.0	0.0285018705735	9585.0	0.0471970747957	3999.0	0.0339114389924	1253.0	0.0239124054048	973.0	0.0134427858868	4705.0	0.0351590797034
Clustering-based subsystems	unclassifed Clustering-based subsystems	CBSS-296591.1.peg.2330	0.251471233473	0.0136307675199	0.250843411714	0.0163970875491	0.968844805293	0.987807959845	0.000627821758929	-0.0417909162017	0.0430465597196	46020.0	0.267794218822	51216.0	0.2521904416	27645.0	0.234429039996	11929.0	0.227654496467	18999.0	0.26248662802	35113.0	0.262389110654
Clustering-based subsystems	unclassifed Clustering-based subsystems	CBSS-312309.3.peg.1965	0.154375908295	0.00233202475572	0.15741418712	0.0108094687066	0.732219288815	0.839123304982	-0.00303827882573	-0.034085089624	0.0280085319726	26286.0	0.152960426683	32019.0	0.157663342502	17984.0	0.152503955699	8155.0	0.155631018417	12410.0	0.171454237261	19425.0	0.145157305683
Clustering-based subsystems	unclassifed Clustering-based subsystems	CBSS-314269.3.peg.1840	0.00754143309443	0.00234339258056	0.0328584763891	0.0316369817117	0.375151588814	0.660405101045	-0.0253170432946	-0.120837233025	0.0702031464362	1032.0	0.00600529408571	2204.0	0.0108526189723	680.0	0.00576638622526	844.0	0.0161069993309	384.0	0.00530527212799	10326.0	0.0771631577083
Clustering-based subsystems	unclassifed Clustering-based subsystems	CBSS-316057.3.peg.3521	0.0726885872309	0.00313597178647	0.0520871710047	0.00586427492436	0.0211666102284	0.336901879468	0.0206014162262	0.00579414903935	0.035408683413	12743.0	0.074152579975	13877.0	0.0683311222681	8913.0	0.0755820594496	3090.0	0.0589699383087	3231.0	0.0446388912644	7046.0	0.0526526834411
Clustering-based subsystems	unclassifed Clustering-based subsystems	CBSS-316057.3.peg.563	0.0913058567072	0.00472399137056	0.100072211104	0.00737510529887	0.241543863701	0.613767777829	-0.00876635439643	-0.0272142663239	0.009681557531	16043.0	0.0933555552491	19453.0	0.0957876573814	9997.0	0.084774357491	5183.0	0.0989130065546	7935.0	0.109628474832	12268.0	0.0916751519238
Clustering-based subsystems	unclassifed Clustering-based subsystems	CBSS-316273.3.peg.227	0.0270863256042	0.00418386286195	0.022459443598	0.0073712815352	0.493619056773	0.698379554397	0.00462688200617	-0.0138886443002	0.0231424083126	5314.0	0.0309226092747	4319.0	0.0212669969789	3428.0	0.0290693705591	1370.0	0.0261452477291	881.0	0.0121717311062	3889.0	0.0290613519589
Clustering-based subsystems	unclassifed Clustering-based subsystems	CBSS-316273.3.peg.2378	0.0423049688546	0.0122569071452	0.0371233764956	0.00552564769508	0.626380854817	0.780252673501	0.005181592359	-0.0264694627126	0.0368326474306	8877.0	0.0516560034873	5075.0	0.02498958316	5928.0	0.0502693199166	2020.0	0.0385499273086	3117.0	0.0430638886014	3982.0	0.0297563135768
Clustering-based subsystems	unclassifed Clustering-based subsystems	CBSS-316273.3.peg.2709	0.0466453687382	0.014711901626	0.0636692836447	0.0107105900041	0.262526353159	0.620320001484	-0.0170239149066	-0.0541200162948	0.0200721864817	8293.0	0.0482576587721	5661.0	0.0278750798559	7524.0	0.0638033675865	3588.0	0.0684738312788	5335.0	0.0737073614657	6534.0	0.0488266581896
Clustering-based subsystems	unclassifed Clustering-based subsystems	CBSS-316273.3.peg.448	0.00183474990298	0.000583660025485	0.0163349713745	0.00681225570205	0.0938434197894	0.493323665498	-0.0145002214715	-0.0350162313955	0.00601578845249	302.0	0.00175736319175	525.0	0.00258512929241	137.0	0.00116175722479	651.0	0.0124237637019	772.0	0.0106658075073	3468.0	0.0259153429142
Clustering-based subsystems	unclassifed Clustering-based subsystems	CBSS-316273.3.peg.922	0.0257047803501	0.00387536298781	0.0179479005442	0.00141236944969	0.0917886982518	0.491541346713	0.00775687980591	-0.00260397943217	0.018117739044	3613.0	0.0210243483834	6197.0	0.030514373762	3016.0	0.025575618905	1045.0	0.0199429079393	1233.0	0.0170348972235	2257.0	0.0168658964698
Clustering-based subsystems	unclassifed Clustering-based subsystems	CBSS-316279.3.peg.746	0.0106061721302	0.000455311831295	0.00983653263727	0.000749971463247	0.295698604208	0.628702412657	0.000769639492951	-0.00110753714555	0.00264681613145	1718.0	0.00999718530935	2179.0	0.0107295175775	1308.0	0.0110918135039	461.0	0.00879778044022	763.0	0.0105414651918	1361.0	0.0101703522798
Clustering-based subsystems	unclassifed Clustering-based subsystems	CBSS-316407.3.peg.2816	0.00212205901968	0.000522036667802	0.00124987958512	0.000585790800905	0.191983599813	0.601128976463	0.000872179434553	-0.000676304360625	0.00242066322973	372.0	0.0021646990309	297.0	0.00146244457113	323.0	0.002739033457	95.0	0.00181299163085	32.0	0.000442106010666	200.0	0.00149454111385
Clustering-based subsystems	unclassifed Clustering-based subsystems	CBSS-320372.3.peg.6046	0.099931698161	0.00186090490137	0.0921459813505	0.00595820658494	0.198990007278	0.606496139204	0.00778571681048	-0.00854205163337	0.0241134852543	17614.0	0.102497335296	19931.0	0.0981413560515	11693.0	0.0991564031352	5181.0	0.0988748383098	6744.0	0.0931738417479	11293.0	0.0843892639938
Clustering-based subsystems	unclassifed Clustering-based subsystems	CBSS-323097.3.peg.2594	0.0499994916074	0.00187119826947	0.046928371813	0.00501510705378	0.486032756091	0.699740626231	0.00307111979439	-0.0102847280074	0.0164269675962	8429.0	0.0490490541167	10685.0	0.0526135361703	5700.0	0.0483358845352	2329.0	0.0444469211394	3903.0	0.0539231174884	5676.0	0.0424150768112
Clustering-based subsystems	unclassifed Clustering-based subsystems	CBSS-342610.3.peg.1794	0.0678985006479	0.0121055918843	0.0770278411194	0.0106226548361	0.4683870816	0.687287574281	-0.00912934047148	-0.0409599561007	0.0227012751577	12826.0	0.0746355638986	10337.0	0.0508999647536	9217.0	0.0781599732915	4487.0	0.0856304573434	6036.0	0.0833922462619	8305.0	0.0620608197528
Clustering-based subsystems	unclassifed Clustering-based subsystems	CBSS-350688.3.peg.1509	0.430607604922	0.00765840062619	0.446134061895	0.0189079544852	0.37021032975	0.661873694061	-0.0155264569723	-0.0651984784506	0.0341455645059	72807.0	0.423670006297	89617.0	0.441279108187	50339.0	0.426873700284	22673.0	0.432694307855	34227.0	0.472873825846	57922.0	0.432834051983
Clustering-based subsystems	unclassifed Clustering-based subsystems	CBSS-370552.3.peg.1240	0.000766765895726	0.000545267441842	0.00157594826762	0.00166912754844	0.57104151833	0.737783066523	-0.000809182371896	-0.00535145276435	0.00373308802056	73.0	0.000424793089396	312.0	0.00153630540806	40.0	0.000339199189721	204.0	0.00389316097572	2.0	2.76316256666e-05	108.0	0.000807052201481
Clustering-based subsystems	unclassifed Clustering-based subsystems	CBSS-393121.3.peg.1913	0.1614424319	0.00938260846235	0.151744509796	0.006226917288	0.299422972755	0.630769718341	0.00969792210384	-0.0137898479121	0.0331856921198	27424.0	0.159582543611	35286.0	0.173750232785	17806.0	0.150994519304	7490.0	0.142940077001	11291.0	0.155994342701	20916.0	0.156299109687
Clustering-based subsystems	unclassifed Clustering-based subsystems	CBSS-393124.3.peg.2657	0.0176355157269	0.00259348446303	0.0278165976769	0.00876149582929	0.237374641811	0.614066229154	-0.01018108195	-0.0343841828577	0.0140220189577	2486.0	0.0144662413731	4228.0	0.0208189079015	2078.0	0.017621397906	1188.0	0.0226719374468	1493.0	0.0206270085601	5373.0	0.0401508470237
Clustering-based subsystems	unclassifed Clustering-based subsystems	CBSS-393131.3.peg.612	0.0428221834297	0.0116200412521	0.041291315037	0.0101178252528	0.895168637395	0.947242159238	0.0015308683927	-0.0289451663012	0.0320069030866	9002.0	0.0523833889143	5375.0	0.0264667998985	5851.0	0.0496163614764	2700.0	0.051527130561	3245.0	0.0448323126441	3682.0	0.0275145019061
Clustering-based subsystems	unclassifed Clustering-based subsystems	CBSS-393133.3.peg.2787	0.0324000432359	0.00191814769742	0.0311445157786	0.00843608581356	0.854788683364	0.925012116275	0.0012555274573	-0.0228429356557	0.0253539905703	5573.0	0.0324297518795	7054.0	0.0347342895784	3542.0	0.0300360882498	1330.0	0.0253818828319	1808.0	0.0249789896026	5764.0	0.0430726749013
Clustering-based subsystems	unclassifed Clustering-based subsystems	CBSS-562.2.peg.5158_SK3_including	0.00887198874391	0.00214284022087	0.00502803027176	0.00218281819499	0.150196905321	0.575671081934	0.00384395847215	-0.00216208367181	0.0098500006161	1901.0	0.0110620775746	1211.0	0.00596303156783	1131.0	0.00959085708936	406.0	0.00774815370658	174.0	0.002403951433	660.0	0.00493198567572
Clustering-based subsystems	unclassifed Clustering-based subsystems	CBSS-56780.10.peg.1536	0.069919325411	0.00812942963739	0.0668492602479	0.00374315789349	0.662859120691	0.803848203505	0.00307006516308	-0.0178555148149	0.0239956451411	11201.0	0.0651795533469	16523.0	0.0813601739019	7455.0	0.0632182489842	3475.0	0.0663173254442	5188.0	0.0716764369792	8371.0	0.0625540183204
Clustering-based subsystems	unclassifed Clustering-based subsystems	CBSS-630.2.peg.3360	0.065147655495	0.000914739299265	0.0513786945912	0.000704412960157	0.000111862119239	0.0640969943239	0.0137689609038	0.0114427741893	0.0160951476183	10982.0	0.0639051740788	13420.0	0.0660808287698	7719.0	0.0654569636364	2737.0	0.0522332430909	3720.0	0.0513948237399	6759.0	0.0505080169427
Clustering-based subsystems	unclassifed Clustering-based subsystems	CBSS-83332.1.peg.3803	0.0138425844271	0.00129837064424	0.0162434399417	0.00604257192094	0.633770262626	0.786039741309	-0.00240085551461	-0.0197632202882	0.014961509259	2684.0	0.0156184198896	2713.0	0.013358963372	1480.0	0.0125503700197	619.0	0.0118130717842	878.0	0.0121302836677	3317.0	0.0247869643733
Clustering-based subsystems	unclassifed Clustering-based subsystems	CBSS-83333.1.peg.946	0.0331480681846	0.00409742494334	0.0377851551373	0.00538344930725	0.390881172105	0.671588940378	-0.00463708695274	-0.0182992794069	0.00902510550139	6254.0	0.0363925476861	5558.0	0.027367902109	4208.0	0.0356837547586	1873.0	0.0357445613114	2349.0	0.0324533443455	6043.0	0.0451575597551
Clustering-based subsystems	unclassifed Clustering-based subsystems	CBSS-87626.3.peg.3639	0.101563594802	0.0024275708348	0.0927657684359	0.00411737183669	0.0740763830619	0.474254385413	0.00879782636574	-0.00152024031054	0.019115893042	16892.0	0.0982959570696	21143.0	0.104109311675	12062.0	0.10228551566	5166.0	0.0985885764733	6505.0	0.0898718624807	12022.0	0.0898368663538
Clustering-based subsystems	unclassifed Clustering-based subsystems	Cell_division-ribosomal_stress_proteins_cluster	0.342002204192	0.0224208922248	0.370413196724	0.0500337315207	0.520696881587	0.712074733054	-0.0284109925316	-0.157732964769	0.100910979706	61503.0	0.357891087358	63016.0	0.310294299982	42196.0	0.357821225237	19812.0	0.378094633583	30942.0	0.427488880688	40903.0	0.3056560759
Clustering-based subsystems	unclassifed Clustering-based subsystems	Cell_wall_related_cluster	0.0493803793982	0.00651500185218	0.0635088780442	0.00301096745042	0.0738618592067	0.475537587927	-0.014128498646	-0.0308891734936	0.00263217620166	8721.0	0.0507482264743	11492.0	0.0565872491969	4812.0	0.0408056625234	3296.0	0.0629012675292	4883.0	0.0674626140651	8051.0	0.0601627525382
Clustering-based subsystems	unclassifed Clustering-based subsystems	ClpAS_cluster	0.0781210438657	0.000616425212568	0.0866850994981	0.0125166459965	0.435358627405	0.68065618964	-0.00856405563239	-0.0465154539442	0.0293873426794	13548.0	0.0788369421252	15705.0	0.0773322962615	9221.0	0.0781938932104	4492.0	0.0857258779555	7417.0	0.102471883785	9616.0	0.0718575367541
Clustering-based subsystems	unclassifed Clustering-based subsystems	ClpS__and_metallo-protease_cluster_in_Cyanos	0.0074587044562	0.000380485044997	0.00750297744545	0.00117477096426	0.963452543261	0.986699387469	-4.42729892574e-05	-0.00324555274127	0.00315700676275	1374.0	0.00799542061411	1467.0	0.00722358985136	844.0	0.00715710290311	392.0	0.00748097599256	648.0	0.00895264671599	813.0	0.00607530962782
Clustering-based subsystems	unclassifed Clustering-based subsystems	ClpS_cluster_with_hypothetical_protein_in_Cyanos	7.75877788851e-06	1.09725689174e-05	2.49090185642e-06	3.5226671879e-06	0.574214225327	0.739381463174	5.26787603209e-06	-2.46737713402e-05	3.52095234043e-05	4.0	2.32763336655e-05	0.0	0.0	0.0	0.0	0.0	0.0	0.0	0.0	1.0	7.47270556927e-06
Clustering-based subsystems	unclassifed Clustering-based subsystems	ClpS_like_protein_and_vWFA-like_protein_cluster	8.21831152604e-05	8.88683435715e-05	0.000427751972124	0.000503083712277	0.434591915877	0.681316464563	-0.000345568856864	-0.00181564125916	0.00112450354543	1.0	5.81908341639e-06	42.0	0.000206810343393	4.0	3.39199189721e-05	7.0	0.00013358885701	1.0	1.38158128333e-05	152.0	0.00113585124653
Clustering-based subsystems	unclassifed Clustering-based subsystems	Cluster_co-expressed_with_butyrate_metabolism_cluster	0.0230765002228	0.0030775726004	0.0205224701786	0.00416733458038	0.527176215236	0.714118135532	0.00255403004421	-0.00797336776021	0.0130814278486	4597.0	0.0267503264651	3903.0	0.0192185897681	2743.0	0.0232605844351	1127.0	0.0215078059786	1814.0	0.0250618844796	2007.0	0.0149977200775
Clustering-based subsystems	unclassifed Clustering-based subsystems	Cluster_containing_CofD-like_protein_and_co-occuring_with_DNA_repair	0.0192252622626	0.00238846386002	0.012227295467	0.00136258777647	0.0334864013988	0.36548015241	0.00699796679565	0.00100067915518	0.0129952544361	2939.0	0.0171022861608	4582.0	0.022562023653	2124.0	0.0180114769742	665.0	0.0126909414159	751.0	0.0103756754378	1822.0	0.0136152695472
Clustering-based subsystems	unclassifed Clustering-based subsystems	Cluster_with_phosphopentomutase_paralog	0.00345305583649	0.00235490399289	0.00386165457936	0.00148625615616	0.847515404169	0.919746830661	-0.000408598742862	-0.00629891120123	0.0054817137155	208.0	0.00121036935061	1362.0	0.00670656399288	288.0	0.00244223416599	181.0	0.00345422615983	165.0	0.0022796091175	783.0	0.00585112846074
Clustering-based subsystems	unclassifed Clustering-based subsystems	Cluster_with_second_YidC_in_Bacilli	0.000744424220315	0.000107121023191	0.000704946013321	0.000322715812041	0.882225594554	0.942246534351	3.9478206994e-05	-0.000836525032414	0.000915481446402	143.0	0.000832128928543	164.0	0.000807545150391	70.0	0.000593598582012	17.0	0.00032443008131	49.0	0.000676974828832	149.0	0.00111343312982
Clustering-based subsystems	unclassifed Clustering-based subsystems	Conjugative_transfer_related_cluster	0.0704507549224	0.025740029752	0.0623749082636	0.0163217321544	0.730137766555	0.838414709892	0.00807584665873	-0.056307083934	0.0724587772515	10451.0	0.0608152407847	9112.0	0.0448679964047	12461.0	0.105669027578	4084.0	0.0779395560041	2883.0	0.0398309883984	9281.0	0.0693541803884
Clustering-based subsystems	unclassifed Clustering-based subsystems	Conserved_cluster_around_acetyltransferase_YpeA_in_Enterobacteria	0.000635245987679	0.000327130293852	0.000902151226788	0.000491918525448	0.562467233129	0.734991390155	-0.00026690523911	-0.00149843309931	0.000964622621091	120.0	0.000698290009966	42.0	0.000206810343393	118.0	0.00100063760968	64.0	0.00122138383552	15.0	0.0002072371925	171.0	0.00127783265235
Clustering-based subsystems	unclassifed Clustering-based subsystems	Conserved_cluster_in_Enterobacteriaceae_downstream_from_YqjA,_a_DedA_family_protein	0.000669204090053	7.44804609686e-05	0.00187815225888	0.00079574495612	0.163612823569	0.571647243323	-0.00120894816882	-0.00360084793974	0.00118295160209	114.0	0.000663375509468	118.0	0.000581038583818	90.0	0.000763198176872	99.0	0.00188932812057	65.0	0.000898027834165	381.0	0.00284710082189
Clustering-based subsystems	unclassifed Clustering-based subsystems	Conserved_gene_cluster_associated_with_Met-tRNA_formyltransferase	0.431039923955	0.00921542317145	0.386876545449	0.0116975539609	0.015383288439	0.314808009842	0.0441633785063	0.0142850104896	0.074041746523	75772.0	0.440923588626	88028.0	0.433454783528	49380.0	0.418741399711	20097.0	0.383533608475	29139.0	0.40257897015	50118.0	0.374517057721
Clustering-based subsystems	unclassifed Clustering-based subsystems	CTP_synthase_(EC_6.3.4.2)_cluster	0.0992649356271	0.00430038823038	0.105706737244	0.0149620535692	0.610187503502	0.770975610819	-0.00644180161648	-0.0479492245027	0.0350656212698	17478.0	0.101705939952	20891.0	0.102868449615	10993.0	0.0932204173151	5579.0	0.106470319037	8949.0	0.123637709045	11644.0	0.0870121836486
Clustering-based subsystems	unclassifed Clustering-based subsystems	Disulphide_related_cluster	0.00753136058363	0.00102743721713	0.012105253061	0.00163154360811	0.0368748109789	0.373969321963	-0.00457389247738	-0.00865490508926	-0.000492879865509	1156.0	0.00672686042934	1824.0	0.0089814777702	812.0	0.00688574355134	515.0	0.00982832305144	982.0	0.0135671282023	1729.0	0.0129203079293
Clustering-based subsystems	unclassifed Clustering-based subsystems	Divergent_RNA_modification_related_clusters	0.000790606921413	0.000155005980332	0.000390348761358	0.000271082565643	0.162267940282	0.5739477147	0.000400258160054	-0.000280305645207	0.00108082196532	119.0	0.00069247092655	205.0	0.00100943143799	79.0	0.000669918399699	8.0	0.00015267297944	18.0	0.000248684631	103.0	0.000769688673635
Clustering-based subsystems	unclassifed Clustering-based subsystems	DNA_gyrase_subunits	0.194490652931	0.00342743128542	0.205706186406	0.0168058336371	0.446218130842	0.684559542094	-0.0112155334752	-0.059745891196	0.0373148242455	32872.0	0.191284910063	40463.0	0.199242069636	22753.0	0.192944979093	10776.0	0.205650503306	16381.0	0.226316830023	24777.0	0.18515122589
Clustering-based subsystems	unclassifed Clustering-based subsystems	DNA_replication_cluster_1	0.182247055113	0.0134126162674	0.190106092905	0.0272085907542	0.739024162151	0.844388524253	-0.00785903779177	-0.0772231946057	0.0615051190222	31212.0	0.181625231592	40409.0	0.198976170623	19592.0	0.166139763125	9234.0	0.176222786519	16512.0	0.228126701504	22210.0	0.165968790694
Clustering-based subsystems	unclassifed Clustering-based subsystems	EC49-61	0.147846075205	0.00374085963485	0.134966968676	0.0168441794333	0.39326286816	0.671653125054	0.0128791065287	-0.035357745548	0.0611159586054	26308.0	0.153088446518	29618.0	0.145840684538	17053.0	0.144609094558	7291.0	0.139142336637	11088.0	0.153189732696	15064.0	0.112568836696
Clustering-based subsystems	unclassifed Clustering-based subsystems	EC699-706	0.0896447889572	0.0226209211775	0.0589608250959	0.00458700881911	0.191133715677	0.601756148809	0.0306839638613	-0.0346729567778	0.0960408845004	11940.0	0.0694798559917	24621.0	0.12123517773	9224.0	0.0782193331497	3097.0	0.0591035271657	4669.0	0.0645060301187	7129.0	0.0532729180033
Clustering-based subsystems	unclassifed Clustering-based subsystems	Glutaredoxin_3_and_Glutathione_synthetase_cluster	0.023722259501	0.000958126329232	0.023136012894	0.00323577410642	0.825776811239	0.904722969101	0.000586246607017	-0.00835196486944	0.00952445808347	4258.0	0.024777657187	4561.0	0.0224586184813	2822.0	0.0239305028348	1397.0	0.0266605190347	1730.0	0.0239013562016	2522.0	0.0188461634457
Clustering-based subsystems	unclassifed Clustering-based subsystems	Glutaredoxin_3_containing_cluster	0.0428870604732	0.00259055991296	0.0342712485507	0.00211022050899	0.0233981806212	0.339421708758	0.0086158119225	0.00194890856321	0.0152827152818	7240.0	0.0421301639346	9417.0	0.0463698334221	4736.0	0.040161184063	1870.0	0.0356873089441	2594.0	0.0358382184896	4187.0	0.0312882182185
Clustering-based subsystems	unclassifed Clustering-based subsystems	Glutaredoxin_3_containing_cluster_2	0.0129644155119	0.000620128665266	0.0128406202085	0.00239655498376	0.949372937603	0.979281175961	0.000123795303388	-0.00661929132164	0.00686688192841	2134.0	0.0124179240106	2809.0	0.0138316727283	1491.0	0.0126436497968	653.0	0.0124619319468	732.0	0.010113174994	2134.0	0.0159467536848
Clustering-based subsystems	unclassifed Clustering-based subsystems	Glycogen_metabolism_cluster	0.269619564457	0.0281383960803	0.227835799835	0.0285965106716	0.214787544497	0.60627223151	0.0417837646221	-0.0369875807516	0.120555109996	51942.0	0.302254830814	47437.0	0.233582434751	32196.0	0.273021427806	13520.0	0.258017335253	17086.0	0.23605697807	25350.0	0.189433086181
Clustering-based subsystems	unclassifed Clustering-based subsystems	KH_domain_RNA_binding_protein_YlqC	0.0192359454273	0.000320985459951	0.017431482694	0.00337642275111	0.529094337542	0.714183876117	0.00180446273332	-0.00834082176891	0.0119497472356	3330.0	0.0193775477766	3968.0	0.0195386533948	2216.0	0.0187916351105	906.0	0.0172902149216	1566.0	0.021635562897	1789.0	0.0133686702634
Clustering-based subsystems	unclassifed Clustering-based subsystems	Lipopolysaccharide_assembly_cluster	0.123632333233	0.0062654008672	0.105790893287	0.00567220801378	0.0410257117225	0.373138616143	0.0178414399461	0.00118442300666	0.0344984568856	20552.0	0.119593802374	26905.0	0.132481721166	14012.0	0.118821476159	5648.0	0.107787123485	8072.0	0.111521241191	13123.0	0.0980643151856
Clustering-based subsystems	unclassifed Clustering-based subsystems	Listeria_bile_tolerance_locus_BltB	0.000167795606271	8.59763270298e-05	0.000105404328104	5.67373229965e-05	0.446871124067	0.684644797033	6.23912781668e-05	-0.000152794197242	0.000277576753575	8.0	4.65526673311e-05	48.0	0.000236354678163	26.0	0.000220479473319	5.0	9.54206121499e-05	3.0	4.14474384999e-05	24.0	0.000179344933663
Clustering-based subsystems	unclassifed Clustering-based subsystems	LMPTP_YfkJ_cluster	0.0189158174347	0.00393475815973	0.0167648086599	0.00127739967189	0.526916187874	0.714610593259	0.00215100877476	-0.00856733890273	0.0128693564522	3851.0	0.0224092902365	2725.0	0.0134180520416	2467.0	0.020920110026	796.0	0.0151909614543	1326.0	0.018319767817	2246.0	0.0167836967086
Clustering-based subsystems	unclassifed Clustering-based subsystems	LMPTP_YwlE_cluster	0.150926283308	0.00355368261776	0.15223707048	0.00632459544212	0.814108794383	0.897085267657	-0.00131078717224	-0.0172092570589	0.0145876827144	25205.0	0.14666999751	31553.0	0.155368732502	17776.0	0.150740119912	7758.0	0.148054621812	11666.0	0.161175272513	19736.0	0.147481317115
Clustering-based subsystems	unclassifed Clustering-based subsystems	LSU_ribosomal_proteins_cluster	0.110545230461	0.00296519330951	0.112612456642	0.0177919742766	0.885438852419	0.942166132658	-0.00206722618068	-0.0542698788099	0.0501354264485	19413.0	0.112965866362	21602.0	0.106369453285	13243.0	0.112300371737	5529.0	0.105516112915	9921.0	0.137066679119	12747.0	0.0952545778915
Clustering-based subsystems	unclassifed Clustering-based subsystems	Maltose_utilization_cluster	0.0338611196581	0.00100949908892	0.0226385716754	0.00182933320038	0.00414865360661	0.339596930941	0.0112225479827	0.00661721008074	0.0158278858846	5991.0	0.0348621287476	6596.0	0.0324790720243	4038.0	0.0342421582023	1309.0	0.0249811162609	1485.0	0.0205164820575	3000.0	0.0224181167078
Clustering-based subsystems	unclassifed Clustering-based subsystems	Nucleoside_Catabolism_cluster	0.133531318095	0.00354830587579	0.161696394012	0.010379892928	0.0495351509459	0.402604843859	-0.0281650759176	-0.0562083997793	-0.000121752055827	23423.0	0.136300390862	27573.0	0.135770990437	15156.0	0.128522572985	7768.0	0.148245463036	12559.0	0.173512793374	21857.0	0.163330925628
Clustering-based subsystems	unclassifed Clustering-based subsystems	NusA-TFII_Cluster	0.145175232421	0.00334743873304	0.149289091394	0.0135810701163	0.713936346007	0.828947368313	-0.00411385897236	-0.042555877349	0.0343281594043	24164.0	0.140612331674	30168.0	0.148548915226	17260.0	0.146364450365	7736.0	0.147634771118	12065.0	0.166687781834	17871.0	0.133544721228
Clustering-based subsystems	unclassifed Clustering-based subsystems	PA0057_cluster	0.00140502514341	0.000686138144841	0.00156668423693	0.0012221195768	0.880342015082	0.941990615578	-0.000161659093523	-0.00323395773497	0.00291063954793	179.0	0.00104161593153	164.0	0.000807545150391	279.0	0.0023659143483	52.0	0.000992374366359	32.0	0.000442106010666	437.0	0.00326557233377
Clustering-based subsystems	unclassifed Clustering-based subsystems	PFGI-1-like_cluster_1	0.0081814568274	0.00315781322363	0.00260547830407	0.00112784180415	0.117409727683	0.527653129117	0.00557597852333	-0.00289468728237	0.014046644329	674.0	0.00392206222264	1858.0	0.00914889566723	1353.0	0.0114734125923	217.0	0.00414125456731	160.0	0.00221053005333	196.0	0.00146465029158
Clustering-based subsystems	unclassifed Clustering-based subsystems	PFGI-1-like_cluster_2	0.00154787552593	0.00123865754802	0.000220983860351	0.000114407064562	0.268449129295	0.620247383411	0.00132689166557	-0.00239749302139	0.00505127635254	70.0	0.000407335839147	664.0	0.00326957304792	114.0	0.000966717690705	20.0	0.0003816824486	9.0	0.0001243423155	21.0	0.000156926816955
Clustering-based subsystems	unclassifed Clustering-based subsystems	Possible_Ammonia_conversion_cluster	0.0994549496579	0.0217096902424	0.0640484830878	0.0052888217637	0.140786277918	0.554436682112	0.0354064665701	-0.0261293179889	0.0969422511292	13942.0	0.0811296609913	26391.0	0.129950756488	10293.0	0.087284431495	3336.0	0.0636646324264	5118.0	0.0707093300809	7731.0	0.057771486756
Clustering-based subsystems	unclassifed Clustering-based subsystems	Putative_hemin_transporter	0.00228120426654	0.000204299658397	0.00309402188482	0.00145527457659	0.51329030773	0.710423541858	-0.00081281761828	-0.00512526132025	0.00349962608369	428.0	0.00249056770221	407.0	0.00200409070859	277.0	0.00234895438882	200.0	0.003816824486	77.0	0.00106381758817	589.0	0.0044014235803
Clustering-based subsystems	unclassifed Clustering-based subsystems	Putative_sulfate_assimilation_cluster	0.00314404295756	0.000427078577585	0.00235493412163	0.00088412536653	0.341239468525	0.64638087757	0.00078910883593	-0.00147102351304	0.0030492411849	573.0	0.00333433479759	720.0	0.00354532017245	301.0	0.00255247390265	158.0	0.00301529134394	80.0	0.00110526502667	394.0	0.00294424599429
Clustering-based subsystems	unclassifed Clustering-based subsystems	Ribonucleotide_reductase_cluster	0.0574786563466	0.0161872728612	0.0904993745348	0.0195930839129	0.142556957849	0.55757772592	-0.0330207181882	-0.0836246105609	0.0175831741845	11406.0	0.0663724654473	7060.0	0.0347638339132	8408.0	0.0712996696793	4824.0	0.0920618066023	8228.0	0.113676507993	8800.0	0.0657598090096
Clustering-based subsystems	unclassifed Clustering-based subsystems	RNA_modification_and_chromosome_partitioning_cluster	0.192356730023	0.00925578399177	0.221618818738	0.0601052551665	0.56362038909	0.735659414462	-0.0292620887148	-0.206487022486	0.147962845056	33022.0	0.192157772576	36783.0	0.18112154431	24032.0	0.203790873184	15811.0	0.301739059741	14921.0	0.206145743286	21006.0	0.156971653188
Clustering-based subsystems	unclassifed Clustering-based subsystems	RNA_modification_cluster	0.0860103177233	0.00285969700952	0.0745637449695	0.0110518885729	0.278067001091	0.624832908335	0.0114465727539	-0.0196497631969	0.0425429087046	14670.0	0.0853659537184	18235.0	0.089790157423	9773.0	0.0828748420286	3947.0	0.0753250312312	6348.0	0.0877027798659	8118.0	0.0606634238114
Clustering-based subsystems	unclassifed Clustering-based subsystems	Shikimate_kinase_containing_cluster	0.0443737858252	0.00187619150094	0.0396916187424	0.00269662285418	0.122530352988	0.538006837256	0.00468216708275	-0.00208661570345	0.011450949869	7994.0	0.0465177528306	8519.0	0.0419480313182	5266.0	0.0446555733268	2217.0	0.0423094994273	2952.0	0.0407842794839	4815.0	0.035981077316
Clustering-based subsystems	unclassifed Clustering-based subsystems	Spore_Coat	0.0097704564002	0.00263196247563	0.0225500606751	0.00649348576312	0.0931244316463	0.494076845679	-0.0127796042749	-0.0298362753143	0.00427706676441	1411.0	0.00821072670052	2737.0	0.0134771407111	899.0	0.00762350178898	973.0	0.0185688511244	2295.0	0.0317072904525	2325.0	0.0173740404486
Clustering-based subsystems	unclassifed Clustering-based subsystems	Staphylococcus_aureus_hypothetical_repetitive_gene_loci	0.0377277407426	0.00502759094974	0.0459723119121	0.0106260714165	0.397785245862	0.675350950753	-0.00824457116942	-0.0354879114614	0.0189987691226	5659.0	0.0329301930533	9072.0	0.0446710341728	4196.0	0.0355819950017	2125.0	0.0405537601637	2645.0	0.0365428249441	8139.0	0.0608203506283
Clustering-based subsystems	unclassifed Clustering-based subsystems	tRNA-methylthiotransferase_containing_cluster	0.137208771932	0.00691731820855	0.118290645434	0.00681844216541	0.0511487450172	0.412791984434	0.0189181264975	-0.00015221854386	0.0379884715388	23262.0	0.135363518432	29742.0	0.146451267457	15308.0	0.129811529906	6514.0	0.124313973509	8816.0	0.121800205939	14554.0	0.108757756855
Clustering-based subsystems	unclassifed Clustering-based subsystems	USS-DB-1	0.00643933425964	0.00471524899105	0.00536065952503	0.00378221700313	0.813751697153	0.897554807447	0.00107867473461	-0.0110122369946	0.0131695864638	588.0	0.00342162104884	2660.0	0.0130979884149	330.0	0.0027983933152	224.0	0.00427484342432	99.0	0.0013677654705	1397.0	0.0104393696803
Clustering-based subsystems	unclassifed Clustering-based subsystems	USS-DB-2	0.000997324252968	0.000513454910131	0.000455750148939	0.000183135183187	0.271385520899	0.623262138177	0.00054157410403	-0.000836050319392	0.00191919852745	204.0	0.00118709301694	60.0	0.000295443347704	178.0	0.00150943639426	35.0	0.00066794428505	16.0	0.000221053005333	64.0	0.000478253156433
Clustering-based subsystems	unclassifed Clustering-based subsystems	USS-DB-6	0.0103166266656	0.00328083084605	0.00780712455837	0.00231739820912	0.43201356333	0.681000747698	0.00250950210721	-0.00573633793747	0.0107553421519	1395.0	0.00811762136586	3037.0	0.0149543574496	929.0	0.00787790118127	368.0	0.00702295705424	394.0	0.00544343025633	1466.0	0.0109549863646
Clustering-based subsystems	unclassifed Clustering-based subsystems	USS-DB-7	0.165331349084	0.0298104666928	0.173126234265	0.0146400785771	0.762397846203	0.859948751721	-0.007794885181	-0.0838300564746	0.0682402861126	31969.0	0.186030277738	25015.0	0.123175255714	22027.0	0.1867885138	10105.0	0.192845057155	12213.0	0.168732522133	21117.0	0.157801123506
Clustering-based subsystems	unclassifed Clustering-based subsystems	Ycd_cluster_(_putative_2-hydroxyacid_dehydrogenase_)	2.85900641397e-05	2.17951165754e-05	0.000145775127288	0.000156322866515	0.40034964554	0.676697188479	-0.000117185063148	-0.000580576942502	0.000346206816206	2.0	1.16381668328e-05	3.0	1.47721673852e-05	7.0	5.93598582012e-05	19.0	0.00036259832617	0.0	0.0	10.0	7.47270556927e-05
Clustering-based subsystems	unclassifed Clustering-based subsystems	Yfa_cluster	0.0131996156229	0.00140212724475	0.0137783297426	0.00142007083029	0.702744616231	0.823461482823	-0.000578714119668	-0.00449688216193	0.0033394539226	2566.0	0.0149317680464	2335.0	0.0114976702815	1553.0	0.0131694085409	661.0	0.0126146049262	1142.0	0.0157776582556	1732.0	0.012942726046
Clustering-based subsystems	unclassifed Clustering-based subsystems	YidC_containing_cluster_in_LSU_rRNA_proximity	0.00470480683065	0.00155260138008	0.00333018504944	0.000737175094647	0.343928511326	0.648259990097	0.00137462178121	-0.00260397417874	0.00535321774115	962.0	0.00559795824656	512.0	0.00252111656707	707.0	0.00599534567832	190.0	0.0036259832617	293.0	0.00404803316016	310.0	0.00231653872647
Cofactors, Vitamins, Prosthetic Groups, Pigments	Biotin	Biotin_biosynthesis	0.305587565581	0.0119800701375	0.325792879788	0.0531928611304	0.648245433061	0.796237155721	-0.0202053142069	-0.172310230329	0.131899601916	50711.0	0.295091539128	65465.0	0.322353312624	35297.0	0.29931784499	16704.0	0.318781181071	19140.0	0.26443465763	52747.0	0.394162800662
Cofactors, Vitamins, Prosthetic Groups, Pigments	Coenzyme A	Coenzyme_A_Biosynthesis	0.194329790222	0.00200428251389	0.183704734043	0.00196337455046	0.00587084054899	0.280332636214	0.010625056179	0.00511584876657	0.0161342635914	33309.0	0.193827849516	40007.0	0.196996700193	22661.0	0.192164820957	9627.0	0.183722846634	13122.0	0.181291095999	24904.0	0.186100259497
Cofactors, Vitamins, Prosthetic Groups, Pigments	Coenzyme B	Coenzyme_B_synthesis	0.000348983601814	7.70916540358e-05	0.00020557688037	0.000149739935613	0.315105518683	0.634641343429	0.000143406721444	-0.000236265471327	0.000523078914215	78.0	0.000453888506478	55.0	0.000270823068729	38.0	0.000322239230235	9.0	0.00017175710187	3.0	4.14474384999e-05	54.0	0.000403526100741
Cofactors, Vitamins, Prosthetic Groups, Pigments	Coenzyme F420	Coenzyme_F420_synthesis	0.00184210432907	0.000323602307031	0.00660380973206	0.00515905851313	0.32161590459	0.636566194577	-0.004761705403	-0.0203715725127	0.0108481617067	393.0	0.00228689978264	310.0	0.00152645729647	202.0	0.00171295590809	236.0	0.00450385289348	116.0	0.00160263428866	1834.0	0.013704942014
Cofactors, Vitamins, Prosthetic Groups, Pigments	Coenzyme M	coenzyme_M_biosynthesis	0.00157345034343	0.000683515491277	0.00451266133776	0.00165218132427	0.113605444568	0.529235119819	-0.00293921099433	-0.00726446529807	0.00138604330941	436.0	0.00253712036954	235.0	0.00115715311184	121.0	0.00102607754891	169.0	0.00322521669067	251.0	0.00346776902116	916.0	0.00684499830145
Cofactors, Vitamins, Prosthetic Groups, Pigments	Folate and pterines	5-FCL-like_protein	0.563813195981	0.00880541419588	0.612556685502	0.00309319627411	0.00944997282229	0.309419110124	-0.0487434895202	-0.0724279056245	-0.025059073416	95247.0	0.554250238161	114070.0	0.561687044543	67866.0	0.57550230524	31954.0	0.609814048128	44223.0	0.610976690928	82551.0	0.616879317449
Cofactors, Vitamins, Prosthetic Groups, Pigments	Folate and pterines	Folate_Biosynthesis	0.246088315395	0.00816725318545	0.237487307219	0.0196465787392	0.612052945201	0.771631105831	0.00860100817604	-0.0427912133153	0.0599932296674	44163.0	0.256988180918	49542.0	0.243947572199	27987.0	0.237329193068	11767.0	0.224562868634	19199.0	0.265249790587	29795.0	0.222649262436
Cofactors, Vitamins, Prosthetic Groups, Pigments	Folate and pterines	methanopterin_biosynthesis	0.0080746471587	0.00192951190042	0.00457784696253	0.000465509040886	0.117365387085	0.52953044724	0.00349680019618	-0.00197860190293	0.00897220229528	1310.0	0.00762299927547	2159.0	0.0106310364615	704.0	0.00596990573909	273.0	0.00520996542339	320.0	0.00442106010666	549.0	0.00410251535753
Cofactors, Vitamins, Prosthetic Groups, Pigments	Folate and pterines	Methanopterin_biosynthesis2	0.105938439732	0.00853510905687	0.0948885377178	0.0182313350766	0.49712750766	0.697317164967	0.0110499020144	-0.0357635693762	0.0578633734049	18665.0	0.108613191967	23313.0	0.11479451275	11133.0	0.0944076144791	4952.0	0.0945045742733	8498.0	0.117406777458	9736.0	0.0727542614224
Cofactors, Vitamins, Prosthetic Groups, Pigments	Folate and pterines	Molybdenum_cofactor_biosynthesis	0.276995142492	0.0103391220046	0.221386114275	0.0114064021384	0.00712174548252	0.272050677432	0.0556090282174	0.0252704178986	0.0859476385363	48743.0	0.283639582965	53288.0	0.262393085208	33603.0	0.284952759305	12439.0	0.237387398907	15317.0	0.211616805168	28792.0	0.215154138751
Cofactors, Vitamins, Prosthetic Groups, Pigments	Folate and pterines	p-Aminobenzoyl-Glutamate_Utilization	0.00227816009674	0.00138702461744	0.00244879181513	0.00122871138866	0.902760029551	0.952636274278	-0.000170631718394	-0.00382946398425	0.00348820054746	165.0	0.000960148763704	852.0	0.0041952955374	198.0	0.00167903598912	135.0	0.00257635652805	64.0	0.000884212021332	520.0	0.00388580689602
Cofactors, Vitamins, Prosthetic Groups, Pigments	Folate and pterines	Pterin_biosynthesis	0.0412720471034	0.000826859482842	0.0525094156606	0.00880026692784	0.211819754009	0.606863595237	-0.0112373685572	-0.0376873573973	0.015212620283	7064.0	0.0411060052534	8195.0	0.0403526372406	4995.0	0.0423574988164	2407.0	0.045935482689	4701.0	0.0649481361294	6242.0	0.0466446281634
Cofactors, Vitamins, Prosthetic Groups, Pigments	Folate and pterines	Pterin_carbinolamine_dehydratase	0.050809043474	0.00310134724744	0.114053464329	0.01332154665	0.0173212569667	0.348248429542	-0.0632444208547	-0.101200636825	-0.025288204884	8543.0	0.0497124296262	9683.0	0.0476796322636	6490.0	0.0550350685322	5002.0	0.0954587803948	9118.0	0.125972581414	16156.0	0.120729031177
Cofactors, Vitamins, Prosthetic Groups, Pigments	Folate and pterines	Pterin_metabolism	0.0538882662423	0.00219505223184	0.0595234062529	0.00577977548538	0.301346938081	0.631341117077	-0.00563514001059	-0.020982105315	0.00971182529378	8875.0	0.0516443653204	11549.0	0.0568679203772	6268.0	0.0531525130293	2825.0	0.0539126458647	4884.0	0.0674764298779	7652.0	0.0571811430161
Cofactors, Vitamins, Prosthetic Groups, Pigments	Folate and pterines	Pterin_metabolism_3	0.190905452728	0.00276087869047	0.234623597165	0.0172092597512	0.0660478709316	0.450540833855	-0.0437181444376	-0.0943355254084	0.00689923653324	32266.0	0.187758545513	39496.0	0.194480507682	22462.0	0.190477304988	11051.0	0.210898636974	18181.0	0.251185293123	32356.0	0.241786861399
Cofactors, Vitamins, Prosthetic Groups, Pigments	Folate and pterines	YgfZ	1.66958514036	0.0111973587867	1.59004924642	0.0787695914474	0.288491255372	0.626157156547	0.0795358939409	-0.153736947314	0.312808735195	286479.0	1.66704519804	342074.0	1.68439146204	195439.0	1.657318761	85956.0	1.64039482759	119496.0	1.65093437033	197896.0	1.47881854134
Cofactors, Vitamins, Prosthetic Groups, Pigments	Folate and pterines	YgfZ-Iron	0.174273101896	0.0104845710823	0.192969112724	0.0175343918222	0.279468064993	0.624308776768	-0.018696010828	-0.0626087005714	0.0252166789154	28465.0	0.165640209447	38389.0	0.189029577917	19829.0	0.168149518324	9701.0	0.185135071693	12776.0	0.176510824758	29074.0	0.217261441721
Cofactors, Vitamins, Prosthetic Groups, Pigments	Lipoic acid	Lipoic_acid_metabolism	0.0483111494162	0.00195736096334	0.0540794616741	0.00430315155962	0.189593876441	0.60186864931	-0.00576831225788	-0.0168652071049	0.00532858258911	8250.0	0.0480074381852	10326.0	0.0508458001399	5434.0	0.0460802099236	2984.0	0.0569470213311	4147.0	0.0572941758198	6423.0	0.0479971878714
Cofactors, Vitamins, Prosthetic Groups, Pigments	NAD and NADP	NAD_and_NADP_cofactor_biosynthesis_global	0.289587626626	0.0055691450883	0.300746909143	0.00832013640098	0.20023674717	0.60228690881	-0.0111592825175	-0.0319944853778	0.00967592034278	50676.0	0.294887871209	57248.0	0.281892346156	34432.0	0.291982662512	15741.0	0.30040317117	22518.0	0.311104473381	38906.0	0.290733082878
Cofactors, Vitamins, Prosthetic Groups, Pigments	NAD and NADP	NAD_consumption	0.0723723930018	0.00184425556597	0.0704203155657	0.00411902917981	0.587239908309	0.749417522185	0.00195207743617	-0.00869573767833	0.0125998925507	12462.0	0.072517417535	15141.0	0.0745551287931	8260.0	0.0700446326774	3429.0	0.0654394558124	5088.0	0.0702948556959	10107.0	0.0755266351886
Cofactors, Vitamins, Prosthetic Groups, Pigments	NAD and NADP	NAD_regulation	0.194478005718	0.00722771477953	0.180332667325	0.00802189927345	0.138335909322	0.55431102127	0.0141453383933	-0.00714372419011	0.0354344009767	34788.0	0.202434273889	37559.0	0.184942611607	23120.0	0.196057131659	9824.0	0.187482418752	13346.0	0.184385838073	22633.0	0.169129745149
Cofactors, Vitamins, Prosthetic Groups, Pigments	Pyridoxine	Pyridoxin_(Vitamin_B6)_Biosynthesis	0.252299162474	0.00991125859991	0.284829541384	0.0148268153578	0.0702592848487	0.462742186417	-0.0325303789094	-0.0696574072021	0.00459664938337	44736.0	0.260322515715	48402.0	0.238334148593	30453.0	0.258240823114	15052.0	0.287254210816	21834.0	0.301654457403	35540.0	0.265579955932
Cofactors, Vitamins, Prosthetic Groups, Pigments	Pyridoxine	Pyridoxin(Vitamin_B6)_Degradation_Pathway	0.000263595957813	3.8724406727e-05	0.000843422818574	0.000848617177366	0.435888418784	0.678706695552	-0.00057982686076	-0.00315413132916	0.00199447760764	47.0	0.00027349692057	62.0	0.000305291459294	25.0	0.000211999493576	17.0	0.00032443008131	12.0	0.000165789754	273.0	0.00204004862041
Cofactors, Vitamins, Prosthetic Groups, Pigments	Quinone cofactors	Coenzyme_PQQ_synthesis	0.0428035224712	0.00270752673772	0.034324121456	0.0118302217465	0.418704470371	0.690410536756	0.00847940101517	-0.0252908860969	0.0422496881272	7894.0	0.045935844489	8762.0	0.0431445768764	4638.0	0.0393301460481	2161.0	0.0412407885712	3189.0	0.0440586271254	2365.0	0.0176729486713
Cofactors, Vitamins, Prosthetic Groups, Pigments	Quinone cofactors	Menaquinone_and_Phylloquinone_Biosynthesis	0.0436723778429	0.000849379970136	0.0502254983451	0.00674010159397	0.302230731425	0.632037259513	-0.00655312050219	-0.026623867858	0.0135176268537	7622.0	0.0443530537997	8626.0	0.0424749052882	5211.0	0.0441891744409	2409.0	0.0459736509338	4324.0	0.0597395746913	6017.0	0.0449632694103
Cofactors, Vitamins, Prosthetic Groups, Pigments	Quinone cofactors	Menaquinone_Biosynthesis_via_Futalosine_--_gjo	0.110641171689	0.0231267067641	0.125813139468	0.00621384525777	0.454398213487	0.681597320231	-0.0151719677788	-0.0799258390796	0.049581903522	23561.0	0.137103424373	16402.0	0.0807643631507	13450.0	0.114055727544	6449.0	0.123073505551	9729.0	0.134414043055	16052.0	0.119951869798
Cofactors, Vitamins, Prosthetic Groups, Pigments	Quinone cofactors	Plastoquinone_Biosynthesis	0.00806132916055	0.000606698862393	0.0319114040183	0.00623296285008	0.0314739097836	0.35711980804	-0.0238500748577	-0.0425675622635	-0.00513258745192	1473.0	0.00857150987234	1464.0	0.00720881768398	991.0	0.00840365992534	1394.0	0.0266032666674	2943.0	0.0406599371684	3810.0	0.0284710082189
Cofactors, Vitamins, Prosthetic Groups, Pigments	Quinone cofactors	Pyrroloquinoline_Quinone_biosynthesis	0.0436557120033	0.00283492395246	0.0354150578766	0.0106015394462	0.387474761985	0.667738462008	0.00824065412663	-0.0214619651846	0.0379432734378	7970.0	0.0463780948286	9107.0	0.0448433761257	4687.0	0.0397456650556	2190.0	0.0417942281217	3183.0	0.0439757322484	2740.0	0.0204752132598
Cofactors, Vitamins, Prosthetic Groups, Pigments	Quinone cofactors	Tocopherol_Biosynthesis	0.00806714824397	0.000611627992599	0.0319241267665	0.00622214444033	0.0313309325183	0.35905248666	-0.0238569785226	-0.0425372750116	-0.00517668203353	1476.0	0.00858896712259	1464.0	0.00720881768398	991.0	0.00840365992534	1396.0	0.0266414349123	2943.0	0.0406599371684	3810.0	0.0284710082189
Cofactors, Vitamins, Prosthetic Groups, Pigments	Quinone cofactors	Ubiquinone_Biosynthesis	0.190464484261	0.0168989184575	0.180036233309	0.0153562712689	0.553849845321	0.73123493403	0.0104282509518	-0.0345617923761	0.0554182942797	35321.0	0.20553584535	33888.0	0.166866402783	23466.0	0.19899120465	10459.0	0.199600836495	12914.0	0.178417406929	21691.0	0.162090456503
Cofactors, Vitamins, Prosthetic Groups, Pigments	Riboflavin, FMN, FAD	Flavodoxin	0.0323909253506	0.0049458921022	0.0216396782158	0.00140452330388	0.0818715296532	0.47626788316	0.0107512471348	-0.002992902743	0.0244953970126	5897.0	0.0343151349064	5200.0	0.0256050901343	4393.0	0.0372525510111	1229.0	0.0234543864665	1450.0	0.0200329286083	2868.0	0.0214317195727
Cofactors, Vitamins, Prosthetic Groups, Pigments	Riboflavin, FMN, FAD	riboflavin_to_FAD	0.0971926114285	0.00243297216349	0.0909551448427	0.00342477329138	0.11117656433	0.52648075505	0.00623746658583	-0.0023748538496	0.0148497870212	17258.0	0.1004257416	19203.0	0.0945566434327	11391.0	0.0965954492528	4795.0	0.0915083670518	6865.0	0.0948455551007	11577.0	0.0865115123755
Cofactors, Vitamins, Prosthetic Groups, Pigments	Riboflavin, FMN, FAD	Riboflavin,_FMN_and_FAD_metabolism	0.191795512794	0.0031760995073	0.184288929681	0.00686782884123	0.260685419014	0.621092495198	0.0075065831129	-0.0101600728744	0.0251732391002	33635.0	0.19572487071	38169.0	0.187946285642	22608.0	0.19171538203	9652.0	0.184199949694	13951.0	0.192744404838	23542.0	0.175922434512
Cofactors, Vitamins, Prosthetic Groups, Pigments	Tetrapyrroles	Bilin_Biosynthesis	6.0130528636e-05	8.50374091097e-05	2.97825285132e-05	1.1294951662e-05	0.664989293747	0.803879462695	3.03480001228e-05	-0.000222305999508	0.000283001999754	31.0	0.000180391585908	0.0	0.0	0.0	0.0	2.0	3.816824486e-05	1.0	1.38158128333e-05	5.0	3.73635278464e-05
Cofactors, Vitamins, Prosthetic Groups, Pigments	Tetrapyrroles	Chlorophyll_Biosynthesis	0.00365099251836	0.00131143536947	0.0112286707589	0.00560149305092	0.190880389758	0.602614123037	-0.00757767824051	-0.023527632051	0.00837227556996	455.0	0.00264768295446	569.0	0.00280178774739	649.0	0.00550350685322	947.0	0.0180726639412	315.0	0.00435198104249	1507.0	0.0112613672929
Cofactors, Vitamins, Prosthetic Groups, Pigments	Tetrapyrroles	Chlorophyll_Degradation	0.000327752068519	0.000351115418296	0.000166240661797	6.13999321975e-05	0.58394498575	0.74771056276	0.000161511406722	-0.000865246220096	0.00118826903354	20.0	0.000116381668328	9.0	4.43165021556e-05	97.0	0.000822558035073	12.0	0.00022900946916	6.0	8.28948769999e-05	25.0	0.000186817639232
Cofactors, Vitamins, Prosthetic Groups, Pigments	Tetrapyrroles	Cobalamin_synthesis	0.115679343813	0.00733444699402	0.0571942286982	0.0114201876689	0.00606523092457	0.267336716906	0.0584851151144	0.0299182580957	0.0870519721331	18543.0	0.10790326379	23075.0	0.113622587471	14801.0	0.125512180177	3787.0	0.0722715716424	3957.0	0.0546691713814	5974.0	0.0446419430708
Cofactors, Vitamins, Prosthetic Groups, Pigments	Tetrapyrroles	Coenzyme_B12_biosynthesis	0.197047785686	0.00923155063168	0.125677130652	0.0150956571802	0.00811816805715	0.300110341725	0.0713706550339	0.0335941322214	0.109147177846	31724.0	0.184604602301	40586.0	0.199847728499	24374.0	0.206691026256	7461.0	0.14238663745	7659.0	0.10581531049	17240.0	0.128829444014
Cofactors, Vitamins, Prosthetic Groups, Pigments	Tetrapyrroles	Heme_and_Siroheme_Biosynthesis	0.393452350598	0.00992627156011	0.377955555543	0.0357104451843	0.607131182731	0.76796063511	0.0154967950548	-0.0840342935552	0.115027883665	68259.0	0.397204814919	77144.0	0.379861360255	47558.0	0.403290876619	21139.0	0.403419264048	29169.0	0.402993444535	43820.0	0.327453958046
Cofactors, Vitamins, Prosthetic Groups, Pigments	Tetrapyrroles	Heme_biosynthesis_orphans	0.0209604025626	0.00155910566249	0.0173928941352	0.00382565923068	0.319545909303	0.636868890541	0.00356750842738	-0.0064724541915	0.0136074710463	3806.0	0.0221474314828	4463.0	0.0219760610134	2212.0	0.0187577151916	1118.0	0.0213360488767	884.0	0.0122131785447	2493.0	0.0186294549842
Cofactors, Vitamins, Prosthetic Groups, Pigments	unclassifed Cofactors, Vitamins, Prosthetic Groups, Pigments	Molybdopterin_cytosine_dinucleotide	0.00462630732337	0.00117679024904	0.00882758567123	0.00786729700885	0.530077366707	0.714669014407	-0.00420127834786	-0.0274370228665	0.0190344661708	755.0	0.00439340797937	1253.0	0.00616984191122	391.0	0.00331567207952	246.0	0.00469469411778	141.0	0.0019480296095	2655.0	0.0198400332864
Cofactors, Vitamins, Prosthetic Groups, Pigments	unclassifed Cofactors, Vitamins, Prosthetic Groups, Pigments	Thiamin_biosynthesis	0.169632408281	0.00355921975579	0.154102124103	0.00340483817999	0.0112185760186	0.306106859935	0.0155302841779	0.0058527527417	0.0252078156142	28437.0	0.165477275112	34372.0	0.169249645788	20539.0	0.174170303942	8326.0	0.158894403352	11010.0	0.152112099295	20247.0	0.151299869661
DNA Metabolism	CRISPs	CRISP_Cmr_Cluster	0.00317029299636	0.00108892304226	0.00479641900501	0.00268486971109	0.492446983534	0.698445845458	-0.00162612600865	-0.00867783953188	0.00542558751458	808.0	0.00470181940044	460.0	0.00226506566573	300.0	0.00254399392291	291.0	0.00555347962713	553.0	0.00764014449682	160.0	0.00119563289108
DNA Metabolism	CRISPs	CRISPRs	0.0829379032993	0.0434355893967	0.0367379355728	0.0121084119987	0.268361648334	0.621297876749	0.0461999677265	-0.0748144814558	0.167214416909	15881.0	0.0924128637356	5207.0	0.0256395585249	15420.0	0.130761287637	2674.0	0.0510309433778	2733.0	0.0377586164735	2867.0	0.0214242468671
DNA Metabolism	DNA recombination	DNA_recombination,_archaeal	0.000270425587527	3.10476236544e-05	0.00022965976588	0.000107542319885	0.651264044977	0.797380978144	4.07658216465e-05	-0.000257387003224	0.000338918646517	54.0	0.000314230504485	51.0	0.000251126845548	29.0	0.000245919412548	5.0	9.54206121499e-05	17.0	0.000234868818166	48.0	0.000358689867325
DNA Metabolism	DNA recombination	RuvABC_plus_a_hypothetical	0.100397845066	0.00148954017658	0.0865445484077	0.00413496541339	0.030293772442	0.369326204453	0.0138532966586	0.00277710570948	0.0249294876077	17347.0	0.100943640024	19976.0	0.0983629385623	12015.0	0.101886956612	4261.0	0.0813174456742	6289.0	0.0868876469087	12235.0	0.0914285526401
DNA Metabolism	DNA repair	2-phosphoglycolate_salvage	0.0272118012353	0.00236927525605	0.0141857021219	0.00238439410785	0.00539778245324	0.294564699591	0.0130260991134	0.00642680941543	0.0196253888113	4107.0	0.0238989755911	5951.0	0.0293030560364	3353.0	0.0284333720784	824.0	0.0157253168823	783.0	0.0108177814485	2143.0	0.016014008035
DNA Metabolism	DNA repair	ATP-dependent_Nuclease	0.00223732082273	0.000679821238775	0.0014895727315	0.00109160936384	0.46539199452	0.685525997069	0.000747748091236	-0.00198299588926	0.00347849207174	276.0	0.00160606702292	646.0	0.00318094004361	227.0	0.00192495540167	61.0	0.00116413146823	25.0	0.000345395320833	396.0	0.00295919140543
DNA Metabolism	DNA repair	DNA_repair_and_recombination_eukaryotic	0.000113240381928	7.31757697368e-05	0.000414495266902	0.000231595434021	0.200317454179	0.600952362537	-0.000301254884975	-0.000934789196505	0.000332279426555	29.0	0.000168753419075	2.0	9.84811159013e-06	19.0	0.000161119615117	17.0	0.00032443008131	53.0	0.000732238080166	25.0	0.000186817639232
DNA Metabolism	DNA repair	DNA_Repair_Base_Excision	0.278926130951	0.011527960401	0.298191673001	0.011956673052	0.176356362179	0.589225629905	-0.0192655420501	-0.0518900091037	0.0133589250034	48431.0	0.281824028939	59173.0	0.291371153562	31083.0	0.263583210352	14740.0	0.281299964618	22243.0	0.307305124851	40945.0	0.305969929534
DNA Metabolism	DNA repair	DNA_repair,_bacterial	0.401639626406	0.0129545633428	0.378021203684	0.00680970557474	0.105930274421	0.512219807961	0.0236184227216	-0.00915108700607	0.0563879324493	69584.0	0.404915100446	78064.0	0.384391491586	49011.0	0.415612287185	19316.0	0.368628908858	27568.0	0.380874328189	51462.0	0.384560374006
DNA Metabolism	DNA repair	DNA_repair,_bacterial_DinG_and_relatives	0.0397077740917	0.00397130746582	0.0263906676061	0.0050713826158	0.0461305919989	0.388718076697	0.0133171064856	0.000379376634187	0.026254836337	5869.0	0.0341522005708	8773.0	0.0431987414901	4926.0	0.0417723802141	1451.0	0.0276910616459	1421.0	0.0196322700361	4262.0	0.0318486711362
DNA Metabolism	DNA repair	DNA_repair,_bacterial_MutL-MutS_system	0.13679200872	0.00184234831835	0.14344550616	0.0199915092886	0.684734079741	0.81655073401	-0.00665349743915	-0.0667668885246	0.0534598936463	23710.0	0.137970467803	27252.0	0.134190368527	16299.0	0.138215189832	7142.0	0.136298802395	12356.0	0.170708183368	16504.0	0.123329532715
DNA Metabolism	DNA repair	DNA_repair,_bacterial_photolyase	0.0281522196956	0.00328845977328	0.0282759627759	0.00279106505485	0.969629796699	0.986852350815	-0.000123743080282	-0.00868064063146	0.0084331544709	4397.0	0.0255865097819	6660.0	0.0327942115951	3075.0	0.0260759377098	1486.0	0.028359005931	2291.0	0.0316520272011	3321.0	0.0248168551956
DNA Metabolism	DNA repair	DNA_repair,_bacterial_RecBCD_pathway	0.0467409487572	0.0151825056204	0.0377882113129	0.00448316020302	0.496787221501	0.697693818432	0.00895273744428	-0.0330030084824	0.0509084833709	9755.0	0.0567651587268	5135.0	0.0252850265077	6860.0	0.0581726610371	2172.0	0.0414507139179	2927.0	0.0404388841631	4212.0	0.0314750358578
DNA Metabolism	DNA repair	DNA_repair,_bacterial_RecFOR_pathway	0.198238121226	0.00349847030114	0.21548003817	0.0226095171614	0.393771060448	0.670522489263	-0.0172419169436	-0.0838890442093	0.0494052103221	33976.0	0.197709178155	41178.0	0.202762769529	22906.0	0.194242415994	10528.0	0.200917640943	17908.0	0.247413576219	26511.0	0.198108897347
DNA Metabolism	DNA repair	DNA_repair,_bacterial_UmuCD_system	0.0622119535704	0.00562394387294	0.0688224053619	0.000654781582328	0.237239603685	0.61510539779	-0.00661045179147	-0.0234081225033	0.0101872189203	9957.0	0.057940613577	14248.0	0.0701579469681	6903.0	0.0585373001661	3629.0	0.0692562802984	5017.0	0.0693139329847	9086.0	0.0678970028024
DNA Metabolism	DNA repair	DNA_repair,_bacterial_UvrD_and_related_helicases	0.156566877607	0.00589665023858	0.131132364015	0.00555026309706	0.0114113453806	0.304125623399	0.0254345135923	0.00951342714672	0.0413556000378	28251.0	0.164394925596	31507.0	0.155142225935	17708.0	0.150163481289	6707.0	0.127997209138	10056.0	0.138931813852	16924.0	0.126468069054
DNA Metabolism	DNA repair	DNA_repair,_UvrABC_system	0.297115602318	0.0019707043493	0.356234201126	0.0145495216537	0.0271504927981	0.357637525823	-0.0591185988087	-0.102307840162	-0.0159293574557	50588.0	0.294375791868	60528.0	0.298043249164	35251.0	0.298927765921	17785.0	0.339411117417	27136.0	0.374905897045	47424.0	0.354385588917
DNA Metabolism	DNA repair	Nonhomologous_End-Joining_in_Bacteria	0.0014995969397	0.000772836185912	0.00731076366236	0.0054355665433	0.268462272733	0.619029707349	-0.00581116672266	-0.0219082078748	0.0102858744295	175.0	0.00101833959787	526.0	0.00259005334821	105.0	0.000890397873018	244.0	0.00465652587292	173.0	0.00239013562016	1992.0	0.014885629494
DNA Metabolism	DNA repair	Uracil-DNA_glycosylase	0.0297174439674	0.000957940617787	0.0303879185454	0.00110449896701	0.552652224758	0.730495328227	-0.000670474577906	-0.00356359741702	0.00222264826121	5315.0	0.0309284283581	6019.0	0.0296378918305	3371.0	0.0285860117137	1533.0	0.0292559596852	2173.0	0.0300217612868	4267.0	0.0318860346641
DNA Metabolism	DNA replication	DNA_Helicase_of_Unknown_Function	0.000350110762293	0.000139701340909	0.000851043646114	0.00043585312125	0.240838292789	0.616072954321	-0.000500932883821	-0.00169057670777	0.000688710940127	94.0	0.00054699384114	54.0	0.000265899012934	28.0	0.000237439432805	60.0	0.0011450473458	17.0	0.000234868818166	157.0	0.00117321477438
DNA Metabolism	DNA replication	DNA_replication,_archaeal	0.0232303884366	0.00107722268344	0.0295779404252	0.00762564974778	0.360036014407	0.661219987998	-0.00634755198866	-0.0289377589767	0.0162426549994	4065.0	0.0236545740876	4932.0	0.0242854431813	2565.0	0.0217511480409	1146.0	0.0218704043048	1947.0	0.0268993875865	5348.0	0.0399640293845
DNA Metabolism	DNA replication	DNA_topoisomerases,_Type_I,_ATP-independent	0.112009027482	0.0106740429956	0.117305603574	0.0126105653758	0.674390866406	0.810117330085	-0.00529657609204	-0.038084468198	0.0274913160139	19441.0	0.113128800698	19986.0	0.0984121791202	14680.0	0.124486102628	6279.0	0.119829204738	9506.0	0.131333116793	13483.0	0.100754489191
DNA Metabolism	DNA replication	DNA_topoisomerases,_Type_II,_ATP-dependent	0.289035389257	0.0109894053052	0.336909094348	0.0363538804675	0.196859533989	0.606454370836	-0.0478737050914	-0.147988893268	0.0522414830848	50701.0	0.295033348294	55568.0	0.27361993242	35195.0	0.298452887056	18131.0	0.346014223778	27228.0	0.376176951826	38612.0	0.288536107441
DNA Metabolism	DNA replication	DNA-replication	0.995099108011	0.00569196797397	0.970919583097	0.0435072958923	0.515017731706	0.711096771729	0.0241795249143	-0.105171591636	0.153530641465	170772.0	0.993736513183	203623.0	1.00265101316	116617.0	0.988909797692	49155.0	0.938080038046	74726.0	1.03240042978	126096.0	0.942278281463
DNA Metabolism	DNA replication	Plasmid_replication	0.0780263682518	0.008547697394	0.112410889226	0.05238029683	0.452038908385	0.681627090801	-0.0343845209739	-0.188283575933	0.119514533985	12924.0	0.0752058340734	14065.0	0.0692568447576	10568.0	0.0896164259243	9750.0	0.186070193692	5963.0	0.0823836919251	9204.0	0.0687787820596
DNA Metabolism	DNA uptake, competence	Competence_in_Streptococci	7.08513531472e-05	8.28636264443e-05	1.59484488006e-05	2.26470526636e-06	0.447683434718	0.683149422352	5.49029043466e-05	-0.000196938254542	0.000306744063235	0.0	0.0	38.0	0.000187114120213	3.0	2.54399392291e-05	1.0	1.908412243e-05	1.0	1.38158128333e-05	2.0	1.49454111385e-05
DNA Metabolism	DNA uptake, competence	DNA_processing_cluster	0.0954220288433	0.00755718132847	0.0801430751562	0.00331116573281	0.0868433669906	0.497612492856	0.0152789536871	-0.00432281814588	0.0348807255201	15419.0	0.0897244471973	18367.0	0.090440132788	12512.0	0.106101506545	4391.0	0.0837983815901	5852.0	0.0808501367006	10141.0	0.075780707178
DNA Metabolism	DNA uptake, competence	Gram_Positive_Competence	0.00384875894601	0.000230728029496	0.00246865846516	0.000777891716445	0.119154785173	0.533403842999	0.00138010048085	-0.000768145092311	0.003528346054	678.0	0.00394533855631	717.0	0.00353054800506	480.0	0.00407039027665	119.0	0.00227101056917	118.0	0.00163026591433	469.0	0.00350469891199
DNA Metabolism	DNA uptake, competence	Late_competence	0.00539571743942	9.44303003993e-05	0.00324157797541	0.00128427626602	0.140330785835	0.560345228455	0.00215413946401	-0.00172384760006	0.00603212652809	932.0	0.00542338574407	1070.0	0.00526873970072	648.0	0.00549502687348	150.0	0.0028626183645	137.0	0.00189276635816	665.0	0.00496934920357
DNA Metabolism	DNA uptake, competence	Natural_DNA_Transformation_in_Vibrio	0.000212994075102	0.000231144101546	9.58707465729e-06	6.7947528013e-06	0.339347906572	0.647076041483	0.000203407000445	-0.000498975757184	0.000905789758073	18.0	0.000104743501495	0.0	0.0	63.0	0.000534238723811	0.0	0.0	1.0	1.38158128333e-05	2.0	1.49454111385e-05
DNA Metabolism	unclassifed DNA Metabolism	DNA_phosphorothioation	0.00285839508403	0.000826938674465	0.00631571622127	0.00276762915919	0.213474129005	0.604052720592	-0.00345732113725	-0.0110922580983	0.00417761582377	674.0	0.00392206222264	387.0	0.00190560959269	324.0	0.00274751343674	354.0	0.00675577934022	685.0	0.00946383179082	365.0	0.00272753753278
DNA Metabolism	unclassifed DNA Metabolism	DNA_structural_proteins,_bacterial	0.0501007146676	0.000796241520737	0.0453418287755	0.0046332099652	0.282048995437	0.623992565195	0.00475888589217	-0.00880668019113	0.0183244519755	8423.0	0.0490141396162	10337.0	0.0508999647536	5942.0	0.0503880396331	2184.0	0.0416797233871	3755.0	0.0518783771891	5683.0	0.0424673857502
DNA Metabolism	unclassifed DNA Metabolism	Nucleoid-associated_proteins_in_Bacteria	0.00113859462309	0.000624814335167	0.00078374462226	0.000462401632298	0.556519353195	0.731388966469	0.000354850000829	-0.00122399762042	0.00193369762208	150.0	0.000872862512458	110.0	0.000541646137457	236.0	0.00200127521935	75.0	0.00143130918225	39.0	0.000538816700499	51.0	0.000381107984033
DNA Metabolism	unclassifed DNA Metabolism	Restriction-Modification_System	0.452940641365	0.151468613959	0.395901638847	0.0991977799943	0.682454000504	0.815528972448	0.0570390025185	-0.321980681464	0.436058686502	99963.0	0.581693035552	48802.0	0.240303770911	63305.0	0.536825117632	21108.0	0.402827656252	37188.0	0.513782447645	36278.0	0.271094812642
DNA Metabolism	unclassifed DNA Metabolism	Type_I_Restriction-Modification	0.397538890342	0.133534763861	0.340193457332	0.0826878623714	0.637903519378	0.789457271282	0.05734543301	-0.276731203553	0.391422069573	87390.0	0.508529699758	42592.0	0.209725384423	55939.0	0.474361586845	18096.0	0.345346279493	31760.0	0.438790215586	31641.0	0.236443876917
DNA Metabolism	unclassifed DNA Metabolism	YcfH	0.0333532460939	0.00178861885074	0.0282593350641	0.004376500024	0.236517060012	0.614622564112	0.00509391102975	-0.00638634296159	0.0165741650211	5370.0	0.031248477946	7234.0	0.0356206196215	3914.0	0.0331906407142	1405.0	0.0268131920141	2475.0	0.0341941367625	3181.0	0.0237706764159
Dormancy and Sporulation	Spore DNA protection	Dipicolinate_Synthesis	2.61039294984e-05	2.68275690749e-05	2.49090185642e-06	3.5226671879e-06	0.338917381219	0.650585123747	2.3613027642e-05	-5.61349232168e-05	0.000103360978501	1.0	5.81908341639e-06	13.0	6.40127253359e-05	1.0	8.47997974302e-06	0.0	0.0	0.0	0.0	1.0	7.47270556927e-06
Dormancy and Sporulation	Spore DNA protection	Small_acid-soluble_spore_proteins	5.29371230305e-05	4.36092383991e-05	0.0	0.0	0.228169659103	0.616703842763	5.29371230305e-05	-7.97411468148e-05	0.000185615392876	2.0	1.16381668328e-05	23.0	0.000113253283287	4.0	3.39199189721e-05	0.0	0.0	0.0	0.0	0.0	0.0
Dormancy and Sporulation	unclassifed Dormancy and Sporulation	Bacillus_biofilm_matrix_protein_component_TasA_and_homologs	2.68161332553e-05	1.15533695074e-05	1.49454111385e-05	2.11360031274e-05	0.534539202648	0.718992871168	1.18707221167e-05	-4.13843033164e-05	6.51257475499e-05	4.0	2.32763336655e-05	3.0	1.47721673852e-05	5.0	4.23998987151e-05	0.0	0.0	0.0	0.0	6.0	4.48362334156e-05
Dormancy and Sporulation	unclassifed Dormancy and Sporulation	Bacillus_Sporulation_Killing_Factor_A_Biosynthetic_Cluster	0.0	0.0	2.49090185642e-06	3.5226671879e-06	0.42264973081	0.684119479532	-2.49090185642e-06	-1.32083875289e-05	8.22658381606e-06	0.0	0.0	0.0	0.0	0.0	0.0	0.0	0.0	0.0	0.0	1.0	7.47270556927e-06
Dormancy and Sporulation	unclassifed Dormancy and Sporulation	Exosporium	0.000255679478516	2.85947705084e-05	0.000177369093775	4.61915351058e-05	0.124974131896	0.542501345277	7.83103847414e-05	-3.72519510298e-05	0.000193872720512	44.0	0.000256039670321	59.0	0.000290519291909	26.0	0.000220479473319	6.0	0.00011450473458	14.0	0.000193421379666	30.0	0.000224181167078
Dormancy and Sporulation	unclassifed Dormancy and Sporulation	Persister_Cells	0.0157805963659	0.00535437644187	0.0147280515819	0.00214896489385	0.815264690278	0.897495999096	0.00105254478401	-0.0130349319249	0.0151400214929	3366.0	0.0195870347796	1667.0	0.00820840101038	2305.0	0.0195463533077	640.0	0.0122138383552	1050.0	0.014506603475	2337.0	0.0174637129154
Dormancy and Sporulation	unclassifed Dormancy and Sporulation	Spore_Core_Dehydration	0.00721541612857	0.00171713205969	0.0113564682844	0.00313563979661	0.196974825642	0.605182708272	-0.00414105215581	-0.0120404070151	0.00375830270343	1602.0	0.00932217163305	1039.0	0.00511609397107	850.0	0.00720798278157	578.0	0.0110306227645	1111.0	0.0153493680578	1029.0	0.00768941403078
Dormancy and Sporulation	unclassifed Dormancy and Sporulation	Spore_germination	0.000207314600829	0.000221520707042	0.000101373910577	0.000124338618633	0.595023965427	0.755983885121	0.000105940690253	-0.00045095308989	0.000662834470395	2.0	1.16381668328e-05	105.0	0.000517025858482	11.0	9.32797771733e-05	0.0	0.0	2.0	2.76316256666e-05	37.0	0.000276490106063
Dormancy and Sporulation	unclassifed Dormancy and Sporulation	Spore_pigment_biosynthetic_cluster_in_Actinomycetes	5.81092764543e-05	3.69774318902e-05	0.000266201617346	0.000267856794412	0.38654149981	0.668139606006	-0.000208092340892	-0.00100248982077	0.000586305138982	1.0	5.81908341639e-06	17.0	8.37089485161e-05	10.0	8.47997974302e-05	6.0	0.00011450473458	3.0	4.14474384999e-05	86.0	0.000642652678957
Dormancy and Sporulation	unclassifed Dormancy and Sporulation	Sporulation_Cluster	0.114610080555	0.00605431765842	0.119521979978	0.0133032681395	0.669257869972	0.807336335777	-0.00491189942271	-0.0392154754213	0.0293916765759	19773.0	0.115060736392	21726.0	0.106980036204	14362.0	0.121789469069	6385.0	0.121852121715	9737.0	0.134524569558	13675.0	0.10218924866
Dormancy and Sporulation	unclassifed Dormancy and Sporulation	Sporulation_Cluster_III_A	5.26217202133e-05	2.47022366591e-05	9.21054188888e-06	1.30256732561e-05	0.114388432988	0.53072528018	4.34111783244e-05	-1.90537198694e-05	0.000105876076518	4.0	2.32763336655e-05	17.0	8.37089485161e-05	6.0	5.08798784581e-05	0.0	0.0	2.0	2.76316256666e-05	0.0	0.0
Dormancy and Sporulation	unclassifed Dormancy and Sporulation	Sporulation_draft	0.0014792940339	0.000272929031723	0.000218982775838	0.000237007393037	0.00827136453696	0.29621824248	0.00126031125806	0.00054511724612	0.00197550527001	195.0	0.0011347212662	366.0	0.00180220442099	177.0	0.00150095641452	4.0	7.633648972e-05	2.0	2.76316256666e-05	74.0	0.000552980212126
Dormancy and Sporulation	unclassifed Dormancy and Sporulation	Sporulation_gene_orphans	0.00299125659615	0.00134660346472	0.00211032802595	0.00113645399302	0.519599051228	0.712273340559	0.000880928570194	-0.00261730874154	0.00437916588193	394.0	0.00229271886606	990.0	0.00487481523712	213.0	0.00180623568526	80.0	0.0015267297944	80.0	0.00110526502667	495.0	0.00369898925679
Dormancy and Sporulation	unclassifed Dormancy and Sporulation	Sporulation-associated_proteins_with_broader_functions	0.0177670473476	0.00126135170519	0.0167046522303	0.00206273434189	0.574499637818	0.738918726082	0.00106239511729	-0.0040995577273	0.00622434796187	2870.0	0.016700769405	3968.0	0.0195386533948	2012.0	0.017061719243	785.0	0.0149810361075	1419.0	0.0196046384105	2078.0	0.0155282821729
Dormancy and Sporulation	unclassifed Dormancy and Sporulation	SpoVS_protein_family	0.000305374208579	7.10070239594e-05	6.6877817355e-05	8.49976071229e-05	0.0397927468696	0.370751934249	0.000238496391224	1.8316129289e-05	0.000458676653159	66.0	0.000384059505481	65.0	0.000320063626679	25.0	0.000211999493576	0.0	0.0	1.0	1.38158128333e-05	25.0	0.000186817639232
Fatty Acids, Lipids, and Isoprenoids	Fatty acids	Acyl-CoA_thioesterase_II	0.00185032861552	0.00108615657891	0.00399718651974	0.00266749657509	0.378446210833	0.663148864855	-0.00214685790422	-0.00914837964184	0.0048546638334	136.0	0.000791395344629	679.0	0.00334343388485	167.0	0.00141615661709	172.0	0.00328246905796	83.0	0.00114671246517	1012.0	0.0075623780361
Fatty Acids, Lipids, and Isoprenoids	Fatty acids	Carnitine_Metabolism_in_Microorganisms	0.000729867582668	0.000206784471229	0.00205188282485	0.00123705448536	0.268210974417	0.622206025671	-0.00132201524218	-0.00495087605714	0.00230684557278	82.0	0.000477164840144	148.0	0.00072876025767	116.0	0.000983677650191	150.0	0.0028626183645	22.0	0.000303947882333	400.0	0.00298908222771
Fatty Acids, Lipids, and Isoprenoids	Fatty acids	Fatty_Acid_Biosynthesis_FASI	0.000885142694343	0.00011696305017	0.0028184058417	0.000822679313076	0.0770418608919	0.477243095038	-0.00193326314736	-0.00436957601956	0.000503049724841	177.0	0.0010299777647	151.0	0.000743532425055	104.0	0.000881917893275	121.0	0.00230917881403	288.0	0.00397895409599	290.0	0.00216708461509
Fatty Acids, Lipids, and Isoprenoids	Fatty acids	Fatty_Acid_Biosynthesis_FASII	0.496693085344	0.0348083595459	0.540353424083	0.0234768415833	0.224922792329	0.61518262532	-0.0436603387397	-0.130858285607	0.0435376081277	83260.0	0.484496885248	110497.0	0.544093393188	54421.0	0.461488977595	26834.0	0.512103341286	41227.0	0.569584515679	72179.0	0.539372415285
Fatty Acids, Lipids, and Isoprenoids	Fatty acids	Fatty_acid_degradation_regulons	0.280413106748	0.0223641306149	0.357275897531	0.12938419165	0.490536895244	0.699198111878	-0.0768627907832	-0.455532264927	0.301806683361	43422.0	0.252676240106	62437.0	0.307443271677	33151.0	0.281119808461	16876.0	0.322063650128	15879.0	0.21938129198	70976.0	0.530382750485
Fatty Acids, Lipids, and Isoprenoids	Fatty acids	Fatty_acid_metabolism_cluster	0.277922560545	0.0148645729542	0.381315149525	0.128343967015	0.372570850205	0.658898448048	-0.10339258898	-0.486802998384	0.280017820424	44148.0	0.256900894667	58572.0	0.288411796029	34016.0	0.288454990939	18414.0	0.351415030426	17460.0	0.24122409207	73776.0	0.551306326079
Fatty Acids, Lipids, and Isoprenoids	Fatty acids	Phospholipid_and_Fatty_acid_biosynthesis_related_cluster	0.101395409244	0.0397411541686	0.0436005443776	0.018129719765	0.164681240322	0.573631311275	0.0577948648663	-0.0446436842883	0.160233414021	13913.0	0.0809609075722	31875.0	0.156954278468	7815.0	0.0662710416917	2712.0	0.0517561400301	1337.0	0.0184717417581	8106.0	0.0605737513445
Fatty Acids, Lipids, and Isoprenoids	Fatty acids	Polyunsaturated_Fatty_Acids_synthesis	0.0123771803385	0.00223943603939	0.00828872081033	0.00541683278917	0.404839555293	0.679276911223	0.0040884595282	-0.0100938876024	0.0182708066588	2062.0	0.0119989500046	1999.0	0.00984318753434	1803.0	0.0152894034767	375.0	0.00715654591125	166.0	0.00229342493033	2063.0	0.0154161915894
Fatty Acids, Lipids, and Isoprenoids	Isoprenoids	Acyclic_terpenes_utilization	0.00554078301292	0.00147573142474	0.0123623195537	0.00675873342899	0.287765352568	0.62815065532	-0.00682153654075	-0.0262104289088	0.0125673558273	616.0	0.00358455538449	1196.0	0.0058891707309	843.0	0.00714862292337	625.0	0.0119275765187	312.0	0.00431053360399	2790.0	0.0208488485383
Fatty Acids, Lipids, and Isoprenoids	Isoprenoids	Archaeal_lipids	0.194496161038	0.0138881602478	0.248627319504	0.0166063318017	0.0253516054479	0.354304144431	-0.0541311584662	-0.0971616498516	-0.0111006670808	33832.0	0.196871230143	35829.0	0.176423995081	24787.0	0.21019325789	11837.0	0.225898757204	19189.0	0.265111632458	34107.0	0.254871568851
Fatty Acids, Lipids, and Isoprenoids	Isoprenoids	Carotenoids	0.134146195081	0.00797585700447	0.174146448326	0.0176356475747	0.0671870322759	0.452919641107	-0.0400002532447	-0.0855186353171	0.00551812882769	24915.0	0.144982463319	25592.0	0.126016435907	15500.0	0.131439686017	8601.0	0.16414253702	14399.0	0.198933888987	21326.0	0.15936291897
Fatty Acids, Lipids, and Isoprenoids	Isoprenoids	Dolichol_metabolism	0.00211537363679	0.000335919563037	0.00281146501218	0.00108219458275	0.463608527182	0.687316134736	-0.000696091375398	-0.00366450649394	0.00227232374314	444.0	0.00258367303688	368.0	0.00181205253258	230.0	0.0019503953409	74.0	0.00141222505982	293.0	0.00404803316016	398.0	0.00297413681657
Fatty Acids, Lipids, and Isoprenoids	Isoprenoids	Isoprenoid_Biosynthesis	0.383586899684	0.0162084284805	0.414043077977	0.009162668038	0.0992741999534	0.507893897976	-0.0304561782932	-0.0711813335497	0.0102689769633	67666.0	0.393754098453	73255.0	0.360711707268	46733.0	0.396294893331	21098.0	0.402636815028	30767.0	0.425071113443	55458.0	0.414421305461
Fatty Acids, Lipids, and Isoprenoids	Isoprenoids	Myxoxanthophyll_biosynthesis_in_Cyanobacteria	0.000792637427348	0.000294142921468	0.00326726172784	0.00164031144053	0.162801937493	0.574064678051	-0.00247462430049	-0.00726246671014	0.00231321810916	190.0	0.00110562584911	81.0	0.0003988485194	103.0	0.000873437913532	129.0	0.00246185179347	402.0	0.00555395675899	239.0	0.00178597663106
Fatty Acids, Lipids, and Isoprenoids	Isoprenoids	Polyprenyl_Diphosphate_Biosynthesis	0.151868823859	0.00401882011508	0.157156497024	0.0144903542555	0.662415607163	0.805014088874	-0.00528767316538	-0.0456871474954	0.0351118011647	26405.0	0.15365289761	29712.0	0.146303545783	18355.0	0.155650028183	7903.0	0.150821819564	12826.0	0.1772016154	19196.0	0.143446056108
Fatty Acids, Lipids, and Isoprenoids	Isoprenoids	polyprenyl_synthesis	0.106538767469	0.0039574867799	0.0956246328949	0.00314057953748	0.0404299215862	0.373650726918	0.0109141345745	0.000790229143278	0.0210380400057	19116.0	0.111237598588	21694.0	0.106822466418	11976.0	0.101556237402	4995.0	0.0953251915378	7210.0	0.0996120105282	12303.0	0.0919366966188
Fatty Acids, Lipids, and Isoprenoids	Isoprenoids	Terpen_biosynthesis	0.0	0.0	0.0	0.0	1.0	1.0	0.0	0.0	0.0	0.0	0.0	0.0	0.0	0.0	0.0	0.0	0.0	0.0	0.0	0.0	0.0
Fatty Acids, Lipids, and Isoprenoids	Phospholipids	Cardiolipin_synthesis	0.0262287205698	0.0106787468414	0.0136965444276	0.00749188700442	0.25344689364	0.619296674011	0.0125321761422	-0.0142908654358	0.0393552177202	2775.0	0.0161479564805	8328.0	0.0410075366613	2539.0	0.0215306685675	644.0	0.0122901748449	384.0	0.00530527212799	3144.0	0.0234941863098
Fatty Acids, Lipids, and Isoprenoids	Phospholipids	Glycerolipid_and_Glycerophospholipid_Metabolism_in_Bacteria	0.357051815414	0.0326828206567	0.378864703483	0.0335851710138	0.54635364358	0.727202410619	-0.0218128880694	-0.113843043502	0.0702172673627	57269.0	0.333253088173	81897.0	0.403265397449	39462.0	0.334636960619	18763.0	0.358075389154	25498.0	0.352275595624	57040.0	0.426243125671
Fatty Acids, Lipids, and Isoprenoids	Phospholipids	Sphingolipid_biosynthesis	0.0286120890542	0.00151444107577	0.027532150492	0.00272709672938	0.656720304671	0.80149251241	0.00107993856218	-0.00578181442902	0.00794169155338	5194.0	0.0302243192647	5399.0	0.0265849772376	3423.0	0.0290269706604	1512.0	0.0288551931141	2172.0	0.030007945474	3176.0	0.023733312888
Fatty Acids, Lipids, and Isoprenoids	Triacylglycerols	Triacylglycerol_metabolism	0.0219726614852	0.00625297702417	0.0110573737391	0.00217909110434	0.120332640434	0.534500798205	0.0109152877461	-0.00592564757146	0.0277562230637	2952.0	0.0171779342452	6256.0	0.0308048930539	2115.0	0.0179351571565	609.0	0.0116222305599	590.0	0.00815132957166	1793.0	0.0133985610857
Fatty Acids, Lipids, and Isoprenoids	unclassifed Fatty Acids, Lipids, and Isoprenoids	Cholesterol_catabolic_operon_in_Mycobacteria	7.03692508238e-05	1.64032014922e-05	0.00040647857144	0.000371430564222	0.328964228559	0.644432488767	-0.000336109320616	-0.00146306277999	0.000790844138762	10.0	5.81908341639e-05	19.0	9.35570601063e-05	7.0	5.93598582012e-05	11.0	0.00020992534673	6.0	8.28948769999e-05	124.0	0.00092661549059
Fatty Acids, Lipids, and Isoprenoids	unclassifed Fatty Acids, Lipids, and Isoprenoids	Polyhydroxybutyrate_metabolism	0.288023495183	0.0274170670018	0.428619397635	0.130998506362	0.266053239262	0.62351127238	-0.140595902453	-0.517964520227	0.236772715322	44965.0	0.261655085818	56171.0	0.276589138065	38423.0	0.325826261666	20493.0	0.391090920958	21010.0	0.290270227628	80894.0	0.604497044321
Iron acquisition and metabolism	Siderophores	Alcaligin_Siderophore	4.46801184603e-06	3.47692356096e-06	8.86127868821e-05	4.4712831298e-05	0.11606683795	0.529930662511	-8.41447750361e-05	-0.000219040817303	5.07512672308e-05	0.0	0.0	1.0	4.92405579507e-06	1.0	8.47997974302e-06	7.0	0.00013358885701	2.0	2.76316256666e-05	14.0	0.00010461787797
Iron acquisition and metabolism	Siderophores	Bacillibactin_Siderophore	0.00121869124337	0.00109286258279	0.00108346255286	0.000443447174435	0.882780040879	0.941084583113	0.000135228690515	-0.00273491472182	0.00300537210285	88.0	0.000512079340642	561.0	0.00276239530103	45.0	0.000381599088436	67.0	0.00127863620281	34.0	0.000469737636333	201.0	0.00150201381942
Iron acquisition and metabolism	Siderophores	Iron_siderophore_sensor_&_receptor_system	0.000591613662999	0.00013824700767	0.00150373222664	0.00118818479169	0.391108086631	0.670972855208	-0.000912118563641	-0.00446108688969	0.00263684976241	129.0	0.000750661760714	84.0	0.000413620686786	72.0	0.000610558541498	37.0	0.00070611252991	45.0	0.000621711577499	426.0	0.00318337257251
Iron acquisition and metabolism	Siderophores	Petrobactin-mediated_iron_uptake_system	0.0	0.0	1.7436312995e-05	2.46586703153e-05	0.42264973081	0.677421806306	-1.7436312995e-05	-9.24587127024e-05	5.75860867124e-05	0.0	0.0	0.0	0.0	0.0	0.0	0.0	0.0	0.0	0.0	7.0	5.23089389849e-05
Iron acquisition and metabolism	Siderophores	Salmochelin-mediated_Iron_Acquisition	1.56671950065e-05	1.21276585425e-05	2.73999204207e-05	3.87493390669e-05	0.716588269567	0.831184369356	-1.17327254141e-05	-0.000117886988298	9.44215374695e-05	3.0	1.74572502492e-05	6.0	2.95443347704e-05	0.0	0.0	0.0	0.0	0.0	0.0	11.0	8.2199761262e-05
Iron acquisition and metabolism	Siderophores	Siderophore_[Alcaligin-like]	7.37083899409e-05	0.000104239404715	7.46704134056e-05	5.5357559409e-05	0.991516657481	0.994989570466	-9.62023464758e-07	-0.000264354839875	0.000262430792946	38.0	0.000221125169823	0.0	0.0	0.0	0.0	8.0	0.00015267297944	3.0	4.14474384999e-05	4.0	2.98908222771e-05
Iron acquisition and metabolism	Siderophores	Siderophore_Achromobactin	2.67086767584e-05	1.88938212674e-05	5.60345837494e-05	3.180022341e-05	0.338028013988	0.65105899837	-2.9325906991e-05	-0.000108987547907	5.0335733925e-05	7.0	4.07335839147e-05	8.0	3.93924463605e-05	0.0	0.0	1.0	1.908412243e-05	7.0	9.67106898332e-05	7.0	5.23089389849e-05
Iron acquisition and metabolism	Siderophores	Siderophore_Aerobactin	0.000846249485048	0.00095828610354	0.000639915099424	0.000372925214178	0.797705673446	0.887544370649	0.000206334385624	-0.00232788123346	0.00274055000471	47.0	0.00027349692057	14.0	6.89367811309e-05	259.0	0.00219631475344	42.0	0.00080153314206	9.0	0.0001243423155	133.0	0.000993869840713
Iron acquisition and metabolism	Siderophores	Siderophore_Anthrachelin	8.59951990162e-05	4.61406702192e-05	9.9636074257e-06	1.40906687516e-05	0.135554768583	0.546992129563	7.60315915905e-05	-5.08423331032e-05	0.000202905516284	4.0	2.32763336655e-05	27.0	0.000132949506467	12.0	0.000101759756916	0.0	0.0	0.0	0.0	4.0	2.98908222771e-05
Iron acquisition and metabolism	Siderophores	Siderophore_assembly_kit	0.0109324686877	0.00388503814655	0.0112218587805	0.00368256586929	0.942739249864	0.977718715243	-0.000289390092763	-0.0108105293279	0.0102317491424	1339.0	0.00779175269454	3332.0	0.0164069539092	1014.0	0.00859869945943	555.0	0.0105916879486	511.0	0.00705988035782	2143.0	0.016014008035
Iron acquisition and metabolism	Siderophores	Siderophore_Desferrioxamine_E	1.26828336836e-05	9.61668389536e-06	5.74324210591e-05	1.84901484482e-06	0.0192817268083	0.324953807682	-4.47495873756e-05	-7.26640575134e-05	-1.68351172377e-05	4.0	2.32763336655e-05	3.0	1.47721673852e-05	0.0	0.0	3.0	5.725236729e-05	4.0	5.52632513333e-05	8.0	5.97816445542e-05
Iron acquisition and metabolism	Siderophores	Siderophore_Enterobactin	0.000217149811061	3.0215558073e-05	0.00190932893707	0.00245541382703	0.432544481747	0.680901066047	-0.00169217912601	-0.00916101428523	0.0057766560332	31.0	0.000180391585908	44.0	0.000216658454983	30.0	0.000254399392291	282.0	0.00538172252526	11.0	0.000151973941166	26.0	0.000194290344801
Iron acquisition and metabolism	Siderophores	Siderophore_pyochelin	0.000141410554096	7.92339011004e-05	0.00032580005897	0.000171642639575	0.267137667276	0.622235298167	-0.000184389504874	-0.000626038628932	0.000257259619185	25.0	0.00014547708541	48.0	0.000236354678163	5.0	4.23998987151e-05	15.0	0.00028626183645	10.0	0.000138158128333	74.0	0.000552980212126
Iron acquisition and metabolism	Siderophores	Siderophore_Pyoverdine	0.0151135453539	0.00563434985043	0.0206009607794	0.00805265911554	0.478748789362	0.694488750137	-0.00548741542549	-0.0257095964973	0.0147347656463	2590.0	0.0150714260484	4475.0	0.0220351496829	971.0	0.00823406033048	1176.0	0.0224429279777	720.0	0.00994738523999	3936.0	0.0294125691207
Iron acquisition and metabolism	Siderophores	Siderophore_Staphylobactin	0.0	0.0	9.21054188888e-06	1.30256732561e-05	0.42264973081	0.687030626253	-9.21054188888e-06	-4.8840305091e-05	3.04192213133e-05	0.0	0.0	0.0	0.0	0.0	0.0	0.0	0.0	2.0	2.76316256666e-05	0.0	0.0
Iron acquisition and metabolism	Siderophores	Siderophore_Yersiniabactin_Biosynthesis	0.00121575925445	0.000794497368624	0.00234393278444	0.000776764563783	0.22440222012	0.616702504215	-0.00112817352998	-0.00331001194153	0.00105366488156	117.0	0.000680832759717	475.0	0.00233892650266	74.0	0.000627518500984	144.0	0.00274811362992	91.0	0.00125723896783	405.0	0.00302644575556
Iron acquisition and metabolism	Siderophores	Vibrioferrin_synthesis	1.17626836064e-05	1.04736754612e-05	6.01732950408e-05	3.81819425519e-05	0.209343989518	0.610453465617	-4.84106114344e-05	-0.000155022484547	5.82012616778e-05	0.0	0.0	2.0	9.84811159013e-06	3.0	2.54399392291e-05	4.0	7.633648972e-05	7.0	9.67106898332e-05	1.0	7.47270556927e-06
Iron acquisition and metabolism	unclassifed Iron acquisition and metabolism	ABC_transporter_[iron.B12.siderophore.hemin]	0.000506682222535	0.000147587391366	0.000523779514777	0.000327771294633	0.95091442888	0.979108657229	-1.70972922421e-05	-0.000863659061815	0.000829464477331	120.0	0.000698290009966	98.0	0.000482557467917	40.0	0.000339199189721	14.0	0.00026717771402	23.0	0.000317763695166	132.0	0.000986397135144
Iron acquisition and metabolism	unclassifed Iron acquisition and metabolism	ABC-type_iron_transport_system	0.00159680831863	0.000446183393863	0.00213026982438	0.0010796137135	0.569673746875	0.737679224767	-0.000533461505751	-0.00336026338325	0.00229334037175	183.0	0.0010648922652	438.0	0.00215673643824	185.0	0.00156879625246	103.0	0.00196566461029	65.0	0.000898027834165	472.0	0.0035271170287
Iron acquisition and metabolism	unclassifed Iron acquisition and metabolism	Campylobacter_Iron_Metabolism	0.141812014404	0.0106503701572	0.12646320389	0.00804185159108	0.184468618145	0.595495877167	0.0153488105133	-0.0116445336733	0.0423421546998	25322.0	0.14735083027	25774.0	0.126912614062	17827.0	0.151172598879	6812.0	0.130001041993	9703.0	0.134054831922	15434.0	0.115333737756
Iron acquisition and metabolism	unclassifed Iron acquisition and metabolism	Encapsulating_protein_for_DyP-type_peroxidase_and_ferritin-like_protein_oligomers	0.00138005801084	0.000349797069556	0.00190960784145	0.00051347700129	0.302648810954	0.630610067915	-0.000529549830614	-0.00181655860966	0.000757458948434	275.0	0.00160024793951	180.0	0.000886330043112	195.0	0.00165359604989	126.0	0.00240459942618	87.0	0.0012019757165	284.0	0.00212224838167
Iron acquisition and metabolism	unclassifed Iron acquisition and metabolism	Ferrous_iron_transporter_EfeUOB,_low-pH-induced	0.000281638863621	0.00013301035191	0.000540477345816	0.000285957513526	0.334347269289	0.649427068823	-0.000258838482194	-0.000993801118485	0.000476124154097	65.0	0.000378240422065	19.0	9.35570601063e-05	44.0	0.000373119108693	37.0	0.00070611252991	10.0	0.000138158128333	104.0	0.000777161379204
Iron acquisition and metabolism	unclassifed Iron acquisition and metabolism	Heme,_hemin_uptake_and_utilization_systems_in_GramNegatives	0.0842492102663	0.0117190239104	0.058926635544	0.00464529699131	0.0770870526105	0.474955711245	0.0253225747223	-0.00557403275223	0.0562191821969	12621.0	0.0734426517982	20417.0	0.100534447168	9289.0	0.078770531833	3017.0	0.0575767973713	3911.0	0.0540336439911	8721.0	0.0651694652696
Iron acquisition and metabolism	unclassifed Iron acquisition and metabolism	Heme,_hemin_uptake_and_utilization_systems_in_GramPositives	0.00782567312325	0.000855746103319	0.00427753304865	0.0031178761148	0.244804482225	0.615232317172	0.0035481400746	-0.00515694913078	0.01225322928	1210.0	0.00704109093383	1831.0	0.00901594616077	875.0	0.00741998227515	131.0	0.00250002003833	121.0	0.00167171335283	1159.0	0.00866086575479
Iron acquisition and metabolism	unclassifed Iron acquisition and metabolism	Hemin_transport_system	0.0378759977279	0.00975689286094	0.030043680204	0.00133661617581	0.373926427984	0.659261056107	0.0078323175239	-0.0211148863528	0.0367795214006	5512.0	0.0320747877911	10483.0	0.0516188768997	3530.0	0.0299343284929	1479.0	0.028225417074	2208.0	0.030505314736	4202.0	0.0314003088021
Iron acquisition and metabolism	unclassifed Iron acquisition and metabolism	Iron_acquisition_in_Streptococcus	0.0308595913665	0.00760077602779	0.0335128001443	0.0108291296942	0.792321198165	0.883268573052	-0.00265320877779	-0.0298550311051	0.0245486135495	4573.0	0.0266106684631	4962.0	0.0244331648551	4898.0	0.0415349407813	1943.0	0.0370804498815	1363.0	0.0188309528918	5972.0	0.0446269976597
Iron acquisition and metabolism	unclassifed Iron acquisition and metabolism	Iron_acquisition_in_Vibrio	0.278425391694	0.0282994955072	0.315118248556	0.0112967297347	0.200127802953	0.603543321538	-0.0366928568624	-0.11121609867	0.0378303849449	46119.0	0.26837030808	64378.0	0.317000863975	29470.0	0.249905003027	15736.0	0.300307750558	23720.0	0.327711080406	42466.0	0.317335914705
Iron acquisition and metabolism	unclassifed Iron acquisition and metabolism	Iron_Scavenging_cluster_in_Thermus	0.00572929021849	0.00159965998349	0.00637762511341	0.000821482098788	0.645432336076	0.794484916373	-0.000648334894922	-0.00470555309185	0.00340888330201	772.0	0.00449233239745	956.0	0.00470739734008	942.0	0.00798814091793	342.0	0.00652676987106	384.0	0.00530527212799	977.0	0.00730083334118
Iron acquisition and metabolism	unclassifed Iron acquisition and metabolism	Iron(III)_dicitrate_transport_system_Fec	0.00345091301616	0.000309468702656	0.00320851509103	0.000637310275042	0.66273186183	0.804545247518	0.000242397925125	-0.00138561946245	0.0018704153127	527.0	0.00306665696044	703.0	0.00346161122393	451.0	0.0038244708641	192.0	0.00366415150656	167.0	0.00230724074316	489.0	0.00365415302337
Iron acquisition and metabolism	unclassifed Iron acquisition and metabolism	Transport_of_Iron	0.127802613621	0.00590761900182	0.118518834461	0.00550808349153	0.179729788145	0.591868785097	0.00928377915944	-0.00660407270752	0.0251716310264	22189.0	0.129119641926	24370.0	0.119999239726	15836.0	0.134288959211	6486.0	0.123779618081	8028.0	0.110913345426	16174.0	0.120863539877
Membrane Transport	ABC transporters	ABC_transporter_alkylphosphonate_(TC_3.A.1.9.1)	0.0231963334675	0.00358119033154	0.0190650914255	0.00697194227084	0.510332609311	0.708898388206	0.00413124204205	-0.0135512007555	0.0218136848396	3357.0	0.0195346630288	5698.0	0.0280572699203	2594.0	0.0219970674534	1062.0	0.0202673380206	723.0	0.00998883267849	3605.0	0.0269391035772
Membrane Transport	ABC transporters	ABC_transporter_branched-chain_amino_acid_(TC_3.A.1.4.1)	0.138566156047	0.00906028416151	0.120892469961	0.0632663469323	0.732151316818	0.839885294368	0.0176736860859	-0.169616140329	0.204963512501	21800.0	0.126856018477	28415.0	0.139917045417	17562.0	0.148925404247	6104.0	0.116489483313	3308.0	0.0457027088526	26829.0	0.200485217718
Membrane Transport	ABC transporters	ABC_transporter_dipeptide_(TC_3.A.1.5.2)	0.0856974423546	0.00390057944247	0.0854596969169	0.0172962598917	0.986450279665	0.99251274846	0.00023774543765	-0.0492139839916	0.0496894748669	14944.0	0.0869603825745	18220.0	0.0897162965861	9483.0	0.0804156479031	4573.0	0.0872716918723	4591.0	0.0634283967177	14142.0	0.105679002161
Membrane Transport	ABC transporters	ABC_transporter_of_unknown_substrate_X	5.62530115288e-05	5.3405795441e-05	0.00025034319543	0.00028805725326	0.442201496677	0.682049683973	-0.000194090183901	-0.0010327264522	0.000644546084395	7.0	4.07335839147e-05	26.0	0.000128025450672	0.0	0.0	2.0	3.816824486e-05	4.0	5.52632513333e-05	88.0	0.000657598090096
Membrane Transport	ABC transporters	ABC_transporter_oligopeptide_(TC_3.A.1.5.1)	0.0989737091268	0.0138968540942	0.0882526903856	0.0235816268955	0.615590806317	0.773538447411	0.0107210187412	-0.0483755830248	0.0698176205071	14866.0	0.086506494068	24038.0	0.118364453202	10855.0	0.0920501801105	4622.0	0.0882068138714	4299.0	0.0593941793704	15678.0	0.117157077915
Membrane Transport	ABC transporters	ABC_transporter_peptide_(TC_3.A.1.5.5)	0.000847976776712	0.00048376724761	0.00151772402109	0.000712686136719	0.340955050565	0.647984225451	-0.000669747244382	-0.00245569639288	0.00111620190412	120.0	0.000698290009966	70.0	0.000344683905655	177.0	0.00150095641452	118.0	0.00225192644674	40.0	0.000552632513333	234.0	0.00174861310321
Membrane Transport	ABC transporters	ABC_transporter_tungstate_(TC_3.A.1.6.2)	0.0129187639652	0.00222601372264	0.007011584342	0.00339218868639	0.119593373117	0.533284068451	0.00590717962319	-0.00258153653828	0.0143958957847	1680.0	0.00977606013953	2975.0	0.0146490659903	1690.0	0.0143311657657	337.0	0.00643134925891	230.0	0.00317763695166	1529.0	0.0114257668154
Membrane Transport	ABC transporters	ATP-dependent_efflux_pump_transporter_Ybh	0.00680419530369	0.0010713164676	0.00688901184595	0.00233284001782	0.965854300486	0.986514285523	-8.48165422648e-05	-0.00609204038938	0.00592240730485	1102.0	0.00641262992486	1679.0	0.00826748967992	676.0	0.00573246630628	334.0	0.00637409689162	313.0	0.00432434941683	1334.0	0.00996858922941
Membrane Transport	ABC transporters	Periplasmic-Binding-Protein-Dependent_Transport_System_for_&#945;-Glucosides	0.00676726907425	0.00302690858808	0.00589089000937	0.00104913112543	0.729662586393	0.838709452363	0.000876379064873	-0.00728310455812	0.00903586268786	1527.0	0.00888574037682	505.0	0.00248664817651	1053.0	0.0089294186694	347.0	0.00662219048321	319.0	0.00440724429383	889.0	0.00664323525108
Membrane Transport	Protein and nucleoprotein secretion system, Type IV	Conjugative_transfer	0.0679066558836	0.0214187287443	0.100405201381	0.0181114028612	0.17861753179	0.593320844728	-0.0324985454979	-0.0881717881073	0.0231746971116	8574.0	0.0498928212121	11337.0	0.0558240205487	11557.0	0.0980031258901	6486.0	0.123779618081	5765.0	0.0796481609841	13086.0	0.0977878250795
Membrane Transport	Protein and nucleoprotein secretion system, Type IV	Dot-Icm_type_IV_secretion_system	0.00237252939327	0.00152000996187	0.00355932030587	0.000908019616449	0.407889244531	0.681400982847	-0.0011867909126	-0.00499361510912	0.00262003328391	249.0	0.00144895177068	917.0	0.00451535916408	136.0	0.00115327724505	198.0	0.00377865624114	329.0	0.00454540242216	315.0	0.00235390225432
Membrane Transport	Protein and nucleoprotein secretion system, Type IV	pVir_Plasmid_of_Campylobacter	0.110846307988	0.00401271799301	0.124377867509	0.00975796458338	0.17908180197	0.591434423797	-0.0135315595213	-0.0391022002056	0.012039081163	18505.0	0.10768213862	23661.0	0.116508084167	12777.0	0.108348701177	6505.0	0.124142216407	9876.0	0.136444967542	15061.0	0.112546418579
Membrane Transport	Protein and nucleoprotein secretion system, Type IV	Type_4_conjugative_transfer_system,_IncI1_type	0.00195487025561	0.00015384644657	0.00127225486975	0.000449998043604	0.155070236372	0.569584906675	0.000682615385856	-0.000533120884414	0.00189835165613	366.0	0.0021297845304	402.0	0.00197947042962	207.0	0.00175535580681	99.0	0.00188932812057	60.0	0.000828948769999	147.0	0.00109848771868
Membrane Transport	Protein and nucleoprotein secretion system, Type IV	Vir-like_type_4_secretion_system	0.0249334092837	0.00920406877668	0.0317800199366	0.0068514463474	0.449896333341	0.6847027862	-0.00684661065287	-0.0301237011016	0.0164304797959	2452.0	0.014268392537	7459.0	0.0367285321754	2807.0	0.0238033031387	1925.0	0.0367369356777	1599.0	0.0220914847205	4886.0	0.0365116394115
Membrane Transport	Protein secretion system, Type I	Type_I_protein_secretion_systems	0.022862017187	0.00217985479303	0.0127933723922	0.00255135740939	0.0139247125043	0.295513343147	0.0100686447948	0.00341667049794	0.0167206190917	4304.0	0.0250453350241	4804.0	0.0236551640395	2345.0	0.0198855524974	854.0	0.0162978405552	853.0	0.0117848883468	1378.0	0.0102973882745
Membrane Transport	Protein secretion system, Type I	Type_I_secretion_system_for_aggregation	0.0197822184431	0.0053118854843	0.0510897641013	0.0314231956293	0.292965494964	0.632275813989	-0.0313075456582	-0.123416604812	0.060801513496	3961.0	0.0230493894123	2496.0	0.0122904432645	2831.0	0.0240068226525	4931.0	0.0941038077023	2841.0	0.0392507242594	2665.0	0.0199147603421
Membrane Transport	Protein secretion system, Type II	General_Secretion_Pathway	0.136023917262	0.00511060490177	0.0974293503193	0.0225228138128	0.130122832379	0.54423637192	0.0385945669429	-0.0257581189603	0.102947252846	22135.0	0.128805411422	28294.0	0.139321234666	16503.0	0.139945105699	5301.0	0.101164933001	4934.0	0.0681672205196	16454.0	0.122955897437
Membrane Transport	Protein secretion system, Type II	Predicted_secretion_system_W_clustering_with_cell_division_proteins	0.0792745408223	0.00215531234184	0.0657287291506	0.00280604805209	0.00676822406151	0.277013741946	0.0135458116717	0.00641330736216	0.0206783159813	14089.0	0.0819850662535	15579.0	0.0767118652314	9331.0	0.0791266909822	3283.0	0.0626531739377	5026.0	0.0694382753002	8711.0	0.0650947382139
Membrane Transport	Protein secretion system, Type II	Predicted_secretion_system_X	0.0719575571962	0.0540916222073	0.012163275769	0.00409762025951	0.257997256262	0.617254395985	0.0597942814272	-0.103465860678	0.223054423533	6134.0	0.0356942576761	30142.0	0.148420889775	3745.0	0.0317575241376	785.0	0.0149810361075	461.0	0.00636908971616	2026.0	0.0151397014833
Membrane Transport	Protein secretion system, Type II	Widespread_colonization_island	0.0185177966598	0.00614340205309	0.0299388460838	0.0159709028261	0.424986624098	0.675498850508	-0.011421049424	-0.0537383415904	0.0308962427423	2699.0	0.0157057061408	5492.0	0.0270429144265	1510.0	0.012804769412	1364.0	0.0260307429945	914.0	0.0126276529297	6846.0	0.0511581423272
Membrane Transport	Protein secretion system, Type III	Type_III_secretion_system	0.0117922240895	0.00754158562886	0.00699132411461	0.00166409847779	0.464893985143	0.687443234805	0.00480089997486	-0.0168104686873	0.0264122686371	2168.0	0.0126157728467	441.0	0.00217150860562	2428.0	0.0205893908161	452.0	0.00862602333836	553.0	0.00764014449682	630.0	0.00470780450864
Membrane Transport	Protein secretion system, Type III	Type_III_secretion_system_orphans	0.022456305858	0.00653855297433	0.0108646664728	0.00153852387849	0.122295592898	0.539041344082	0.0115916393852	-0.00701606300302	0.0301993417735	4484.0	0.0260927700391	2696.0	0.0132752544235	3302.0	0.0280008931115	683.0	0.0130344556197	718.0	0.00991975361432	1290.0	0.00963979018436
Membrane Transport	Protein secretion system, Type III	Type_III_secretion_systems	0.0139946152681	0.00864194597709	0.00974280693109	0.00260916596663	0.564539775413	0.735184752982	0.00425180833697	-0.0195516464164	0.0280552630903	2757.0	0.016043212979	515.0	0.00253588873446	2760.0	0.0234047440907	607.0	0.011584062315	839.0	0.0115914669672	810.0	0.00605289151111
Membrane Transport	Protein secretion system, Type V	Autotransporter_proteins	0.0	0.0	3.04273002862e-05	3.30311124485e-05	0.322477176073	0.636073741445	-3.04273002862e-05	-0.000130922310325	7.00677097532e-05	0.0	0.0	0.0	0.0	0.0	0.0	4.0	7.633648972e-05	0.0	0.0	2.0	1.49454111385e-05
Membrane Transport	Protein secretion system, Type V	Two_partner_secretion_pathway_(TPS)	0.0020238931267	0.00125312548907	0.00188406824584	0.0015377688687	0.925577153686	0.965160526046	0.000139824880851	-0.00381805858229	0.00409770834399	638.0	0.00371257521965	145.0	0.000713988090285	194.0	0.00164511607015	212.0	0.00404583395516	73.0	0.00100855433683	80.0	0.000597816445542
Membrane Transport	Protein secretion system, Type V	Type_Vc_secretion_systems	0.0052051460458	0.00127305088591	0.00422896501743	0.00203907449951	0.602050879416	0.764064571219	0.000976181028368	-0.00412456150469	0.00607692356143	988.0	0.00574925441539	700.0	0.00344683905655	757.0	0.00641934466547	182.0	0.00347331028226	159.0	0.0021967142405	939.0	0.00701687052955
Membrane Transport	Protein secretion system, Type VI	Type_VI_secretion_systems	0.187812426421	0.0327680038211	0.198757014646	0.0138238230609	0.695930152265	0.822202014944	-0.0109445882259	-0.0964551366215	0.0745659601698	36141.0	0.210307493752	28732.0	0.141477971104	24959.0	0.211651814406	11406.0	0.217673500436	14011.0	0.193573353608	24760.0	0.185024189895
Membrane Transport	Protein secretion system, Type VII (Chaperone/Usher pathway, CU)	alpha-related_Fimbriae_in_Yersinia	5.65331982868e-06	7.99500157416e-06	0.0	0.0	0.42264973081	0.679322007726	5.65331982868e-06	-1.86709521653e-05	2.99775918226e-05	0.0	0.0	0.0	0.0	2.0	1.6959959486e-05	0.0	0.0	0.0	0.0	0.0	0.0
Membrane Transport	Protein secretion system, Type VII (Chaperone/Usher pathway, CU)	beta-Fimbriae	1.74491880701e-05	8.62646679234e-06	0.000233614740104	0.00032066148765	0.441040773723	0.681176181518	-0.000216165552034	-0.00119075971991	0.000758428615844	5.0	2.90954170819e-05	3.0	1.47721673852e-05	1.0	8.47997974302e-06	36.0	0.00068702840748	1.0	1.38158128333e-05	0.0	0.0
Membrane Transport	Protein secretion system, Type VII (Chaperone/Usher pathway, CU)	Colonization_factor_antigen_I_fimbriae	2.75453972889e-05	2.44208499658e-05	0.000335773259166	0.000464327184791	0.447007904998	0.683939998836	-0.000308227861877	-0.0017154332865	0.00109897756275	4.0	2.32763336655e-05	0.0	0.0	7.0	5.93598582012e-05	52.0	0.000992374366359	0.0	0.0	2.0	1.49454111385e-05
Membrane Transport	Protein secretion system, Type VII (Chaperone/Usher pathway, CU)	kappa-Fimbriae	8.19731375159e-05	0.000115927522825	0.0	0.0	0.42264973081	0.678370576343	8.19731375159e-05	-0.000270728806396	0.000434675081428	0.0	0.0	0.0	0.0	29.0	0.000245919412548	0.0	0.0	0.0	0.0	0.0	0.0
Membrane Transport	Protein secretion system, Type VII (Chaperone/Usher pathway, CU)	sigma-Fimbriae	0.0026269230227	0.000699331376813	0.00162203266963	0.00044328843724	0.174124915184	0.58690339059	0.00100489035308	-0.000744330789466	0.00275411149562	613.0	0.00356709813424	492.0	0.00242263545117	223.0	0.00189103548269	109.0	0.00208016934487	74.0	0.00102237014967	236.0	0.00176355851435
Membrane Transport	Protein secretion system, Type VII (Chaperone/Usher pathway, CU)	The_fimbrial_Sfm_cluster	0.0	0.0	0.000217129813295	0.000265918258779	0.367529675035	0.662246867281	-0.000217129813295	-0.00102616881031	0.000591909183722	0.0	0.0	0.0	0.0	0.0	0.0	31.0	0.00059160779533	0.0	0.0	8.0	5.97816445542e-05
Membrane Transport	Protein secretion system, Type VII (Chaperone/Usher pathway, CU)	The_fimbrial_Stf_cluster	3.10932590578e-05	4.39725086579e-05	0.000244223119303	0.000340113329096	0.469565128774	0.687256242114	-0.000213129860245	-0.00122483661692	0.000798576896434	0.0	0.0	0.0	0.0	11.0	9.32797771733e-05	38.0	0.00072519665234	0.0	0.0	1.0	7.47270556927e-06
Membrane Transport	Protein secretion system, Type VII (Chaperone/Usher pathway, CU)	The_usher_protein_HtrE_fimbrial_cluster	2.82665991434e-06	3.99750078708e-06	0.000327495836583	0.000391509651585	0.36165938477	0.661023373121	-0.000324669176669	-0.00151563596735	0.000866297614009	0.0	0.0	0.0	0.0	1.0	8.47997974302e-06	46.0	0.000877869631779	0.0	0.0	14.0	0.00010461787797
Membrane Transport	Protein secretion system, Type VII (Chaperone/Usher pathway, CU)	Type_1_pili_(mannose-sensitive_fimbriae,_gamma-fimbriae)	6.31488509253e-05	4.38100321023e-05	0.000188816882096	0.00023103822439	0.524045280922	0.714947490401	-0.000125668031171	-0.000797079367885	0.000545743305542	2.0	1.16381668328e-05	12.0	5.90886695408e-05	14.0	0.000118719716402	27.0	0.00051527130561	1.0	1.38158128333e-05	5.0	3.73635278464e-05
Membrane Transport	Protein secretion system, Type VIII (Extracellular nucleation/precipitation pathway, ENP)	Curli_production	0.000545838632776	0.00018112556114	0.0011619611406	4.48646159925e-05	0.034243225168	0.366754542454	-0.000616122507828	-0.00112850548887	-0.000103739526782	129.0	0.000750661760714	63.0	0.000310215515089	68.0	0.000576638622526	61.0	0.00116413146823	88.0	0.00121579152933	148.0	0.00110596042425
Membrane Transport	Protein secretion system, Type VIII (Extracellular nucleation/precipitation pathway, ENP)	Fap_amyloid_fiber_secretion_system	0.0161852051784	0.000435298741097	0.0200197136052	0.00186091516188	0.0933636543399	0.493063354256	-0.0038345084268	-0.00913388669488	0.00146486984127	2736.0	0.0159210122272	3216.0	0.0158357634369	1981.0	0.0167988398709	924.0	0.0176337291253	1605.0	0.0221743795975	2710.0	0.0202510320927
Membrane Transport	Protein translocation across cytoplasmic membrane	Bacterial_signal_recognition_particle_(SRP)	0.0809814616031	0.00159338972504	0.0874294245578	0.0126830359963	0.547648410791	0.72808013778	-0.00644796295469	-0.0442203916287	0.0313244657193	13554.0	0.0788718566257	16521.0	0.0813503257903	9755.0	0.0827222023932	4659.0	0.0889129264013	7395.0	0.102167935902	9529.0	0.0712074113696
Membrane Transport	Protein translocation across cytoplasmic membrane	EcsAB_transporter_affecting_expression_and_secretion_of_secretory_preproteins	0.00495027558071	0.000991253856033	0.00303471407257	0.000412053477018	0.0962387013395	0.49679978259	0.00191556150814	-0.000677415595252	0.00450853861154	991.0	0.00576671166564	722.0	0.00355516828404	652.0	0.00552894679245	153.0	0.00291987073179	188.0	0.00259737281266	480.0	0.00358689867325
Membrane Transport	Protein translocation across cytoplasmic membrane	ESAT-6_proteins_secretion_system_in_Actinobacteria	4.92306239345e-05	4.06620958269e-05	0.000122105842442	8.04208231236e-05	0.336770956585	0.651924858524	-7.28752185071e-05	-0.000277230902956	0.000131480465942	18.0	0.000104743501495	7.0	3.44683905655e-05	1.0	8.47997974302e-06	6.0	0.00011450473458	2.0	2.76316256666e-05	30.0	0.000224181167078
Membrane Transport	Protein translocation across cytoplasmic membrane	ESAT-6_proteins_secretion_system_in_Firmicutes	0.000278584910029	0.000130391315585	8.431413035e-05	0.000109614140456	0.184162649241	0.599574988722	0.000194270779679	-0.000144087730662	0.00053262929002	19.0	0.000110562584911	87.0	0.000428392854171	35.0	0.000296799291006	0.0	0.0	1.0	1.38158128333e-05	32.0	0.000239126578217
Membrane Transport	Protein translocation across cytoplasmic membrane	HtrA_and_Sec_secretion	0.271227782824	0.00827570698171	0.282700488118	0.0358174224714	0.698375084261	0.823392846258	-0.0114727052935	-0.113610224648	0.0906648140606	48240.0	0.280712584006	55325.0	0.272423386862	30725.0	0.260547377604	14402.0	0.274849531237	23883.0	0.329963057898	32557.0	0.243288875219
Membrane Transport	Protein translocation across cytoplasmic membrane	SecY2-SecA2_Specialized_Transport_System	6.14332271317e-05	1.70194835994e-05	5.41884536659e-05	2.47844078522e-05	0.752501078976	0.852140549907	7.24477346582e-06	-5.49075194481e-05	6.93970663797e-05	10.0	5.81908341639e-05	17.0	8.37089485161e-05	5.0	4.23998987151e-05	3.0	5.725236729e-05	6.0	8.28948769999e-05	3.0	2.24181167078e-05
Membrane Transport	Protein translocation across cytoplasmic membrane	Twin-arginine_translocation_system	0.0340177707729	0.00273448005199	0.0311361028952	0.00227181609093	0.317555246167	0.636220825362	0.00288166787776	-0.00419123046371	0.00995456621923	6471.0	0.0376552887874	6770.0	0.0333358577326	3663.0	0.0310621657987	1656.0	0.0316033067441	2436.0	0.033655320062	3767.0	0.0281496818795
Membrane Transport	Sugar Phosphotransferase Systems, PTS	Fructose_and_Mannose_Inducible_PTS	0.0278413090174	0.01132592765	0.0151674959643	0.00689152028735	0.261548432032	0.619286163448	0.0126738130531	-0.0156730190982	0.0410206452045	3013.0	0.0175328983336	8857.0	0.0436123621769	2639.0	0.0223786665418	767.0	0.0146375219038	507.0	0.00700461710649	3193.0	0.0238603488827
Membrane Transport	Sugar Phosphotransferase Systems, PTS	Galactose-inducible_PTS	0.0284701124654	0.0113471443701	0.0173591643792	0.00739865879299	0.320179547308	0.634819656082	0.0111109480863	-0.0172800244673	0.0395019206399	3167.0	0.0184290371797	9003.0	0.044331274323	2671.0	0.0226500258936	884.0	0.0168703642281	619.0	0.00855198814382	3567.0	0.0266551407656
Membrane Transport	Sugar Phosphotransferase Systems, PTS	Sucrose-specific_PTS	0.0286371815519	0.0111681645007	0.0175790699595	0.00602652352274	0.30370717758	0.628246255428	0.0110581115924	-0.0171160084986	0.0392322316834	3146.0	0.018306836428	8966.0	0.0441490842586	2766.0	0.0234556239692	864.0	0.0164886817795	782.0	0.0108039656357	3405.0	0.0254445624634
Membrane Transport	unclassifed Membrane Transport	Agrobacterium_opine_transport	0.000793746112871	0.000431485854767	0.000590938847205	0.000188932381016	0.589336707032	0.751256803402	0.000202807265665	-0.000916492631387	0.00132210716272	154.0	0.000896138846123	45.0	0.000221582510778	149.0	0.00126351698171	31.0	0.00059160779533	26.0	0.000359211133666	110.0	0.00082199761262
Membrane Transport	unclassifed Membrane Transport	Choline_Transport	0.00393415669297	0.00103982642476	0.0076613050392	0.00479159298849	0.38649111069	0.669061650832	-0.00372714834623	-0.0174813914567	0.0100270947643	536.0	0.00311902871118	1097.0	0.00540168920719	387.0	0.00328175216055	364.0	0.00694662056452	158.0	0.00218289842766	1854.0	0.0138543961254
Membrane Transport	unclassifed Membrane Transport	Citrate_Utilization_System_(CitAB,_CitH,_and_tctABC)	0.000147368406807	0.000110836745285	0.000321104761141	0.000174788131357	0.311759659699	0.634594262904	-0.000173736354334	-0.000610929794889	0.000263457086222	52.0	0.000302592337652	18.0	8.86330043112e-05	6.0	5.08798784581e-05	18.0	0.00034351420374	7.0	9.67106898332e-05	70.0	0.000523089389849
Membrane Transport	unclassifed Membrane Transport	ECF_class_transporters	0.0217232001691	0.00404163702694	0.0042120110099	0.00280292960502	0.0098677807983	0.297591494601	0.0175111891592	0.00736880995399	0.0276535683643	2772.0	0.0161304992302	5187.0	0.025541077409	2771.0	0.0234980238679	164.0	0.00312979607852	105.0	0.0014506603475	1078.0	0.00805557660368
Membrane Transport	unclassifed Membrane Transport	Phosphoglycerate_transport_system	0.000311881309215	3.18393274952e-05	0.000289601355675	0.000116571143944	0.815844450628	0.897272303665	2.22799535394e-05	-0.000303399987792	0.000347959894871	60.0	0.000349145004983	64.0	0.000315139570884	32.0	0.000271359351777	9.0	0.00017175710187	18.0	0.000248684631	60.0	0.000448362334156
Membrane Transport	unclassifed Membrane Transport	Ton_and_Tol_transport_systems	0.373780012184	0.0727705193426	0.369567767374	0.0213597255798	0.943601486754	0.977728122803	0.00421224480987	-0.197058776935	0.205483266554	57220.0	0.332967953086	96669.0	0.476003549653	36836.0	0.312368533814	18053.0	0.344525662229	26597.0	0.367459173928	53089.0	0.396718465967
Membrane Transport	unclassifed Membrane Transport	Transport_of_Manganese	0.0181451879927	0.000527347011649	0.0302592267552	0.00431886499864	0.0561020053294	0.431495960453	-0.0121140387625	-0.024990966775	0.000762889249874	3032.0	0.0176434609185	3833.0	0.0188739058625	2113.0	0.017918197197	1279.0	0.024408592588	2292.0	0.031665843014	4644.0	0.0347032446637
Membrane Transport	unclassifed Membrane Transport	Transport_of_Molybdenum	0.075527803356	0.00282367113622	0.0348924121385	0.00677296956368	0.00645060467225	0.273792331644	0.0406353912175	0.0229267184156	0.0583440640195	13239.0	0.0770388453495	14535.0	0.0715711509813	9195.0	0.0779734137371	2330.0	0.0444660052619	2160.0	0.02984215572	4064.0	0.0303690754335
Membrane Transport	unclassifed Membrane Transport	Transport_of_Nickel_and_Cobalt	0.0260587166117	0.000859063702251	0.00975456243166	0.00370876593837	0.0204368182331	0.334579909931	0.0163041541801	0.00573108706412	0.026877221296	4274.0	0.0248707625216	5368.0	0.0264323315079	3169.0	0.0268730558056	602.0	0.0114886417029	333.0	0.00460066567349	1763.0	0.0131743799186
Membrane Transport	unclassifed Membrane Transport	Transport_of_Zinc	0.0641755830733	0.000741515421096	0.0547440192277	0.00650936503967	0.175468046167	0.589696131692	0.00943156384555	-0.0100254320968	0.0288885597879	11208.0	0.0652202869309	12943.0	0.0637320541556	7497.0	0.0635744081335	3346.0	0.0638554736507	3715.0	0.0513257446758	6564.0	0.0490508393567
Membrane Transport	unclassifed Membrane Transport	Tricarboxylate_transport_system	0.0228292477849	0.000999414596536	0.0368300515107	0.0237254975566	0.49184303387	0.700188964988	-0.0140008037258	-0.0860038184131	0.0580022109615	3823.0	0.0222463559008	4469.0	0.0220056053482	2858.0	0.0242357821056	1558.0	0.0297330627459	867.0	0.0119783097265	9204.0	0.0687787820596
Membrane Transport	Uni- Sym- and Antiporters	Multi-subunit_cation_antiporter	0.00557584160066	0.0011107162236	0.00485333320189	0.00158917871121	0.629158583105	0.782861820019	0.000722508398766	-0.00326794273744	0.00471295953497	691.0	0.00402098664072	1251.0	0.00615999379963	772.0	0.00654654436161	356.0	0.00679394758508	210.0	0.002901320695	651.0	0.0048647313256
Membrane Transport	Uni- Sym- and Antiporters	NhaA,_NhaD_and_Sodium-dependent_phosphate_transporters	0.0463945720214	0.00424274437239	0.0524975643046	0.0144056145267	0.615878264946	0.771362285932	-0.00610299228327	-0.0459268722501	0.0337208876836	8933.0	0.0519818721586	8470.0	0.0417067525842	5365.0	0.0454950913213	2827.0	0.0539508141096	5021.0	0.0693691962361	4573.0	0.0341726825683
Membrane Transport	Uni- Sym- and Antiporters	Proton-dependent_Peptide_Transporters	0.0121914262755	0.00127203596656	0.0281972669018	0.00527556155977	0.0436763274701	0.37633888181	-0.0160058406263	-0.0309773750622	-0.0010343061905	2107.0	0.0122608087583	2785.0	0.0137134953893	1250.0	0.0105999746788	1191.0	0.0227291898141	2557.0	0.0353270334148	3551.0	0.0265355774765
Metabolism of Aromatic Compounds	Anaerobic degradation of aromatic compounds	Acetophenone_carboxylase_1	9.00484137273e-05	1.98920442655e-05	0.0012527103407	0.00104099467712	0.254959305396	0.617723813918	-0.00116266192697	-0.00432818445292	0.00200286059897	13.0	7.5648084413e-05	24.0	0.000118177339082	9.0	7.63198176872e-05	47.0	0.000896953754209	14.0	0.000193421379666	357.0	0.00266775588823
Metabolism of Aromatic Compounds	Anaerobic degradation of aromatic compounds	Anaerobic_benzoate_metabolism	0.0933864194749	0.00758329333104	0.155577978025	0.0378252975852	0.140760459165	0.556246504149	-0.0621915585499	-0.1715898095	0.0472066924	15761.0	0.0917145737257	17272.0	0.0850482916924	12193.0	0.103396393007	7087.0	0.135249175661	8895.0	0.122891655152	27914.0	0.208593103261
Metabolism of Aromatic Compounds	Anaerobic degradation of aromatic compounds	Anaerobic_toluene_and_ethylbenzene_degradation	0.0017193734211	0.000267433352086	0.00168710704369	0.00138196425047	0.976899940333	0.99160968257	3.22663774068e-05	-0.00397699266517	0.00404152541998	360.0	0.0020948700299	319.0	0.00157077379863	176.0	0.00149247643477	61.0	0.00116413146823	23.0	0.000317763695166	479.0	0.00357942596768
Metabolism of Aromatic Compounds	Anaerobic degradation of aromatic compounds	Hydroxyaromatic_decarboxylase_family	3.47245503733e-05	1.22348704494e-05	0.00022843699153	0.000133703276207	0.176008545373	0.589783020459	-0.000193712441156	-0.000595815559352	0.00020839067704	3.0	1.74572502492e-05	9.0	4.43165021556e-05	5.0	4.23998987151e-05	11.0	0.00020992534673	29.0	0.000400658572166	10.0	7.47270556927e-05
Metabolism of Aromatic Compounds	Metabolism of central aromatic intermediates	4-Hydroxyphenylacetic_acid_catabolic_pathway	0.010654207193	0.000594937345797	0.0294831662508	0.012191859693	0.16029338026	0.575850199932	-0.0188289590578	-0.0557978617214	0.0181399436058	1710.0	0.00995063264202	2154.0	0.0106064161826	1345.0	0.0114055727544	1363.0	0.0260116588721	1201.0	0.0165927912128	6135.0	0.0458450486675
Metabolism of Aromatic Compounds	Metabolism of central aromatic intermediates	Catechol_branch_of_beta-ketoadipate_pathway	0.0233252605636	0.00192546226384	0.052307431967	0.0101358602877	0.0515898532914	0.410569249111	-0.0289821714034	-0.0584332255972	0.000468882790422	3776.0	0.0219728589803	5290.0	0.0260482551559	2589.0	0.0219546675547	2176.0	0.0415270504077	3584.0	0.0495158731946	8816.0	0.0658793722987
Metabolism of Aromatic Compounds	Metabolism of central aromatic intermediates	Central_meta-cleavage_pathway_of_aromatic_compound_degradation	0.0290197589888	0.0036130742592	0.0402298115356	0.00601458965373	0.101468967073	0.512261833769	-0.0112100525468	-0.0262700732015	0.00384996810781	4109.0	0.0239106137579	6425.0	0.0316370584833	3716.0	0.0315116047251	2048.0	0.0390842827366	2425.0	0.0335033461208	6437.0	0.0481018057494
Metabolism of Aromatic Compounds	Metabolism of central aromatic intermediates	Homogentisate_pathway_of_aromatic_compound_degradation	0.0330625417887	0.00224327446087	0.0818213717781	0.0103139785485	0.0179373039112	0.326288099718	-0.0487588299894	-0.0783583488832	-0.0191593110955	5412.0	0.0314928794495	6389.0	0.0314597924747	4273.0	0.0362349534419	3524.0	0.0672524474433	6494.0	0.0897198885395	11842.0	0.0884917793513
Metabolism of Aromatic Compounds	Metabolism of central aromatic intermediates	N-heterocyclic_aromatic_compound_degradation	0.0196845946865	0.0120011895017	0.0322480454465	0.0210775559529	0.514217338941	0.710848094603	-0.01256345076	-0.0654951002684	0.0403681987484	1965.0	0.0114344989132	7444.0	0.0366546713385	1293.0	0.0109646138077	1292.0	0.0246566861795	802.0	0.0110802818923	8164.0	0.0610071682675
Metabolism of Aromatic Compounds	Metabolism of central aromatic intermediates	Protocatechuate_branch_of_beta-ketoadipate_pathway	0.0254468671979	0.0017124861537	0.0521269360485	0.014158550605	0.11463130912	0.52970758166	-0.0266800688506	-0.0689098962865	0.0155497585852	3965.0	0.023072665746	5493.0	0.0270478384823	3092.0	0.0262200973654	2197.0	0.0419278169787	3062.0	0.0423040188956	9655.0	0.0721489722713
Metabolism of Aromatic Compounds	Metabolism of central aromatic intermediates	Salicylate_and_gentisate_catabolism	0.0286794738479	0.00367661347857	0.0556793018174	0.0107672398296	0.0586464042018	0.436420644255	-0.0269998279694	-0.0560948907865	0.00209523484761	4810.0	0.0279897912328	4988.0	0.0245611903058	3949.0	0.0334874400052	2444.0	0.0466415952189	3589.0	0.0495849522588	9476.0	0.0708113579744
Metabolism of Aromatic Compounds	Peripheral pathways for catabolism of aromatic compounds	Benzoate_catabolism	0.00922040813895	0.00200380616491	0.0146975034207	0.00665788133821	0.365793726935	0.664341697412	-0.00547709528177	-0.0238242110385	0.012870020475	1337.0	0.00778011452771	2448.0	0.0120540885863	923.0	0.00782702130281	669.0	0.0127672779057	556.0	0.00768159193532	3164.0	0.0236436404212
Metabolism of Aromatic Compounds	Peripheral pathways for catabolism of aromatic compounds	Benzoate_degradation	0.00264169795464	0.000828186487903	0.00678685036563	0.00411194166757	0.288378846095	0.628293075333	-0.00414515241099	-0.016032765382	0.00774246056	294.0	0.00171081052442	506.0	0.0024915722323	439.0	0.00372271110719	321.0	0.00612600330003	153.0	0.0021138193635	1622.0	0.0121207284334
Metabolism of Aromatic Compounds	Peripheral pathways for catabolism of aromatic compounds	Biphenyl_Degradation	0.0132276622036	0.00225791306004	0.0163646573473	0.00247923015117	0.256971104326	0.618674129324	-0.00313699514368	-0.00974300856963	0.00346901828226	2301.0	0.0133897109411	2109.0	0.0103848336718	1876.0	0.0159084419979	708.0	0.0135115586804	1160.0	0.0160263428866	2617.0	0.0195560704748
Metabolism of Aromatic Compounds	Peripheral pathways for catabolism of aromatic compounds	Chloroaromatic_degradation_pathway	0.0105720564225	0.000878588470713	0.0171415648101	0.0101089765682	0.455292206995	0.678497879345	-0.00656950838754	-0.0370052440074	0.0238662272323	1751.0	0.0101892150621	1978.0	0.00973978236264	1390.0	0.0117871718428	656.0	0.0125191843141	560.0	0.00773685518666	4171.0	0.0311686549294
Metabolism of Aromatic Compounds	Peripheral pathways for catabolism of aromatic compounds	Chlorobenzoate_degradation	0.00518243028557	0.00117397611335	0.00698650055537	0.00333459363737	0.532290551455	0.716809602782	-0.00180407026981	-0.0107700748473	0.00716193430772	773.0	0.00449815148087	1388.0	0.00683458944355	497.0	0.00421454993228	264.0	0.00503820832152	307.0	0.00424145453983	1563.0	0.0116798388048
Metabolism of Aromatic Compounds	Peripheral pathways for catabolism of aromatic compounds	n-Phenylalkanoic_acid_degradation	0.286609741921	0.0167893930527	0.396490298248	0.135219800937	0.369246307194	0.661181668819	-0.109880556327	-0.512780870358	0.293019757704	45175.0	0.262877093335	60488.0	0.297846286932	35272.0	0.299105845496	19175.0	0.365938047595	17971.0	0.248283972428	76980.0	0.575248874723
Metabolism of Aromatic Compounds	Peripheral pathways for catabolism of aromatic compounds	Naphtalene_and_antracene_degradation	0.00629334890032	0.00065703751219	0.0110593594579	0.00599923091814	0.377915449535	0.663232932874	-0.00476601055759	-0.0227213550084	0.0131893338933	925.0	0.00538265216016	1403.0	0.00690845028048	777.0	0.00658894426033	483.0	0.00921763113368	348.0	0.00480790286599	2563.0	0.019152544374
Metabolism of Aromatic Compounds	Peripheral pathways for catabolism of aromatic compounds	p-Hydroxybenzoate_degradation	0.0026819898648	0.000627442638251	0.00607645376277	0.00431977304902	0.382152575531	0.66456274895	-0.00339446389797	-0.0161730370264	0.00938410923043	514.0	0.00299100887602	367.0	0.00180712847679	383.0	0.00324783224158	226.0	0.00431301166918	137.0	0.00189276635816	1609.0	0.012023583261
Metabolism of Aromatic Compounds	Peripheral pathways for catabolism of aromatic compounds	Phenol_hydroxylase	0.00313419547366	0.00119694407966	0.00332673412991	0.00160174021483	0.898761343383	0.950166512469	-0.000192538656242	-0.00424564220703	0.00386056489454	405.0	0.00235672878364	451.0	0.00222074916358	569.0	0.00482510847378	185.0	0.00353056264955	92.0	0.00127105478066	693.0	0.00517858495951
Metabolism of Aromatic Compounds	Peripheral pathways for catabolism of aromatic compounds	Phenylpropanoid_compound_degradation	0.0217277098739	0.00426666071517	0.0268785411017	0.0172243498852	0.717352196339	0.831229137517	-0.00515083122774	-0.0538762138639	0.0435745514084	2817.0	0.016392357984	5450.0	0.0268361040831	2589.0	0.0219546675547	1180.0	0.0225192644674	601.0	0.00830330351282	6666.0	0.0498130553248
Metabolism of Aromatic Compounds	Peripheral pathways for catabolism of aromatic compounds	Quinate_degradation	0.0144184949446	0.000908577274318	0.0159041567624	0.00106579112606	0.209687133996	0.608358115339	-0.00148566181776	-0.00426257041875	0.00129124678323	2691.0	0.0156591534735	2861.0	0.0140877236297	1593.0	0.0135086077306	784.0	0.0149619519851	1259.0	0.0173941083571	2055.0	0.0153564099449
Metabolism of Aromatic Compounds	Peripheral pathways for catabolism of aromatic compounds	Salicylate_ester_degradation	0.00280996758074	0.000411290683726	0.00334250552881	0.00239871434621	0.784794040047	0.878294892474	-0.000532537948069	-0.00755685328455	0.00649177738841	578.0	0.00336343021467	483.0	0.00237831894902	317.0	0.00268815357854	143.0	0.00272902950749	55.0	0.000759869705832	875.0	0.00653861737311
Metabolism of Aromatic Compounds	Peripheral pathways for catabolism of aromatic compounds	Toluene_degradation	0.00108141846159	0.000295700005215	0.00136681896812	0.0008688440749	0.695831440731	0.823783916402	-0.000285400506533	-0.00263442867004	0.00206362765698	120.0	0.000698290009966	288.0	0.00141812806898	133.0	0.00112783730582	56.0	0.00106871085608	35.0	0.000483553449166	341.0	0.00254819259912
Metabolism of Aromatic Compounds	unclassifed Metabolism of Aromatic Compounds	Aromatic_Amin_Catabolism	0.00522278184332	0.001060962577	0.0142731477684	0.0030123691844	0.0391632368923	0.380348046428	-0.00905036592512	-0.0171494424375	-0.000951289412716	802.0	0.00466690489994	872.0	0.0042937766533	791.0	0.00670766397673	599.0	0.0114313893356	937.0	0.0129454166248	2468.0	0.018442637345
Metabolism of Aromatic Compounds	unclassifed Metabolism of Aromatic Compounds	Benzoate_transport_and_degradation_cluster	0.0445458707326	0.00479822216877	0.0669191068784	0.0273079475566	0.366125758608	0.663892593931	-0.0223732361459	-0.102201518924	0.0574550466327	6876.0	0.0400120175711	8619.0	0.0424404368977	6036.0	0.0511851577289	3233.0	0.0616989678162	2634.0	0.036390851003	13739.0	0.102667501816
Metabolism of Aromatic Compounds	unclassifed Metabolism of Aromatic Compounds	carbazol_degradation_cluster	0.00350496278213	0.000713160694388	0.00839180893679	0.00255183589464	0.104382558307	0.509031539658	-0.00488684615466	-0.0119939636499	0.00222027134059	644.0	0.00374748972015	515.0	0.00253588873446	499.0	0.00423150989177	323.0	0.00616417154489	866.0	0.0119644939137	943.0	0.00704676135182
Metabolism of Aromatic Compounds	unclassifed Metabolism of Aromatic Compounds	Cresol_degradation	0.000294578952619	0.000142662627495	0.000777759635598	0.000590823735414	0.367193249514	0.663727861109	-0.00048318068298	-0.0021596022679	0.00119324090194	83.0	0.00048298392356	28.0	0.000137873562262	31.0	0.000262879372034	28.0	0.00053435542804	15.0	0.0002072371925	213.0	0.00159168628626
Metabolism of Aromatic Compounds	unclassifed Metabolism of Aromatic Compounds	Gentisare_degradation	0.0207802495342	0.00280392127735	0.036579585866	0.00825735553345	0.101518492607	0.510264002315	-0.0157993363318	-0.0381322851025	0.006533612439	3288.0	0.0191331462731	3753.0	0.0184799813989	2916.0	0.0247276209307	1681.0	0.0320804098048	2135.0	0.0294967603991	6445.0	0.048161587394
Metabolism of Aromatic Compounds	unclassifed Metabolism of Aromatic Compounds	p-cymene_degradation	8.29024452779e-05	2.11052202852e-05	0.000570321507426	0.000559890449561	0.343357663057	0.648250217238	-0.000487419062148	-0.0021874383335	0.0012126002092	19.0	0.000110562584911	16.0	7.87848927211e-05	7.0	5.93598582012e-05	17.0	0.00032443008131	3.0	4.14474384999e-05	180.0	0.00134508700247
Metabolism of Aromatic Compounds	unclassifed Metabolism of Aromatic Compounds	Phenylacetyl-CoA_catabolic_pathway_(core)	0.0220150978379	0.00189989899836	0.0639464522237	0.0104572236742	0.0265261288938	0.357634631909	-0.0419313543858	-0.0724242013489	-0.0114385074226	3408.0	0.019831436283	4968.0	0.0244627091899	2565.0	0.0217511480409	2745.0	0.0523859160703	5625.0	0.0777139471874	8262.0	0.0617394934133
Metabolism of Aromatic Compounds	unclassifed Metabolism of Aromatic Compounds	Toluene_4-monooxygenase_(T4MO)	0.000455045606989	0.000154557356585	0.000695411363515	0.00039437011275	0.489056460044	0.701450191752	-0.000240365756527	-0.00128206782771	0.000801336314656	75.0	0.000436431256229	56.0	0.000275747124524	77.0	0.000652958440213	50.0	0.000954206121499	10.0	0.000138158128333	133.0	0.000993869840713
Miscellaneous	Plant-Prokaryote DOE project	At1g01770	0.00121799348427	0.000196461078539	0.00390986128947	0.00332124391344	0.370306917747	0.66101515224	-0.0026918678052	-0.012747086969	0.00736335135864	167.0	0.000971786930536	295.0	0.00145259645954	145.0	0.00122959706274	134.0	0.00255727240562	50.0	0.000690790641666	1135.0	0.00848152082112
Miscellaneous	Plant-Prokaryote DOE project	At1g10830	0.00955611707659	0.00351119792649	0.00554221302516	0.00134949953322	0.242616630813	0.612419953549	0.00401390405143	-0.00529083042445	0.0133186385273	1824.0	0.0106140081515	980.0	0.00482557467917	1560.0	0.0132287683991	383.0	0.00730921889069	292.0	0.00403421734733	707.0	0.00528320283748
Miscellaneous	Plant-Prokaryote DOE project	At1g14345	0.0107640118289	0.000517142907472	0.00880247844342	0.000362252998199	0.0149879801081	0.312295003707	0.00196153338551	0.000662736942319	0.0032603298287	1975.0	0.0114926897474	2123.0	0.0104537704529	1220.0	0.0103455752865	435.0	0.00830159325705	662.0	0.00914606809565	1199.0	0.00895977397756
Miscellaneous	Plant-Prokaryote DOE project	At1g24340	0.000271820713667	0.00011072004059	0.00189471010792	0.00157055436641	0.281106681082	0.623110747621	-0.00162288939425	-0.00636816321861	0.00312238443011	33.0	0.000192029752741	87.0	0.000428392854171	23.0	0.00019503953409	62.0	0.00118321559066	31.0	0.000428290197833	545.0	0.00407262453525
Miscellaneous	Plant-Prokaryote DOE project	At1g26220_At1g32070	0.0283221829812	0.00291397730562	0.0178887918173	0.0033896142871	0.0309145514686	0.361510979419	0.010433391164	0.00157924648207	0.0192875358459	4280.0	0.0249056770221	6504.0	0.0320260588911	3306.0	0.0280348130304	928.0	0.017710065615	1001.0	0.0138296286461	2961.0	0.0221266811906
Miscellaneous	Plant-Prokaryote DOE project	At1g33290_At1g73170_At3g10420	0.00107462487842	0.000406921958319	0.000515843398716	0.000435673771442	0.255927209529	0.618760721773	0.000558781479707	-0.000613757631471	0.00173132059088	258.0	0.00150132352143	107.0	0.000526873970072	141.0	0.00119567714377	14.0	0.00026717771402	11.0	0.000151973941166	151.0	0.00112837854096
Miscellaneous	Plant-Prokaryote DOE project	At1g48360	0.00222269178506	0.000853350546753	0.00133749117599	0.0005649669817	0.297752070178	0.629564340266	0.00088520060907	-0.00125083351442	0.00302123473256	201.0	0.00116963576669	662.0	0.00325972493633	264.0	0.00223871465216	90.0	0.0017175710187	39.0	0.000538816700499	235.0	0.00175608580878
Miscellaneous	Plant-Prokaryote DOE project	At1g52510_AT4G12830_(COG0596)	0.019143503826	0.00200709024282	0.0176411920934	0.011865890784	0.875342772735	0.93927230108	0.00150231173258	-0.0332780437797	0.0362826672449	2802.0	0.0163050717327	4174.0	0.0205530088886	2426.0	0.0205724308566	759.0	0.0144848489244	358.0	0.00494606099433	4482.0	0.0334926663615
Miscellaneous	Plant-Prokaryote DOE project	At1g54520	0.0211321071774	0.00194199799428	0.00950374366928	0.00214341424624	0.00486390343511	0.309668518702	0.0116283635081	0.00592828058252	0.0173284464336	3164.0	0.0184115799294	4634.0	0.0228180745543	2614.0	0.0221666670483	593.0	0.011316884601	470.0	0.00649343203166	1432.0	0.0107009143752
Miscellaneous	Plant-Prokaryote DOE project	At1g69340_At2g40600	0.0413516785444	0.00972780288059	0.0279596108473	0.00961959273979	0.238478058208	0.615531204294	0.0133920676971	-0.0134681687154	0.0402523041096	5462.0	0.0317838336203	11108.0	0.0546964117716	4431.0	0.0375747902413	1254.0	0.0239314895272	1355.0	0.0187204263891	5517.0	0.0412269166257
Miscellaneous	Plant-Prokaryote DOE project	At2g23840	0.15182957106	0.00134575549988	0.155470851988	0.00693310391325	0.53708434431	0.719040488994	-0.00364128092815	-0.0237499238954	0.0164673620391	26117.0	0.151977001586	31153.0	0.153399110184	17702.0	0.150112601411	7922.0	0.15118441789	11961.0	0.165250937299	20070.0	0.149977200775
Miscellaneous	Plant-Prokaryote DOE project	At2g33980_At1g28960	0.0386112507994	0.00164244419253	0.046597757544	0.00297647516986	0.0425619875066	0.381062794395	-0.00798650674462	-0.0154798064698	-0.000493207019459	6312.0	0.0367300545242	8272.0	0.0407317895368	4525.0	0.0383719083372	2274.0	0.0433972944058	3660.0	0.0505658749699	6133.0	0.0458301032564
Miscellaneous	Plant-Prokaryote DOE project	At2g44920_At1g12250	6.20702231081e-05	8.7780551339e-05	4.98180371285e-06	7.04533437579e-06	0.454973967825	0.678906467614	5.70884193953e-05	-0.00020759769925	0.000321774538041	32.0	0.000186210669324	0.0	0.0	0.0	0.0	0.0	0.0	0.0	0.0	2.0	1.49454111385e-05
Miscellaneous	Plant-Prokaryote DOE project	At3g21300	0.210892802322	0.00509788667145	0.217599570698	0.00306150403007	0.201320018994	0.59925387472	-0.00670676837599	-0.0194715846843	0.00605804793231	36917.0	0.214823102483	41367.0	0.203693416075	25255.0	0.21416188841	11299.0	0.215631499336	16063.0	0.221923401542	28804.0	0.215243811217
Miscellaneous	Plant-Prokaryote DOE project	At3g50560	0.0402907938338	0.0106815848484	0.0714950971821	0.0301235350912	0.278028763236	0.625974386381	-0.0312043033482	-0.112104891134	0.0496962844378	5272.0	0.0306782077712	11208.0	0.0551888173511	4128.0	0.0350053563792	3620.0	0.0690845231966	2596.0	0.0358658501153	14658.0	0.109534918234
Miscellaneous	Plant-Prokaryote DOE project	At4g10620_At3g57180_At3g47450	0.0727636361466	0.00265645448003	0.0568294520714	0.00173161100046	0.00359423071264	0.316845261283	0.0159341840752	0.00928767686852	0.0225806912819	12119.0	0.0705214719232	15535.0	0.0764952067764	8405.0	0.0712742297401	2886.0	0.0550767773329	4284.0	0.0591869421779	7524.0	0.0562246367032
Miscellaneous	Plant-Prokaryote DOE project	At4g17370	0.000171899065894	6.44622710895e-05	0.00111967322471	0.000375022037636	0.066218840072	0.44903426463	-0.000947774158813	-0.00204578516568	0.000150236848056	19.0	0.000110562584911	53.0	0.000260974957139	17.0	0.000144159655631	80.0	0.0015267297944	45.0	0.000621711577499	162.0	0.00121057830222
Miscellaneous	Plant-Prokaryote DOE project	At4g38090	0.0512293278858	0.00274185254623	0.045152956302	0.00158527588307	0.0679290756863	0.44998104472	0.0060763715838	-0.000802198195909	0.0129549413635	8540.0	0.0496949723759	11186.0	0.0550804881236	5768.0	0.0489125231578	2349.0	0.044828603588	3419.0	0.0472362640771	5807.0	0.0433940012408
Miscellaneous	Plant-Prokaryote DOE project	At5g04520_AT1G06240	0.210564651758	0.0103381897087	0.187985474539	0.00541633862618	0.0710289555487	0.465138188907	0.0225791772198	-0.00358157989533	0.0487399343348	35219.0	0.204942298842	45707.0	0.225063818225	23784.0	0.201687838208	10097.0	0.192692384176	13815.0	0.190865454292	24141.0	0.180398585148
Miscellaneous	Plant-Prokaryote DOE project	At5g11840_At5g67370	0.0106061721302	0.000455311831295	0.00983653263727	0.000749971463247	0.295698604208	0.629871004502	0.000769639492951	-0.00110753714555	0.00264681613145	1718.0	0.00999718530935	2179.0	0.0107295175775	1308.0	0.0110918135039	461.0	0.00879778044022	763.0	0.0105414651918	1361.0	0.0101703522798
Miscellaneous	Plant-Prokaryote DOE project	At5g37530	0.388861101453	0.00332581230983	0.335424239838	0.0208697470752	0.065121922581	0.446884570526	0.0534368616145	-0.00797261254285	0.114846335772	67573.0	0.393212923695	78216.0	0.385139948067	45782.0	0.388230432595	17908.0	0.341758464476	25856.0	0.357221656618	41122.0	0.30729259842
Miscellaneous	Plant-Prokaryote DOE project	At5g38900	0.00618568108003	0.00181635813645	0.00723059716537	0.00145567964463	0.561563159745	0.735487292649	-0.00104491608534	-0.00570153328454	0.00361170111387	1041.0	0.00605766583646	818.0	0.00402787764036	999.0	0.00847149976328	349.0	0.00666035872807	420.0	0.00580264138999	1235.0	0.00922879137805
Miscellaneous	Plant-Prokaryote DOE project	At5g48545_and_At3g56490_At1g31160	0.0146699801211	0.00111235173537	0.0126763746792	0.000343673592697	0.116378927081	0.529247025533	0.00199360544191	-0.00105968903399	0.0050468999178	2688.0	0.0156416962232	2663.0	0.0131127605823	1799.0	0.0152554835577	644.0	0.0122901748449	950.0	0.0131250221916	1688.0	0.0126139270009
Miscellaneous	Plant-Prokaryote DOE project	At5g63420	0.276455806613	0.00792769035751	0.270038418597	0.0106856170488	0.535573445566	0.71953947083	0.00641738801595	-0.020593573687	0.0334283497189	46060.0	0.268026982159	58300.0	0.287072452852	32343.0	0.274267984829	13948.0	0.266185339653	20601.0	0.284619560179	34701.0	0.259310355959
Miscellaneous	Plant-Prokaryote DOE project	Biotin_biosynthesis_Experimental	0.122538512978	0.00305296608355	0.114534086206	0.0108889527727	0.409829304621	0.681660933376	0.00800442677238	-0.0223088623036	0.0383177158484	20768.0	0.120850724392	25756.0	0.126823981058	14144.0	0.119940833485	6310.0	0.120420812533	8969.0	0.123914025302	13284.0	0.0992674207822
Miscellaneous	Plant-Prokaryote DOE project	COG0277	0.0505877479071	0.00460534650481	0.0819637878404	0.0179623667778	0.124486691687	0.542440109024	-0.0313760399333	-0.0819746810514	0.0192226011847	9264.0	0.0539079887694	8951.0	0.0440752234216	6342.0	0.0537800315303	3895.0	0.0743326568648	4690.0	0.0647961621882	14287.0	0.106762544468
Miscellaneous	Plant-Prokaryote DOE project	COG0398	0.0454913568672	0.0217732773953	0.0589246301951	0.0025957804582	0.47542846369	0.69230116822	-0.0134332733279	-0.0784102117639	0.0515436651081	6803.0	0.0395872244817	4523.0	0.0222715043611	8799.0	0.0746153417589	3245.0	0.0619279772853	4024.0	0.0555948308413	7929.0	0.0592510824588
Miscellaneous	Plant-Prokaryote DOE project	COG0451	0.268438044275	0.00926463886619	0.247519429695	0.0180978561366	0.242209880039	0.612742875331	0.02091861458	-0.0250001910793	0.0668374202392	46406.0	0.270040385021	56640.0	0.278898520233	30233.0	0.256375227571	11985.0	0.228723207323	17507.0	0.241873435273	36394.0	0.271961646488
Miscellaneous	Plant-Prokaryote DOE project	COG0523	0.36261812157	0.00611211583809	0.358064794404	0.0233253780186	0.811740432391	0.897063197223	0.00455332716626	-0.0609708282075	0.07007748254	62509.0	0.363745085275	75035.0	0.369476526583	41820.0	0.354632752853	18899.0	0.360670829804	27884.0	0.385240125044	43931.0	0.328283428364
Miscellaneous	Plant-Prokaryote DOE project	COG1565	0.134201497163	0.00386119728213	0.117423281007	0.00991400408412	0.125866089047	0.542265180631	0.0167782161561	-0.00943617901209	0.0429926113242	23462.0	0.136527335115	27887.0	0.137317143957	15184.0	0.128760012418	5922.0	0.11301617303	9493.0	0.131153511227	14466.0	0.108100158765
Miscellaneous	Plant-Prokaryote DOE project	COG1836	0.109364490164	0.00363807594754	0.113070398055	0.00555432967927	0.480608474971	0.696305072461	-0.00370590789158	-0.0176045484778	0.0101927326946	19661.0	0.11440899905	21876.0	0.107718644573	12496.0	0.105965826869	5898.0	0.112558154092	8694.0	0.120114676773	14257.0	0.106538363301
Miscellaneous	Plant-Prokaryote DOE project	COG2078	0.0384464151942	0.00710766847904	0.0215934988648	0.00379685917613	0.0583089802782	0.436745695417	0.0168529163294	-0.0010958564888	0.0348016891476	6254.0	0.0363925476861	9747.0	0.0479947718345	3650.0	0.030951926062	1165.0	0.0222330026309	1874.0	0.0258908332496	2229.0	0.0166566607139
Miscellaneous	Plant-Prokaryote DOE project	COG2302	0.170901898793	0.00161018503765	0.162524120154	0.0174236883108	0.56713380683	0.736888143568	0.00837777863905	-0.0440109658175	0.0607665230956	29174.0	0.16976593959	35170.0	0.173179042313	20019.0	0.169760714476	8632.0	0.164734144816	13222.0	0.182672677282	18757.0	0.140165538363
Miscellaneous	Plant-Prokaryote DOE project	COG2363	0.325934936235	0.00407506420799	0.270662070334	0.00757731592058	0.00257637361158	0.421789165552	0.0552728659004	0.0361510811911	0.0743946506096	56099.0	0.326444760576	65131.0	0.320708677989	38992.0	0.33065137014	14744.0	0.281376301108	19215.0	0.265470843592	35481.0	0.265139066303
Miscellaneous	Plant-Prokaryote DOE project	COG2509	0.106915895658	0.00326841907157	0.100136877103	0.00662925200487	0.28763377113	0.629061644493	0.00677901855559	-0.0101209113802	0.0236789484914	17903.0	0.104179050404	22646.0	0.111510167535	12389.0	0.105058469036	5341.0	0.101928297899	7760.0	0.107210707587	12214.0	0.0912716258231
Miscellaneous	Plant-Prokaryote DOE project	COG3146_experimental	0.156325097533	0.00395846997781	0.209365169535	0.0150454460915	0.0311291115344	0.360343048671	-0.053040072002	-0.0952826940151	-0.0107974499888	26525.0	0.15435118762	32869.0	0.161848789928	18016.0	0.15277531505	9878.0	0.188512961363	16174.0	0.223456956766	28922.0	0.216125590475
Miscellaneous	Plant-Prokaryote DOE project	COG3380_COG2907	0.114138815197	0.00681726836435	0.0990058080656	0.00135525538327	0.082986482566	0.47790205538	0.0151330071315	-0.00459869881498	0.034864713078	18622.0	0.10836297138	25124.0	0.123711977795	13012.0	0.110341496416	5200.0	0.0992374366359	7277.0	0.100537669988	13013.0	0.0972423175729
Miscellaneous	Plant-Prokaryote DOE project	COG3533	0.0682263648493	0.00765910973657	0.0842720420509	0.0214223150206	0.404997273544	0.677557482454	-0.0160456772016	-0.0735000972322	0.041408742829	12660.0	0.0736695960514	11656.0	0.0573947943473	8681.0	0.0736147041492	4247.0	0.0810502679602	4328.0	0.0597948379426	14984.0	0.11197102025
Miscellaneous	Plant-Prokaryote DOE project	COG3760	0.0105035862035	0.000648187621453	0.0106567272294	0.00342353293992	0.95575382372	0.983208152588	-0.000153141025876	-0.0101033872561	0.0097971052043	1648.0	0.0095898494702	2213.0	0.0108969354745	1300.0	0.0110239736659	616.0	0.0117558194169	436.0	0.00602369439533	1899.0	0.014190667876
Miscellaneous	Plant-Prokaryote DOE project	COG4319	0.0917159108292	0.00401388153416	0.0864272076153	0.00839981437346	0.482956854799	0.69706367204	0.00528870321397	-0.0162165741758	0.0267939806038	16715.0	0.0972659793049	17853.0	0.0879091681093	10610.0	0.0899725850735	4286.0	0.0817945487349	7109.0	0.098216613432	10608.0	0.0792704606788
Miscellaneous	Plant-Prokaryote DOE project	Competence_or_DNA_damage-inducible_protein_CinA_and_related_protein_families	0.154453433357	0.00500937865033	0.155914940658	0.00908025510836	0.854331176263	0.925390858221	-0.00146150730102	-0.0243215916732	0.0213985770712	27609.0	0.160659074043	31338.0	0.154310060506	17499.0	0.148391165523	8362.0	0.15958143176	11924.0	0.164739752224	19193.0	0.143423637991
Miscellaneous	Plant-Prokaryote DOE project	Conserved_gene_cluster_possibly_involved_in_RNA_metabolism	0.0856331087689	0.00606668143519	0.0697764448553	0.00861315223347	0.108175509136	0.518699303221	0.0158566639136	-0.00578552267815	0.0374988505053	14970.0	0.0871116787433	18727.0	0.0922127928742	9148.0	0.0775748546892	4095.0	0.0781494813508	5302.0	0.0732514396422	7752.0	0.057928413573
Miscellaneous	Plant-Prokaryote DOE project	DMT_transporter	0.102493145733	0.00347616051052	0.068920270591	0.00354391948248	0.000668813571154	0.191615088136	0.0335728751423	0.023825555583	0.0433201947017	16808.0	0.0978071540626	21552.0	0.106123250495	12211.0	0.103549032642	3624.0	0.0691608596863	4666.0	0.0644645826802	9787.0	0.0731353694065
Miscellaneous	Plant-Prokaryote DOE project	DOE_COG2016	0.104779450838	0.00562304583763	0.107897460425	0.0096439905487	0.717580916832	0.830654273424	-0.00311800958771	-0.0273000991704	0.0210640799949	17714.0	0.103079243638	22818.0	0.112357105132	11663.0	0.0989020037429	5243.0	0.1000580539	8793.0	0.121482442243	13670.0	0.102151885132
Miscellaneous	Plant-Prokaryote DOE project	DOE_COG3533	0.000127192889059	3.4278978164e-05	0.000583505824556	0.000379468346501	0.230402262694	0.616918208056	-0.000456312935497	-0.00159786557235	0.000685239701356	29.0	0.000168753419075	26.0	0.000128025450672	10.0	8.47997974302e-05	30.0	0.0005725236729	9.0	0.0001243423155	141.0	0.00105365148527
Miscellaneous	Plant-Prokaryote DOE project	Experimental_-_Histidine_Degradation	0.13304981575	0.00856955878806	0.17454486927	0.0125065994061	0.0225987429694	0.336339733025	-0.0414950535209	-0.0728535906395	-0.0101365164023	21285.0	0.123859190518	29343.0	0.144486569195	15425.0	0.130803687536	8231.0	0.157081411721	13090.0	0.180848989988	24851.0	0.185704206102
Miscellaneous	Plant-Prokaryote DOE project	Experimental-COG2515	0.0049432713489	0.000982902317096	0.00929848490646	0.00284148009954	0.152179927658	0.56992874868	-0.00435521355756	-0.0120173269812	0.00330689986605	1010.0	0.00587727425055	728.0	0.00358471261881	633.0	0.00536782717733	427.0	0.00814892027761	956.0	0.0132079170686	875.0	0.00653861737311
Miscellaneous	Plant-Prokaryote DOE project	Experimental-PTPS	0.154543475569	0.00143598147239	0.139600042647	0.00924556663673	0.146581767983	0.56750914226	0.0149434329221	-0.0123041238907	0.0421909897349	26907.0	0.156574077485	31184.0	0.153551755913	18102.0	0.153504593308	6842.0	0.130573565666	11024.0	0.152305520674	18189.0	0.1359210416
Miscellaneous	Plant-Prokaryote DOE project	Experimental-Ubiquinone_BiosynthesisVDC	0.237259742183	0.0159636158544	0.215721306578	0.0172904433033	0.265620503261	0.623772739216	0.0215384356055	-0.0247782207947	0.0678550920058	43452.0	0.252850812609	43729.0	0.215324035862	28727.0	0.243604378078	12369.0	0.236051510337	15730.0	0.217322735868	25933.0	0.193789673528
Miscellaneous	Plant-Prokaryote DOE project	Experimental-yggC	0.00326082885066	6.58015999283e-05	0.0051491268765	0.00258072488838	0.409502110715	0.682106713488	-0.00188829802584	-0.00973277182471	0.00595617577303	554.0	0.00322377221268	681.0	0.00335328199644	378.0	0.00320543234286	260.0	0.0049618718318	151.0	0.00208618773783	1124.0	0.00839932105986
Miscellaneous	Plant-Prokaryote DOE project	Iojap	0.456604245816	0.0100964161187	0.44052989123	0.0103792464868	0.191568757553	0.601473414126	0.0160743545863	-0.0123616887528	0.0445103979255	80620.0	0.469134505029	92661.0	0.456267934027	52407.0	0.444410298393	22610.0	0.431492008142	31488.0	0.435032314495	60897.0	0.455065351052
Miscellaneous	Plant-Prokaryote DOE project	Iron-sulfur_cluster_assembly	0.464484998934	0.0115830661842	0.389328084834	0.0265577361121	0.0408535882995	0.37454569753	0.0751569140998	0.0062217027688	0.144092125431	78719.0	0.458072427455	97632.0	0.480745415384	53613.0	0.454637153963	21066.0	0.40202612311	29936.0	0.413590172978	47154.0	0.352367958413
Miscellaneous	Plant-Prokaryote DOE project	Niacin-Choline_transport_and_metabolism	0.0376385759387	0.0215490598265	0.0525181331828	0.0233669947294	0.544382124076	0.726265325018	-0.0148795572441	-0.0774451571087	0.0476860426204	3692.0	0.0214840559733	13829.0	0.06809476759	2752.0	0.0233369042528	2586.0	0.049351540604	1854.0	0.025614516993	11052.0	0.0825883419516
Miscellaneous	Plant-Prokaryote DOE project	Omega-amidase	0.0633806692842	0.00829871315708	0.0523853649949	0.00128236854457	0.19945770857	0.60470511646	0.0109953042893	-0.0134691349999	0.0354597435785	11945.0	0.0695089514087	10489.0	0.0516484212345	8135.0	0.0689846352095	2840.0	0.0541989077012	3726.0	0.0514777186169	6889.0	0.0514794686667
Miscellaneous	Plant-Prokaryote DOE project	PROSC	0.750174281818	0.0232689945342	0.764146283439	0.0097080174611	0.496653460209	0.699219736364	-0.0139720016209	-0.0748040729636	0.0468600697217	124221.0	0.722852361067	158349.0	0.779719311093	88202.0	0.747951173294	39743.0	0.758460277735	54732.0	0.756167067993	104087.0	0.777811504589
Miscellaneous	Plant-Prokaryote DOE project	Scaffold_proteins_for_[4Fe-4S]_cluster_assembly_(MRP_family)	0.212184644937	0.00279980003917	0.201459317699	0.0108810494247	0.296130567551	0.628454871136	0.0107253272381	-0.0199119589067	0.041362613383	36348.0	0.211512044019	43846.0	0.215900150391	24663.0	0.209141740402	10922.0	0.20843678518	15189.0	0.209848381125	24903.0	0.186092786792
Miscellaneous	Plant-Prokaryote DOE project	Single-Rhodanese-domain_proteins	0.017258405953	0.00512927805013	0.0264768904574	0.00527024218983	0.151015388127	0.571167111528	-0.00921848450441	-0.0236608435066	0.00522387449775	2584.0	0.0150365115479	4945.0	0.0243494559066	1461.0	0.0123892504046	1305.0	0.0249047797711	2430.0	0.033572425185	2804.0	0.0209534664162
Miscellaneous	Plant-Prokaryote DOE project	Synechocystis_experimental	0.0165848216008	0.00276096330545	0.0167960794623	0.0104242340182	0.980135762822	0.99313491087	-0.000211257861564	-0.0294537467247	0.0290312310016	2589.0	0.015065606965	4155.0	0.0204594518285	1678.0	0.0142294060088	659.0	0.0125764366814	483.0	0.00667303759849	4167.0	0.0311387641072
Miscellaneous	Plant-Prokaryote DOE project	YggW	0.1551425138	0.000191126743377	0.127877874063	0.00595940866009	0.0229690569076	0.337468451488	0.0272646397375	0.00915984553107	0.0453694339439	26626.0	0.154938915045	31559.0	0.155398276837	18289.0	0.15509034952	6884.0	0.131375098808	9610.0	0.132769961328	15990.0	0.119488562053
Miscellaneous	Plant-Prokaryote DOE project	YrdC-YciO-Sua5_protein_family	0.245047353274	0.00755639304317	0.217413402348	0.00844516793057	0.0265986262903	0.354442159636	0.0276339509268	0.00527796125532	0.0499899405982	41383.0	0.24081112902	51921.0	0.255661900936	28145.0	0.238669029867	11444.0	0.218398697089	16447.0	0.22722867367	27649.0	0.206612836285
Miscellaneous	unclassifed Miscellaneous	Archease	0.000656201694634	0.000136177268833	0.00043681269568	0.000203763820746	0.283441013349	0.624660387112	0.000219388998954	-0.000290839814765	0.000729617812673	86.0	0.000500441173809	169.0	0.000832165429366	75.0	0.000635998480727	21.0	0.00040076657103	15.0	0.0002072371925	94.0	0.000702434323512
Miscellaneous	unclassifed Miscellaneous	Archease2	0.00180438278103	0.000391046748911	0.00136793781143	0.000364755122855	0.312962741438	0.633666610757	0.000436444969598	-0.000615413173409	0.0014883031126	291.0	0.00169335327417	473.0	0.00232907839107	164.0	0.00139071667786	57.0	0.00108779497851	82.0	0.00113289665233	252.0	0.00188312180346
Miscellaneous	unclassifed Miscellaneous	Broadly_distributed_proteins_not_in_subsystems	0.039918307272	0.0039190824469	0.0341194309141	0.00116492657872	0.163354673011	0.574246795309	0.00579887635784	-0.0050207584468	0.0166185111625	6425.0	0.0373876109503	9231.0	0.0454539590443	4353.0	0.0369133518214	1850.0	0.0353056264955	2355.0	0.0325362392225	4619.0	0.0345164270245
Miscellaneous	unclassifed Miscellaneous	DedA_family_of_inner_membrane_proteins	0.0121045738711	0.00140284171841	0.013096339247	0.00190041194304	0.587213919324	0.750219789905	-0.000991765375867	-0.0057922448307	0.00380871407896	2197.0	0.0127845262658	2717.0	0.0133786595952	1197.0	0.0101505357524	564.0	0.0107634450505	1116.0	0.015418447122	1754.0	0.0131071255685
Miscellaneous	unclassifed Miscellaneous	Luciferases	0.000597727546782	0.000209800948073	0.000536678633534	0.000244440294417	0.802229121181	0.890847454335	6.10489132483e-05	-0.000577146040827	0.000699243867323	52.0	0.000302592337652	146.0	0.00071891214608	91.0	0.000771678156615	32.0	0.00061069191776	15.0	0.0002072371925	106.0	0.000792106790343
Miscellaneous	unclassifed Miscellaneous	Magnetosome_Biomineralization_and_Function	1.64135193169e-06	2.32122216242e-06	0.0	0.0	0.42264973081	0.68027611167	1.64135193169e-06	-5.42081543794e-06	8.70351930132e-06	0.0	0.0	1.0	4.92405579507e-06	0.0	0.0	0.0	0.0	0.0	0.0	0.0	0.0
Miscellaneous	unclassifed Miscellaneous	Muconate_lactonizing_enzyme_family	0.00686444614826	0.00114991524078	0.010755009465	0.00566884747776	0.435282297346	0.681466547484	-0.00389056331673	-0.020268614795	0.0124874881616	1248.0	0.00726221610365	1631.0	0.00803113500175	625.0	0.00529998733939	415.0	0.00791991080845	411.0	0.00567829907449	2498.0	0.018666818512
Miscellaneous	unclassifed Miscellaneous	YaaA	0.00362103368532	0.000988216543698	0.00358860255695	0.00217977708037	0.985998175501	0.992929621375	3.24311283679e-05	-0.00559158548094	0.00565644773768	798.0	0.00464362856628	464.0	0.00228476188891	464.0	0.00393471060076	152.0	0.00290078660936	473.0	0.00653487947016	178.0	0.00133014159133
Miscellaneous	unclassifed Miscellaneous	YbbK	0.0504137763553	0.00440413566802	0.0550690931751	0.00180842704776	0.27150959753	0.622299997539	-0.0046553168198	-0.0161990978369	0.00688846419733	9484.0	0.055188187121	9050.0	0.0445627049454	6072.0	0.0514904369996	2855.0	0.0544851695376	3851.0	0.0532046952211	7697.0	0.0575174147667
Miscellaneous	unclassifed Miscellaneous	ZZ_gjo_need_homes	0.298499369638	0.0199461699076	0.270638100785	0.00817850743629	0.176905927226	0.589343583142	0.0278612688528	-0.0244324818005	0.0801550195061	55818.0	0.324809598136	56160.0	0.276534973451	34688.0	0.294153537326	14778.0	0.28202516127	19304.0	0.266700450934	35220.0	0.26318869015
Motility and Chemotaxis	Flagellar motility in Prokaryota	Additional_flagellar_genes_in_Vibrionales	0.000166772934946	0.000235852546438	0.0	0.0	0.42264973081	0.68123289945	0.000166772934946	-0.000550793088875	0.000884338958767	0.0	0.0	0.0	0.0	59.0	0.000500318804838	0.0	0.0	0.0	0.0	0.0	0.0
Motility and Chemotaxis	Flagellar motility in Prokaryota	Archaeal_Flagellum	0.000312984283156	7.17795363135e-05	0.000290321036615	0.000251042420934	0.912112167006	0.957216614825	2.26632465418e-05	-0.000674287736141	0.000719614229225	64.0	0.000372421338649	72.0	0.000354532017245	25.0	0.000211999493576	4.0	7.633648972e-05	11.0	0.000151973941166	86.0	0.000642652678957
Motility and Chemotaxis	Flagellar motility in Prokaryota	Flagellar_motility	0.323728703761	0.0604938224751	0.239084141457	0.00966438502464	0.183689340249	0.599737845941	0.0846445623041	-0.0933317080288	0.262620832637	48981.0	0.285024524818	83093.0	0.40915456818	32666.0	0.277007018286	13189.0	0.251700490729	17178.0	0.237328032851	30541.0	0.228223900791
Motility and Chemotaxis	Flagellar motility in Prokaryota	Flagellum	0.498491087313	0.111059453087	0.400777780049	0.0208098586989	0.338879940716	0.651604718222	0.0977133072643	-0.225345778274	0.420772392802	72614.0	0.422546923197	133127.0	0.65552477583	49222.0	0.417401562911	22468.0	0.428782062757	27428.0	0.378940114392	52807.0	0.394611162997
Motility and Chemotaxis	Flagellar motility in Prokaryota	Flagellum_in_Campylobacter	0.0774385892859	0.00784987870621	0.0627008990983	0.00314002249178	0.102622653448	0.506920520909	0.0147376901876	-0.00592693478961	0.0354023151649	12605.0	0.0733495464635	17957.0	0.088421269912	8319.0	0.0705449514822	3518.0	0.0671379427087	4389.0	0.0606376025254	8073.0	0.0603271520607
Motility and Chemotaxis	Social motility and nonflagellar swimming in bacteria	Control_of_Swarming_in_Vibrio_and_Shewanella_species	0.000964709648109	0.000571360285217	0.000205055520079	6.16115318697e-05	0.199603289521	0.603549788366	0.00075965412803	-0.000951221983813	0.00247053023987	98.0	0.000570270174806	360.0	0.00177266008622	65.0	0.000551198683297	9.0	0.00017175710187	11.0	0.000151973941166	39.0	0.000291435517202
Motility and Chemotaxis	Social motility and nonflagellar swimming in bacteria	Rhamnolipids_in_Pseudomonas	0.000340080443583	0.000167324591598	0.000329172428655	0.000329006183291	0.969314497598	0.98740836822	1.09080149272e-05	-0.000824523528601	0.000846339558455	39.0	0.000226944253239	44.0	0.000216658454983	68.0	0.000576638622526	3.0	5.725236729e-05	10.0	0.000138158128333	106.0	0.000792106790343
Motility and Chemotaxis	unclassifed Motility and Chemotaxis	Bacterial_Chemotaxis	0.33984042894	0.0190198529595	0.235000755489	0.0242209546624	0.00980262011942	0.303616288023	0.104839673451	0.0430144073077	0.166664939593	57798.0	0.3363313833	74063.0	0.36469034435	37559.0	0.318499559168	14008.0	0.267330386999	16549.0	0.228637886579	27973.0	0.209033992889
Nitrogen Metabolism	unclassifed Nitrogen Metabolism	Allantoin_Utilization	0.0244084652671	0.00457911643303	0.027024743405	0.0114179155465	0.785793061612	0.878554974251	-0.00261627813791	-0.0326607824831	0.0274282262072	4255.0	0.0247601999367	3784.0	0.0186326271285	3518.0	0.029832568736	1381.0	0.0263551730758	969.0	0.0133875226355	5531.0	0.0413315345036
Nitrogen Metabolism	unclassifed Nitrogen Metabolism	Amidase_clustered_with_urea_and_nitrile_hydratase_functions	5.29281249328e-05	8.83216594086e-06	0.000386033145459	0.000411184349822	0.370520837566	0.660368397902	-0.000333105020526	-0.0015832903895	0.000917080348451	9.0	5.23717507475e-05	13.0	6.40127253359e-05	5.0	4.23998987151e-05	8.0	0.00015267297944	3.0	4.14474384999e-05	129.0	0.000963979018436
Nitrogen Metabolism	unclassifed Nitrogen Metabolism	Ammonia_assimilation	0.560097178457	0.015136874374	0.495895239669	0.033922100374	0.099368363357	0.506116197365	0.0642019387881	-0.023533781888	0.151937659464	94497.0	0.549885925598	118093.0	0.581496521007	64730.0	0.548909088766	28455.0	0.543038703745	34744.0	0.480016601081	62177.0	0.464630414181
Nitrogen Metabolism	unclassifed Nitrogen Metabolism	Cyanate_hydrolysis	0.0362765470554	0.0055052320373	0.0526450546725	0.0070291135094	0.063976488265	0.447055216778	-0.0163685076171	-0.0343012131734	0.00156419793925	7240.0	0.0421301639346	5870.0	0.028904207517	4457.0	0.0377952697147	2702.0	0.0515652988058	4469.0	0.0617428675521	5972.0	0.0446269976597
Nitrogen Metabolism	unclassifed Nitrogen Metabolism	Denitrification	0.0863183403021	0.00323266803062	0.0812681477548	0.00687618084334	0.420031657704	0.690611592151	0.00505019254725	-0.0125953343527	0.0226957194472	14674.0	0.0853892300521	16837.0	0.0829063274215	10691.0	0.0906594634327	4681.0	0.0893327770948	5931.0	0.0819415859144	9706.0	0.0725300802554
Nitrogen Metabolism	unclassifed Nitrogen Metabolism	Dissimilatory_nitrite_reductase	0.0437620880878	0.00603439000661	0.0407307397839	0.00893353665107	0.713857010394	0.829695876178	0.00303134830383	-0.0193496534975	0.0254123501051	8674.0	0.0504747295537	7279.0	0.0358422021323	5303.0	0.0449693325773	2652.0	0.0506110926843	2097.0	0.0289717595115	5702.0	0.042609367156
Nitrogen Metabolism	unclassifed Nitrogen Metabolism	Nitrate_and_nitrite_ammonification	0.350967063986	0.0645926116822	0.2979186764	0.0624818219497	0.450834947419	0.683408531404	0.0530483875857	-0.123460319894	0.229557095066	64825.0	0.377222082467	53222.0	0.262068097525	48775.0	0.413611011966	20136.0	0.38427788925	19611.0	0.270941905474	31921.0	0.238536234477
Nitrogen Metabolism	unclassifed Nitrogen Metabolism	Nitric_oxide_synthase	0.0120228456379	0.00276164838278	0.0279829968399	0.00526916303805	0.0317321801838	0.356520377359	-0.0159601512019	-0.0292931910191	-0.00262711138476	1692.0	0.00984588914053	3233.0	0.0159194723855	1215.0	0.0103031753878	1242.0	0.023702480058	1798.0	0.0248408314743	4738.0	0.0354056789872
Nitrogen Metabolism	unclassifed Nitrogen Metabolism	Nitrilase	0.000115150795026	0.000120951821128	0.000324918591141	0.000153976763015	0.208218706725	0.613415521612	-0.000209767796114	-0.000602827555623	0.000183291963394	3.0	1.74572502492e-05	58.0	0.000285595236114	5.0	4.23998987151e-05	27.0	0.00051527130561	10.0	0.000138158128333	43.0	0.000321326339479
Nitrogen Metabolism	unclassifed Nitrogen Metabolism	Nitrogen_fixation	0.310371988796	0.0326204885696	0.102312166512	0.0507029878078	0.0120985329529	0.308109305867	0.208059822284	0.0812272346348	0.334892409933	55127.0	0.320788611495	54070.0	0.266243696839	40576.0	0.344083658053	8778.0	0.16752042669	6915.0	0.0955363457424	5872.0	0.0438797271028
Nitrogen Metabolism	unclassifed Nitrogen Metabolism	Nitrosative_stress	0.052077173013	0.00165062846915	0.0395264530323	0.00771619711507	0.142733513279	0.556369408906	0.0125507199807	-0.00963029424552	0.0347317342068	9325.0	0.0542629528578	10210.0	0.0502746096676	6096.0	0.0516939565135	2340.0	0.0446568464862	3279.0	0.0453020502804	3830.0	0.0286204623303
Nucleosides and Nucleotides	Detoxification Nucleosides and Nucleotides	Housecleaning_nucleoside_triphosphate_pyrophosphatases	0.0544884399984	0.000581187414571	0.0496699831681	0.00363182807756	0.198907199411	0.60948569659	0.00481845683028	-0.00586547432311	0.0155023879837	9445.0	0.0549612428678	11136.0	0.0548342853339	6329.0	0.0536697917936	2627.0	0.0501339896236	3899.0	0.0538678542371	6023.0	0.0450081056437
Nucleosides and Nucleotides	Detoxification Nucleosides and Nucleotides	Nucleoside_triphosphate_pyrophosphohydrolase_MazG	0.0146746352985	0.00338533697375	0.0190066967014	0.00253094547076	0.226266900078	0.614459401635	-0.00433206140294	-0.0128990311163	0.00423490831043	2943.0	0.0171255624944	2008.0	0.00988750403649	2006.0	0.0170108393645	935.0	0.017843654472	1630.0	0.0225197749183	2229.0	0.0166566607139
Nucleosides and Nucleotides	Detoxification Nucleosides and Nucleotides	Nudix_proteins_(nucleoside_triphosphate_hydrolases)	0.0781989638875	0.0035985776364	0.0678130270199	0.00442620275594	0.0641918020422	0.443155452653	0.0103859368676	-0.000999737403428	0.0217716111386	14062.0	0.0818279510012	14885.0	0.0732945705096	9372.0	0.0794743701516	3863.0	0.073721964947	4824.0	0.0666474811079	8440.0	0.0630696350047
Nucleosides and Nucleotides	Purines	De_Novo_Purine_Biosynthesis	0.630217160803	0.0024839020869	0.627758019031	0.0475910876002	0.948434586964	0.979194627622	0.00245914177293	-0.141780449602	0.146698733148	107838.0	0.627518317456	127866.0	0.629619318292	74707.0	0.633513846662	34187.0	0.652428893514	48470.0	0.669652448031	75099.0	0.561192715547
Nucleosides and Nucleotides	Purines	Purine_conversions	0.46736215193	0.0164719831344	0.516520985086	0.0471525464606	0.275604869731	0.622964853475	-0.0491588331562	-0.176103045649	0.0777853793363	84257.0	0.490298511414	91869.0	0.452368081837	54177.0	0.459419862538	26207.0	0.500137596523	42031.0	0.580692429197	62726.0	0.468732929538
Nucleosides and Nucleotides	Purines	Purine_nucleotide_synthesis_regulator	0.000210153322253	0.00013692798061	7.15530066556e-05	4.89915255517e-05	0.286684751887	0.630596402423	0.000138600315598	-0.000228594968994	0.00050579560019	10.0	5.81908341639e-05	37.0	0.000182190064417	46.0	0.000390079068179	7.0	0.00013358885701	1.0	1.38158128333e-05	9.0	6.72543501235e-05
Nucleosides and Nucleotides	Purines	Purine_Utilization	0.0923072215961	0.00396591411974	0.0691000330338	0.0313073315274	0.404646662663	0.679948790926	0.0232071885623	-0.0700001505297	0.116414527654	16088.0	0.0936174140028	17654.0	0.0869292810061	11365.0	0.0963749697795	3190.0	0.0608783505517	2572.0	0.0355342706073	14839.0	0.110887477942
Nucleosides and Nucleotides	Purines	Xanthine_Metabolism_in_Bacteria	0.00988629726864	0.00172861877777	0.00762951900778	0.00250969942713	0.36097626574	0.660828754854	0.00225677826087	-0.0040381251945	0.00855168171623	1676.0	0.00975278380586	1592.0	0.00783909682575	1423.0	0.0120670111743	422.0	0.00805349966546	316.0	0.00436579685533	1401.0	0.0104692605026
Nucleosides and Nucleotides	Purines	Xanthosine_utilization_(xap_region)	0.00348436223566	0.000770307487706	0.00677926086358	0.0036812113792	0.332343338591	0.649941068302	-0.00329489862792	-0.0138995881296	0.00730979087373	747.0	0.00434685531204	503.0	0.00247680006492	428.0	0.00362943133001	275.0	0.00524813366825	858.0	0.011853967411	433.0	0.0032356815115
Nucleosides and Nucleotides	Pyrimidines	De_Novo_Pyrimidine_Synthesis	0.366434365651	0.00852783502124	0.369190815934	0.0273156452481	0.902291124743	0.953019012862	-0.00275645028292	-0.0776165523372	0.0721036517714	60983.0	0.354865163981	76191.0	0.375168735082	43546.0	0.36926919789	19643.0	0.374869416892	28912.0	0.399442780637	44597.0	0.333260250273
Nucleosides and Nucleotides	Pyrimidines	Novel_non-oxidative_pathway_of_Uracil_catabolism	0.104937034568	0.0237090482329	0.0845862080383	0.011316967468	0.356716625382	0.659350407561	0.0203508265302	-0.0403587241638	0.0810603772241	14620.0	0.0850749995476	28079.0	0.13826256267	10787.0	0.091473541488	4483.0	0.0855541208536	5086.0	0.0702672240702	13106.0	0.0979372791909
Nucleosides and Nucleotides	Pyrimidines	pyrimidine_conversions	0.326053692403	0.0123813031101	0.375804564418	0.0249986159339	0.0881539598078	0.5001209799	-0.0497508720152	-0.113441649769	0.0139399057383	56299.0	0.327608577259	69126.0	0.34038028089	36577.0	0.310172219061	18268.0	0.348628748551	29602.0	0.408975691492	49488.0	0.369809253212
Nucleosides and Nucleotides	Pyrimidines	Pyrimidine_utilization	0.0188153561278	0.000635778506783	0.0393163130884	0.0109133017435	0.116791274628	0.529022927762	-0.0205009569606	-0.0535463042692	0.012544390348	3104.0	0.0180624349245	3984.0	0.0196174382875	2213.0	0.0187661951713	2089.0	0.0398667317562	1859.0	0.0256835960571	7012.0	0.0523986114517
Nucleosides and Nucleotides	unclassifed Nucleosides and Nucleotides	Adenosyl_nucleosidases	0.0159132480228	0.00201001020253	0.020080146961	0.00413896839861	0.293295876425	0.631799011998	-0.00416689893814	-0.0147398134604	0.00640601558412	2516.0	0.0146408138756	3808.0	0.0187508044676	1692.0	0.0143481257252	836.0	0.0159543263515	1863.0	0.0257388593085	2482.0	0.0185472552229
Nucleosides and Nucleotides	unclassifed Nucleosides and Nucleotides	AMP_to_3-phosphoglycerate	0.0153589812342	0.00481388687249	0.00729400003652	0.00308964263891	0.129085561051	0.545874734188	0.00806498119771	-0.00397656845098	0.0201065308464	2658.0	0.0154671237208	1911.0	0.00940987062437	2500.0	0.0211999493576	579.0	0.011049706887	532.0	0.00735001242732	466.0	0.00348228079528
Nucleosides and Nucleotides	unclassifed Nucleosides and Nucleotides	Hydantoin_metabolism	0.0245575467054	0.00515840385599	0.0432759654609	0.0234664425884	0.376706024541	0.662124392828	-0.0187184187555	-0.0859907270109	0.0485538894999	3661.0	0.0213036643874	6466.0	0.0318389447709	2421.0	0.0205300309579	1917.0	0.0365842626983	1337.0	0.0184717417581	10006.0	0.0747718919261
Nucleosides and Nucleotides	unclassifed Nucleosides and Nucleotides	Pseudouridine_catabolism	0.00337593314445	0.000364185196715	0.0031278334294	0.000525413591868	0.615687414088	0.772812460618	0.000248099715048	-0.00107035815819	0.00156655758829	511.0	0.00297355162577	783.0	0.00385553568754	389.0	0.00329871212004	199.0	0.00379774036357	182.0	0.00251447793566	411.0	0.00307128198897
Nucleosides and Nucleotides	unclassifed Nucleosides and Nucleotides	Ribonucleotide_reduction	0.162154056831	0.00362119872872	0.199262883389	0.00386882303885	0.000596275412617	0.22777720762	-0.037108826558	-0.0475302479034	-0.0266874052125	28300.0	0.164680060684	31891.0	0.15703306336	19428.0	0.164749046447	10368.0	0.197864181354	14805.0	0.204543108997	26146.0	0.195381359814
Phages, Prophages, Transposable elements, Plasmids	Gene Transfer Agent (GTA)	Gene_Transfer_Agent	0.00267465725146	0.00208092413663	0.0139409628636	0.00669153227746	0.130231537824	0.542710335805	-0.0112663056122	-0.029615757554	0.00708314632965	184.0	0.00107071134862	1140.0	0.00561342360638	158.0	0.0013398367994	726.0	0.0138550728842	419.0	0.00578882557716	2968.0	0.0221789901296
Phages, Prophages, Transposable elements, Plasmids	Pathogenicity islands	Listeria_Pathogenicity_Island_LIPI-1_extended	0.00019862386701	5.86365573834e-05	0.000296300887179	5.22587196709e-05	0.154390408972	0.570746479618	-9.76770201689e-05	-0.000252681348344	5.73273080058e-05	34.0	0.000197848836157	55.0	0.000270823068729	15.0	0.000127199696145	19.0	0.00036259832617	17.0	0.000234868818166	39.0	0.000291435517202
Phages, Prophages, Transposable elements, Plasmids	Pathogenicity islands	Staphylococcal_pathogenicity_islands_SaPI	0.160698594142	0.00276944336018	0.181104811311	0.00699622086718	0.0397659956654	0.376626702749	-0.020406217169	-0.0388555782352	-0.0019568561028	28153.0	0.163824655422	31903.0	0.15709215203	19007.0	0.161178974976	9359.0	0.178608301822	13799.0	0.190644401287	23293.0	0.174061730825
Phages, Prophages, Transposable elements, Plasmids	Pathogenicity islands	Vibrio_pathogenicity_island	9.55099115939e-05	4.38759899493e-05	6.1947665119e-05	3.74617405484e-05	0.457954415819	0.681578909778	3.35622464749e-05	-8.0809141975e-05	0.000147933634925	20.0	0.000116381668328	7.0	3.44683905655e-05	16.0	0.000135679675888	6.0	0.00011450473458	3.0	4.14474384999e-05	4.0	2.98908222771e-05
Phages, Prophages, Transposable elements, Plasmids	Phages, Prophages	Listeria_phi-A118-like_prophages	0.00107404467879	0.000103596428158	0.0010878416435	0.000620472033985	0.977940050946	0.99178698972	-1.37969647142e-05	-0.00183407453512	0.00180648060569	161.0	0.000936872430038	223.0	0.0010980644423	140.0	0.00118719716402	34.0	0.00064886016262	47.0	0.000649343203166	263.0	0.00196532156472
Phages, Prophages, Transposable elements, Plasmids	Phages, Prophages	Phage_baseplate_proteins	0.000685237772637	0.00047455010872	0.000910042523832	0.000597965494572	0.69949159088	0.822171654511	-0.000224804751195	-0.00175451114844	0.00130490164605	80.0	0.000465526673311	273.0	0.00134426723205	29.0	0.000245919412548	33.0	0.00062977604019	26.0	0.000359211133666	233.0	0.00174114039764
Phages, Prophages, Transposable elements, Plasmids	Phages, Prophages	Phage_capsid_proteins	0.011523852305	0.00122652457006	0.00843975232999	0.00408652589556	0.399919019332	0.676967793433	0.00308409997502	-0.00818173066825	0.0143499306183	1692.0	0.00984588914053	2588.0	0.0127434563976	1413.0	0.0119822113769	436.0	0.00832067737948	253.0	0.00349540064683	1807.0	0.0135031789637
Phages, Prophages, Transposable elements, Plasmids	Phages, Prophages	Phage_DNA_synthesis	0.0229006107664	0.000271246850976	0.0246031917834	0.0011056436153	0.154907996545	0.570818533891	-0.00170258101702	-0.00483391335634	0.0014287513223	4001.0	0.023282152749	4619.0	0.0227442137174	2674.0	0.0226754658328	1361.0	0.0259734906272	1684.0	0.0232658288113	3288.0	0.0245702559118
Phages, Prophages, Transposable elements, Plasmids	Phages, Prophages	Phage_Dual_Exonuclease_Exclusion	0.000553059192262	0.000263174407646	0.000417003901501	0.000220308351256	0.605848322914	0.767184727138	0.000136055290761	-0.000546065291597	0.00081817587312	159.0	0.000925234263205	75.0	0.00036930418463	43.0	0.00036463912895	37.0	0.00070611252991	27.0	0.0003730269465	23.0	0.000171872228093
Phages, Prophages, Transposable elements, Plasmids	Phages, Prophages	Phage_Ea_cluster	1.64135193169e-06	2.32122216242e-06	7.47270556927e-06	1.05680015637e-05	0.519427771366	0.712891288605	-5.83135363758e-06	-3.61295809552e-05	2.446687368e-05	0.0	0.0	1.0	4.92405579507e-06	0.0	0.0	0.0	0.0	0.0	0.0	3.0	2.24181167078e-05
Phages, Prophages, Transposable elements, Plasmids	Phages, Prophages	Phage_entry_and_exit	0.0124149736992	0.00113218366194	0.0129378025341	0.0077705656496	0.933255662955	0.971399627381	-0.000522828834822	-0.0235056123191	0.0224599546495	2135.0	0.012423743094	2802.0	0.0137972043378	1300.0	0.0110239736659	544.0	0.0103817626019	359.0	0.00495987680716	3141.0	0.0234717681931
Phages, Prophages, Transposable elements, Plasmids	Phages, Prophages	Phage_integration_and_excision	0.196935060526	0.0212849587295	0.171361230216	0.0444876002295	0.518648038434	0.712674642741	0.0255738303104	-0.088303819077	0.139451479698	34292.0	0.199548008515	34455.0	0.169658342419	26132.0	0.221598830645	11713.0	0.223532326022	8311.0	0.114823220458	23516.0	0.175728144167
Phages, Prophages, Transposable elements, Plasmids	Phages, Prophages	Phage_introns	0.00162197402739	0.00104840751583	0.00149794255675	0.00111368549394	0.914243588448	0.957699408008	0.000124031470641	-0.00288311763698	0.00313118057826	311.0	0.0018097349425	569.0	0.00280178774739	30.0	0.000254399392291	34.0	0.00064886016262	56.0	0.000773685518666	411.0	0.00307128198897
Phages, Prophages, Transposable elements, Plasmids	Phages, Prophages	Phage_neck_proteins	4.51935335816e-05	3.80098912247e-05	0.000675490981123	0.000527438663045	0.232632875249	0.615698094769	-0.000630297447542	-0.00222341143971	0.000962816544624	17.0	9.89244180786e-05	4.0	1.96962231803e-05	2.0	1.6959959486e-05	25.0	0.00047710306075	11.0	0.000151973941166	187.0	0.00139739594145
Phages, Prophages, Transposable elements, Plasmids	Phages, Prophages	Phage_nin_genes_-_N-independent_survival	0.00010394880411	6.27173716887e-05	0.000241292598782	0.000232882218643	0.495753887979	0.698811753534	-0.000137343794672	-0.000789204897123	0.00051451730778	33.0	0.000192029752741	14.0	6.89367811309e-05	6.0	5.08798784581e-05	6.0	0.00011450473458	3.0	4.14474384999e-05	76.0	0.000567925623265
Phages, Prophages, Transposable elements, Plasmids	Phages, Prophages	Phage_packaging_machinery	0.0493769731504	0.0190110814356	0.0645169831076	0.044477274911	0.690962458767	0.819713227481	-0.0151400099572	-0.130961267139	0.100681247224	5907.0	0.0343733257406	15475.0	0.0761997634287	4429.0	0.0375578302819	2483.0	0.0473858759937	1496.0	0.0206684559986	16794.0	0.12549661733
Phages, Prophages, Transposable elements, Plasmids	Phages, Prophages	Phage_regulation_of_gene_expression	0.139441078848	0.00348155126251	0.142619466424	0.00428631811903	0.463125397886	0.687489256447	-0.00317838757653	-0.0142017095923	0.00784493443921	23728.0	0.138075211304	29289.0	0.144220670182	16041.0	0.136027355058	7252.0	0.138398055862	10203.0	0.140962738338	19872.0	0.148497605073
Phages, Prophages, Transposable elements, Plasmids	Phages, Prophages	Phage_replication	0.201002750518	0.00581242575136	0.208763425991	0.00761515065361	0.319918211646	0.635400815506	-0.00776067547347	-0.0270958023372	0.0115744513903	35228.0	0.204994670592	41679.0	0.205229721483	22734.0	0.192783859478	10375.0	0.197997770211	15518.0	0.214393783547	28624.0	0.213898724215
Phages, Prophages, Transposable elements, Plasmids	Phages, Prophages	Phage_tail_fiber_proteins	0.00686590603398	0.00415405319114	0.00419956338441	0.00136154729859	0.465185125063	0.686987310982	0.00266634264956	-0.00863235239153	0.0139650376907	633.0	0.00368347980257	2586.0	0.012733608286	493.0	0.00418063001331	185.0	0.00353056264955	215.0	0.00297039975916	816.0	0.00609772774453
Phages, Prophages, Transposable elements, Plasmids	Phages, Prophages	Phage_tail_proteins_2	0.00698356194991	0.00354086365618	0.00382561659468	0.00157063008106	0.339010382942	0.649675416139	0.00315794535524	-0.00600860161515	0.0123244923256	785.0	0.00456798048186	2435.0	0.011990075861	518.0	0.00439262950689	206.0	0.00393132922058	134.0	0.00185131891966	762.0	0.00569420164379
Phages, Prophages, Transposable elements, Plasmids	Phages, Prophages	Prophage_lysogenic_conversion_modules	0.0015348930527	0.000757321855085	0.00264041290067	0.00221905732256	0.562042627541	0.735274944249	-0.00110551984798	-0.00710233749751	0.00489129780156	179.0	0.00104161593153	529.0	0.00260482551559	113.0	0.000958237710962	84.0	0.00160306628412	43.0	0.000594079951833	766.0	0.00572409246606
Phages, Prophages, Transposable elements, Plasmids	Phages, Prophages	Prophage-encoded_Rst_operon	3.65236037136e-05	2.14609408814e-05	2.41559530274e-05	1.84685711764e-05	0.570879179666	0.738405801239	1.23676506862e-05	-4.37092319825e-05	6.84445333548e-05	2.0	1.16381668328e-05	13.0	6.40127253359e-05	4.0	3.39199189721e-05	0.0	0.0	2.0	2.76316256666e-05	6.0	4.48362334156e-05
Phages, Prophages, Transposable elements, Plasmids	Phages, Prophages	r1t-like_streptococcal_phages	0.0995401562622	0.0168820307712	0.134413335783	0.0524114360362	0.45074051282	0.684170367804	-0.0348731795212	-0.177818391764	0.108072032721	15785.0	0.0918542317277	24971.0	0.122958597259	9883.0	0.0838076398003	7109.0	0.135669026355	5038.0	0.0696040650542	26492.0	0.197966915941
Phages, Prophages, Transposable elements, Plasmids	Phages, Prophages	Staphylococcal_phi-Mu50B-like_prophages	0.0274079817633	0.00384920549338	0.0492538326486	0.00731046970995	0.0327978205124	0.361406752954	-0.0218458508854	-0.0403348782721	-0.00335682349868	5623.0	0.0327207060503	4818.0	0.0237241008206	3040.0	0.0257791384188	2429.0	0.0463553333824	4292.0	0.0592974686806	5635.0	0.0421086958829
Phages, Prophages, Transposable elements, Plasmids	Phages, Prophages	T7-like_phage_core_proteins	1.88002596404e-05	2.00315322254e-05	0.000554787966802	0.000682112674531	0.382143665459	0.665557204583	-0.000535987707161	-0.00260874379284	0.00153676837852	8.0	4.65526673311e-05	2.0	9.84811159013e-06	0.0	0.0	7.0	0.00013358885701	1.0	1.38158128333e-05	203.0	0.00151695923056
Phages, Prophages, Transposable elements, Plasmids	Plasmid related functions	F_plasmid_replication	8.80333518876e-05	4.5765767039e-05	0.0314600810026	0.0442823945133	0.421917009245	0.687790743378	-0.0313720476507	-0.166098147315	0.103354052014	9.0	5.23717507475e-05	12.0	5.90886695408e-05	18.0	0.000152639635374	4930.0	0.0940847235798	3.0	4.14474384999e-05	34.0	0.000254071989355
Phages, Prophages, Transposable elements, Plasmids	Plasmid related functions	Plasmid-encoded_T-DNA_transfer	0.0249259488483	0.00920870986641	0.0317800199366	0.0068514463474	0.449589597444	0.685145849297	-0.00685407108822	-0.030141200419	0.0164330582425	2449.0	0.0142509352867	7458.0	0.0367236081196	2807.0	0.0238033031387	1925.0	0.0367369356777	1599.0	0.0220914847205	4886.0	0.0365116394115
Phages, Prophages, Transposable elements, Plasmids	Transposable elements	CBSS-203122.12.peg.188	0.149486863357	0.0408070926494	0.115505881133	0.0080369092471	0.359917309032	0.662062979375	0.0339809822241	-0.0842268367504	0.152188801199	20329.0	0.118296146772	24986.0	0.123032458096	24426.0	0.207131985203	6094.0	0.116298642088	7621.0	0.105290309603	16718.0	0.124928691707
Phages, Prophages, Transposable elements, Plasmids	Transposable elements	Conjugative_transposon,_Bacteroidales	0.0127551438808	0.0109858865484	0.0195503184506	0.00382722361463	0.480724705348	0.695594081223	-0.00679517456983	-0.0363846508776	0.022794301738	1077.0	0.00626715283945	5732.0	0.0282246878173	445.0	0.00377359098565	827.0	0.0157825692496	1795.0	0.0247993840358	2418.0	0.0180690020665
Phages, Prophages, Transposable elements, Plasmids	Transposable elements	Tn552	0.0194246522801	0.00220159835033	0.0168738852292	0.0068790266053	0.659481107993	0.803151274985	0.00255076705085	-0.0162296293472	0.0213311634489	3081.0	0.0179285960059	4577.0	0.022537403374	2100.0	0.0178079574604	558.0	0.0106489403159	978.0	0.013511864951	3541.0	0.0264608504208
Phages, Prophages, Transposable elements, Plasmids	unclassifed Phages, Prophages, Transposable elements, Plasmids	Integrons	0.0212232759087	0.00659263999406	0.0188964102745	0.00295316144089	0.682022944956	0.815864608476	0.00232686563427	-0.0147140857616	0.0193678170302	3064.0	0.0178296715878	6182.0	0.0304405129251	1816.0	0.0153996432133	872.0	0.016641354759	1229.0	0.0169796339721	3087.0	0.0230682420923
Phosphorus Metabolism	unclassifed Phosphorus Metabolism	Alkylphosphonate_utilization	0.0307522154752	0.00757111576858	0.0338142068243	0.00261409632883	0.633622651364	0.786708080675	-0.00306199134913	-0.0234838119006	0.0173598292024	4085.0	0.0237709557559	8382.0	0.0412734356743	3209.0	0.0272122549954	1593.0	0.030401007031	2482.0	0.0342908474523	4918.0	0.0367507659897
Phosphorus Metabolism	unclassifed Phosphorus Metabolism	High_affinity_phosphate_transporter_and_control_of_PHO_regulon	0.266556769175	0.0135501428877	0.256661739422	0.0128506788623	0.495426930947	0.699210914859	0.00989502975343	-0.0268086233722	0.046598682879	48659.0	0.283150779958	50763.0	0.249959844325	31434.0	0.266559683242	14058.0	0.268284593121	17281.0	0.238751061573	35188.0	0.262949563572
Phosphorus Metabolism	unclassifed Phosphorus Metabolism	P_uptake_(cyanobacteria)	0.223795268039	0.00620508036552	0.233635096761	0.00657923806798	0.198946547603	0.607980649476	-0.00983982872212	-0.0276188828996	0.00793922545539	39047.0	0.22721775016	46523.0	0.229081847754	25364.0	0.215086206202	12455.0	0.237692744866	16239.0	0.2243549846	31964.0	0.238857560816
Phosphorus Metabolism	unclassifed Phosphorus Metabolism	Phosphate_metabolism	0.563561019026	0.0188978486197	0.593276748895	0.0182600443853	0.185107955354	0.595881227067	-0.0297157298688	-0.081330726524	0.0218992667864	100597.0	0.585382334438	109521.0	0.539287514732	66747.0	0.566013207908	31744.0	0.605806382418	41073.0	0.567456880503	81171.0	0.606566983763
Phosphorus Metabolism	unclassifed Phosphorus Metabolism	Phosphate-binding_DING_proteins	0.00337384435303	0.00093352727775	0.00242066339438	0.0014899637755	0.493554358943	0.69915116854	0.000953180958649	-0.00277382749196	0.00468018940926	577.0	0.00335761113125	919.0	0.00452520727567	264.0	0.00223871465216	130.0	0.0024809359159	41.0	0.000566448326166	564.0	0.00421460594107
Phosphorus Metabolism	unclassifed Phosphorus Metabolism	Phosphoenolpyruvate_phosphomutase	0.00323137075319	0.00019167019356	0.00514797639629	0.00228582900046	0.35738252888	0.659517517064	-0.0019166056431	-0.00880357655546	0.00497036526927	528.0	0.00307247604385	711.0	0.00350100367029	368.0	0.00312063254543	243.0	0.00463744175049	191.0	0.00263882025116	1093.0	0.00816766718722
Phosphorus Metabolism	unclassifed Phosphorus Metabolism	Phosphonate_metabolism	0.00422214630699	0.000542060339894	0.00502001420871	0.00327255840463	0.764641767632	0.861631726358	-0.000797867901729	-0.010403654534	0.00880791873052	655.0	0.00381149963773	1013.0	0.0049880685204	456.0	0.00386687076282	224.0	0.00427484342432	104.0	0.00143684453466	1251.0	0.00934835466716
Photosynthesis	Electron transport and photophosphorylation	Photosystem_I	0.000936427893077	0.000423173683173	0.000361120977733	0.000225593617781	0.18678745482	0.597928556489	0.000575306915344	-0.000493545200655	0.00164415903134	109.0	0.000634280092386	130.0	0.000640127253359	181.0	0.00153487633349	11.0	0.00020992534673	14.0	0.000193421379666	91.0	0.000680016206804
Photosynthesis	Electron transport and photophosphorylation	Photosystem_I-type_photosynthetic_reaction_center	2.82665991434e-06	3.99750078708e-06	0.0	0.0	0.42264973081	0.676475686465	2.82665991434e-06	-9.33547608263e-06	1.49887959113e-05	0.0	0.0	0.0	0.0	1.0	8.47997974302e-06	0.0	0.0	0.0	0.0	0.0	0.0
Photosynthesis	Electron transport and photophosphorylation	Photosystem_II	0.000684766891974	0.00032092703141	6.6877817355e-05	8.49976071229e-05	0.104104498255	0.509845106838	0.000617889074619	-0.000282392941004	0.00151817109024	135.0	0.000785576261212	51.0	0.000251126845548	120.0	0.00101759756916	0.0	0.0	1.0	1.38158128333e-05	25.0	0.000186817639232
Photosynthesis	Electron transport and photophosphorylation	Photosystem_II-type_photosynthetic_reaction_center	0.000269828742859	9.44559081933e-05	0.00152345389953	0.000787283923177	0.151310591115	0.570401109926	-0.00125362515667	-0.00360252399938	0.00109527368603	30.0	0.000174572502492	48.0	0.000236354678163	47.0	0.000398559047922	132.0	0.00251910416076	43.0	0.000594079951833	195.0	0.00145717758601
Photosynthesis	Light-harvesting complexes	Bacterial_light-harvesting_proteins	5.89791816197e-05	3.84991605046e-05	0.000120886217252	5.69048651893e-05	0.28030952773	0.623756735493	-6.19070356321e-05	-0.000204481508896	8.0667437632e-05	3.0	1.74572502492e-05	10.0	4.92405579507e-05	13.0	0.000110239736659	9.0	0.00017175710187	3.0	4.14474384999e-05	20.0	0.000149454111385
Photosynthesis	Light-harvesting complexes	Chlorosome	0.000115273439963	4.07888185612e-05	0.000414283670185	0.000227495949736	0.201116052927	0.600205720453	-0.000299010230222	-0.000963046901002	0.000365026440558	19.0	0.000110562584911	34.0	0.000167417897032	8.0	6.78398379442e-05	7.0	0.00013358885701	50.0	0.000690790641666	56.0	0.000418471511879
Photosynthesis	Light-harvesting complexes	Phycobilisome	0.000176512196964	0.00024962594287	9.9636074257e-06	1.40906687516e-05	0.445067358138	0.684627103927	0.000166548589538	-0.00058953383772	0.000922631016796	91.0	0.000529536590891	0.0	0.0	0.0	0.0	0.0	0.0	0.0	0.0	4.0	2.98908222771e-05
Photosynthesis	unclassifed Photosynthesis	Bacteriorhodopsin	0.000176604305434	9.68522261106e-05	0.000170289346204	0.000124666153847	0.957757207519	0.984385434813	6.31495922974e-06	-0.000311231956414	0.000323861874874	47.0	0.00027349692057	9.0	4.43165021556e-05	25.0	0.000211999493576	18.0	0.00034351420374	4.0	5.52632513333e-05	15.0	0.000112090583539
Photosynthesis	unclassifed Photosynthesis	Proteorhodopsin	0.077245602642	0.00130725769481	0.0945263823768	0.00734501175408	0.0754137298068	0.477481405296	-0.0172807797348	-0.0387319024031	0.00417034293361	13331.0	0.0775742010238	15974.0	0.0786568672704	8904.0	0.0755057396319	4537.0	0.0865846634649	7549.0	0.104295571079	12405.0	0.0926989125868
Potassium metabolism	unclassifed Potassium metabolism	Glutathione-regulated_potassium-efflux_system_and_associated_functions	0.0744023092464	0.00783649602658	0.0496397316181	0.00694418741723	0.0293462238026	0.369568928327	0.0247625776283	0.00408848198054	0.045436673276	11635.0	0.0677050355497	17343.0	0.0853978996538	8267.0	0.0701039925356	3056.0	0.058321078146	2991.0	0.0413230961844	6594.0	0.0492750205238
Potassium metabolism	unclassifed Potassium metabolism	Hyperosmotic_potassium_uptake	0.00971429792667	0.00241155478556	0.00204494204666	0.0005959547833	0.0393953246942	0.3793869084	0.00766935588001	0.000845448251532	0.0144932635085	1848.0	0.0107536661535	1296.0	0.00638157631041	1416.0	0.0120076513161	149.0	0.00284353424207	136.0	0.00187895054533	189.0	0.00141234135259
Potassium metabolism	unclassifed Potassium metabolism	pH_adaptation_potassium_efflux_system	1.74411258909e-05	9.6917672549e-06	2.09302525135e-05	6.69116977158e-06	0.699298528435	0.822788617645	-3.48912662252e-06	-2.78023231597e-05	2.08240699147e-05	1.0	5.81908341639e-06	6.0	2.95443347704e-05	2.0	1.6959959486e-05	1.0	1.908412243e-05	1.0	1.38158128333e-05	4.0	2.98908222771e-05
Potassium metabolism	unclassifed Potassium metabolism	Potassium_homeostasis	0.387932495213	0.0123682440721	0.303184535802	0.0330719836335	0.0543636303056	0.420950813042	0.0847479594114	-0.00329283353541	0.172788752358	65277.0	0.379852308171	82332.0	0.405407361719	44639.0	0.378537815749	16392.0	0.312826934872	18727.0	0.258728726929	45231.0	0.337997945604
Protein Metabolism	Protein biosynthesis	Nucleolar_protein_complex	0.00784249071999	0.00049173452438	0.0185968851526	0.00226020834839	0.0176924575169	0.343653496854	-0.0107543944326	-0.0172406516971	-0.00426813716822	1429.0	0.00831547020202	1455.0	0.00716450118182	949.0	0.00804750077613	843.0	0.0160879152085	1561.0	0.0215664838328	2427.0	0.0181362564166
Protein Metabolism	Protein biosynthesis	Programmed_frameshift	0.0644006757493	0.00173905643571	0.0611501839702	0.00395159051428	0.371522167631	0.658059357196	0.00325049177906	-0.00699198025961	0.0134929638177	10666.0	0.0620663437192	13452.0	0.0662383985552	7653.0	0.0648972849734	3216.0	0.0613745377348	4768.0	0.0658737955892	7521.0	0.0562022185865
Protein Metabolism	Protein biosynthesis	Pyrrolysine	8.88389192073e-05	6.60471299155e-05	7.47270556927e-06	1.05680015637e-05	0.221394007553	0.611367548567	8.1366213638e-05	-0.000112929396542	0.000275661823818	1.0	5.81908341639e-06	34.0	0.000167417897032	11.0	9.32797771733e-05	0.0	0.0	0.0	0.0	3.0	2.24181167078e-05
Protein Metabolism	Protein biosynthesis	Ribosomal_protein_paralogs	5.65331982868e-06	7.99500157416e-06	2.05537197451e-05	5.28234777124e-06	0.103176595414	0.507469434955	-1.49003999164e-05	-3.49114272106e-05	5.11062737781e-06	0.0	0.0	0.0	0.0	2.0	1.6959959486e-05	1.0	1.908412243e-05	2.0	2.76316256666e-05	2.0	1.49454111385e-05
Protein Metabolism	Protein biosynthesis	Ribosome_activity_modulation	0.00923010060374	0.000196641661717	0.00864020346823	0.00224928722845	0.746749062664	0.849825646289	0.000589897135515	-0.00618135531698	0.00736114958801	1545.0	0.00899048387832	1874.0	0.00922768055996	1117.0	0.00947213737296	499.0	0.00952297709256	785.0	0.0108454130742	743.0	0.00555222023797
Protein Metabolism	Protein biosynthesis	Ribosome_biogenesis_bacterial	0.233571627426	0.00325135398384	0.214417797605	0.0201484845802	0.310111248022	0.633489287403	0.0191538298216	-0.0400868945219	0.0783945541651	40534.0	0.2358707272	46501.0	0.228973518526	27815.0	0.235870636552	11615.0	0.221662082024	16985.0	0.234661580974	25015.0	0.186929729815
Protein Metabolism	Protein biosynthesis	Ribosome_LSU_bacterial	0.472241971232	0.00417583978276	0.478141204252	0.0672893438438	0.912755072686	0.95701492525	-0.00589923302	-0.209521416906	0.197722950866	82074.0	0.477595452316	94923.0	0.467406148235	55628.0	0.471724313145	23229.0	0.443305079926	41420.0	0.572250967556	56053.0	0.418867565274
Protein Metabolism	Protein biosynthesis	Ribosome_LSU_chloroplast	0.000528980875364	3.52695990834e-05	0.000641327281078	0.000170575516685	0.451392813005	0.683350282303	-0.000112346405714	-0.000604289842577	0.000379597031149	89.0	0.000517898424058	100.0	0.000492405579507	68.0	0.000576638622526	21.0	0.00040076657103	54.0	0.000746053892999	104.0	0.000777161379204
Protein Metabolism	Protein biosynthesis	Ribosome_LSU_eukaryotic_and_archaeal	0.00247400864713	0.00123879999352	0.00479460151228	0.00189917015706	0.232346148923	0.616362700616	-0.00232059286514	-0.00707242780135	0.00243124207106	709.0	0.00412573014222	232.0	0.00114238094446	254.0	0.00215391485473	201.0	0.00383590860843	539.0	0.00744672311716	415.0	0.00310117281125
Protein Metabolism	Protein biosynthesis	Ribosome_LSU_mitochondrial	0.000558186355197	0.00042624025884	0.00127270782015	0.00114328906048	0.478028950301	0.695204539398	-0.00071452146495	-0.00375963850959	0.00233059557969	193.0	0.00112308309936	19.0	9.35570601063e-05	54.0	0.000457918906123	35.0	0.00066794428505	208.0	0.00287368906933	37.0	0.000276490106063
Protein Metabolism	Protein biosynthesis	Ribosome_SSU_bacterial	0.368181089186	0.00799062406033	0.397253402125	0.0516327988088	0.510486928291	0.708254261285	-0.029072312939	-0.181271315029	0.123126689151	64251.0	0.373881928586	72477.0	0.356880791859	44078.0	0.373780547113	19962.0	0.380957251947	33805.0	0.46704355283	46002.0	0.343759401598
Protein Metabolism	Protein biosynthesis	Ribosome_SSU_chloroplast	0.000516171333895	0.000244862622753	0.000318380846526	0.000141451868599	0.391335800916	0.670359981838	0.000197790487369	-0.000416536813459	0.000812117788196	69.0	0.000401516755731	59.0	0.000290519291909	101.0	0.000856477954045	10.0	0.0001908412243	18.0	0.000248684631	69.0	0.00051561668428
Protein Metabolism	Protein biosynthesis	Ribosome_SSU_eukaryotic_and_archaeal	0.00201831688648	0.00108340136843	0.00420883842671	0.00148139695319	0.173220237442	0.5855763779	-0.00219052154023	-0.00592798176029	0.00154693867983	597.0	0.00347399279958	178.0	0.000876481931522	201.0	0.00170447592835	160.0	0.0030534595888	456.0	0.00630001065199	438.0	0.00327304503934
Protein Metabolism	Protein biosynthesis	Ribosome_SSU_mitochondrial	0.000845617307942	0.000653891101109	0.0080849060505	0.0105545949402	0.434443071979	0.682016110258	-0.00723928874255	-0.0391787936744	0.0247002161893	282.0	0.00164098152342	8.0	3.93924463605e-05	101.0	0.000856477954045	55.0	0.00104962673365	1665.0	0.0230033283675	27.0	0.00020176305037
Protein Metabolism	Protein biosynthesis	rRNAs	0.147698252598	0.00623143653059	0.12111981393	0.0145608680203	0.107524259012	0.517742860623	0.0265784386676	-0.0113313837922	0.0644882611274	26765.0	0.15574776764	28547.0	0.140567020782	17309.0	0.146779969372	7034.0	0.134237717173	9287.0	0.128307453783	13491.0	0.100814270835
Protein Metabolism	Protein biosynthesis	Trans-translation_by_stalled_ribosomes	0.0171155159334	0.00176622015985	0.0180539125379	0.00175054255884	0.621851543985	0.776298332687	-0.000938396604511	-0.00582064748927	0.00394385428025	3288.0	0.0191331462731	3530.0	0.0173819169566	1749.0	0.0148314845705	958.0	0.0182825892879	1453.0	0.0200743760468	2115.0	0.015804772279
Protein Metabolism	Protein biosynthesis	Translation_elongation_factor_G_family	0.199219965131	0.024820847095	0.209339554974	0.0204066862171	0.679901159052	0.814176309585	-0.010119589843	-0.0741449206413	0.0539057409552	36681.0	0.213449798796	33370.0	0.164315741881	25931.0	0.219894354716	11300.0	0.215650583459	16689.0	0.230572100375	24328.0	0.181795981089
Protein Metabolism	Protein biosynthesis	Translation_elongation_factors_bacterial	0.41308126683	0.0276246360239	0.441779435361	0.0445077775315	0.489607110096	0.699613152332	-0.0286981685312	-0.140043215824	0.0826468787619	73204.0	0.425980182413	76095.0	0.374696025726	51718.0	0.43856759235	23326.0	0.445156239802	35794.0	0.494523204556	51609.0	0.385658861725
Protein Metabolism	Protein biosynthesis	Translation_elongation_factors_eukaryotic_and_archaeal	0.0259202415171	0.00207630783732	0.0284563852849	0.00601872602562	0.620225404026	0.775112664138	-0.00253614376776	-0.0187729252708	0.0137006377353	4915.0	0.0286007949915	4781.0	0.0235419107562	3021.0	0.0256180188037	1323.0	0.0252482939749	2670.0	0.036888220265	3109.0	0.0232326416149
Protein Metabolism	Protein biosynthesis	Translation_initiation_factors_bacterial	0.143222679451	0.00446603597765	0.143450821343	0.012683327811	0.982647270064	0.993045653874	-0.000228141891579	-0.0343299466021	0.0338736628189	24007.0	0.139698735577	30366.0	0.149523878273	16562.0	0.140445424504	7341.0	0.140096542759	11609.0	0.160387771182	17379.0	0.129868150088
Protein Metabolism	Protein biosynthesis	Translation_initiation_factors_eukaryotic_and_archaeal	0.0809169063515	0.00141061270208	0.0871210057632	0.00911064126615	0.4377295149	0.678806527843	-0.00620409941171	-0.0330589713277	0.0206507725043	13788.0	0.0802335221451	16832.0	0.0828817071426	9391.0	0.0796354897667	4503.0	0.0859358033022	7153.0	0.0988245091967	10251.0	0.0766027047906
Protein Metabolism	Protein biosynthesis	Translation_termination_factors_bacterial	0.243248150143	0.00337868203783	0.254525799897	0.0269893526652	0.615409243079	0.774159157595	-0.0112776497545	-0.091668536044	0.069113236535	42494.0	0.247276130696	49443.0	0.243460090676	28185.0	0.239008229057	13104.0	0.250078340323	20960.0	0.289579436986	29965.0	0.223919622383
Protein Metabolism	Protein biosynthesis	tRNA_aminoacylation,_Ala	0.0902718495767	0.000824362542292	0.0896448761101	0.00550540227139	0.887520901371	0.943505522237	0.000626973466643	-0.0156320625328	0.0168860094661	15456.0	0.0899397532837	18170.0	0.0894700937964	10779.0	0.0914057016501	4616.0	0.0880923091368	7023.0	0.0970284535284	11216.0	0.083813865665
Protein Metabolism	Protein biosynthesis	tRNA_aminoacylation,_Arg	0.0546662512556	0.000983482057868	0.0544440581922	0.00640775326031	0.965569300491	0.98710296018	0.000222193063397	-0.0186752023434	0.0191195884702	9408.0	0.0547459367814	11338.0	0.0558289446045	6300.0	0.0534238723811	2884.0	0.0550386090881	4486.0	0.0619777363703	6198.0	0.0463158291184
Protein Metabolism	Protein biosynthesis	tRNA_aminoacylation,_Asp_and_Asn	0.237281070566	0.00365437821802	0.248439730605	0.0130391551543	0.349963896609	0.654255506547	-0.0111586600395	-0.0474597947245	0.0251424746455	41242.0	0.239990638259	47139.0	0.232115066124	28271.0	0.239737507315	13027.0	0.248608862895	19132.0	0.264324131127	31098.0	0.232386197793
Protein Metabolism	Protein biosynthesis	tRNA_aminoacylation,_Cys	0.0462773878353	0.00254328254844	0.0477068399857	0.0052107074293	0.751109000278	0.851405454321	-0.0014294521504	-0.0147309829742	0.0118720786734	8512.0	0.0495320380403	9337.0	0.0459759089585	5109.0	0.0433242165071	2418.0	0.0461454080357	3961.0	0.0547244346328	5654.0	0.0422506772887
Protein Metabolism	Protein biosynthesis	tRNA_aminoacylation,_Glu_and_Gln	0.213815229041	0.00356699895841	0.221143483713	0.0124370126185	0.496740090376	0.698483611743	-0.00732825467219	-0.0418412388851	0.0271847295407	37359.0	0.217395137353	42434.0	0.208947383608	25366.0	0.215103166162	11467.0	0.218837631905	17183.0	0.237397111915	27727.0	0.207195707319
Protein Metabolism	Protein biosynthesis	tRNA_aminoacylation,_Gly	0.0929233208275	0.00395074697717	0.0834360612807	0.00452036794737	0.0903341930162	0.492966596174	0.00948725954681	-0.00238287467209	0.0213573937657	15263.0	0.0888166701843	18622.0	0.0916957670157	11587.0	0.0982575252824	4525.0	0.0863556539957	6290.0	0.0869014627216	10311.0	0.0770510671248
Protein Metabolism	Protein biosynthesis	tRNA_aminoacylation,_His	0.0400147692986	0.000791981050766	0.0386009023577	0.00276588200826	0.550000561011	0.730359957031	0.00141386694093	-0.00626328311023	0.00909101699209	6948.0	0.0404309915771	8267.0	0.0407071692578	4588.0	0.038906147061	1959.0	0.0373857958403	3071.0	0.0424283612111	4816.0	0.0359885500216
Protein Metabolism	Protein biosynthesis	tRNA_aminoacylation,_Ile	0.0999341421316	0.00159414132954	0.109885726791	0.00962463126632	0.279782285334	0.623794745123	-0.00995158465944	-0.0382023869251	0.0182992176062	17263.0	0.100454837017	20628.0	0.101573422941	11530.0	0.0977741664371	5681.0	0.108416899525	8855.0	0.122339022639	13235.0	0.0989012582093
Protein Metabolism	Protein biosynthesis	tRNA_aminoacylation,_Leu	0.0966510944007	0.00158482376282	0.099920121583	0.00300276720792	0.265615430115	0.625041648689	-0.00326902718229	-0.0108614230719	0.00432336870736	16994.0	0.0988895035781	19421.0	0.095630087596	11254.0	0.095433692028	5294.0	0.101031344144	7449.0	0.102913989795	12822.0	0.0958150308092
Protein Metabolism	Protein biosynthesis	tRNA_aminoacylation,_Lys	0.0548623274066	0.00121742886369	0.0623825461932	0.00796426035029	0.31265743184	0.634168879449	-0.00752021878654	-0.0310134916525	0.0159730540794	9722.0	0.0565731289741	11002.0	0.0541744618573	6349.0	0.0538393913885	3305.0	0.0630730246311	5195.0	0.0717731476691	6999.0	0.0523014662793
Protein Metabolism	Protein biosynthesis	tRNA_aminoacylation,_Met	0.0712264662796	0.00278451403537	0.0755214560421	0.0127409812258	0.683645798957	0.816102172505	-0.00429498976249	-0.0408417972071	0.0322518176821	12575.0	0.0731749739611	14869.0	0.0732157856169	7935.0	0.0672886392609	3921.0	0.074828844048	6620.0	0.0914606809565	8066.0	0.0602748431218
Protein Metabolism	Protein biosynthesis	tRNA_aminoacylation,_Phe	0.0964898643695	0.00361901883326	0.0949331945803	0.006586899661	0.788066266257	0.880237759387	0.00155666978922	-0.0150322280716	0.0181455676501	16767.0	0.0975685716425	20366.0	0.100283320322	10804.0	0.0916177011436	5134.0	0.0979778845556	7313.0	0.10103503925	11480.0	0.0857866599353
Protein Metabolism	Protein biosynthesis	tRNA_aminoacylation,_Pro	0.0600235314552	0.000923093232281	0.0620917231227	0.00443014843628	0.579657010966	0.74388234554	-0.00206819166746	-0.0148355554931	0.0106991721582	10327.0	0.060093674441	12412.0	0.0611173805284	6941.0	0.0588595393963	3172.0	0.0605348363479	4931.0	0.0681257730811	7710.0	0.0576145599391
Protein Metabolism	Protein biosynthesis	tRNA_aminoacylation,_Pyr	1.55014314188e-05	1.21054369974e-05	0.0	0.0	0.211850921727	0.605439292517	1.55014314188e-05	-2.13285728532e-05	5.23314356909e-05	0.0	0.0	6.0	2.95443347704e-05	2.0	1.6959959486e-05	0.0	0.0	0.0	0.0	0.0	0.0
Protein Metabolism	Protein biosynthesis	tRNA_aminoacylation,_Ser	0.0483804350282	0.00269741785486	0.0477361663633	0.00260264897731	0.819915699751	0.900885323025	0.00064426866488	-0.00671829039039	0.00800682772015	7981.0	0.0464421047462	10600.0	0.0521949914277	5484.0	0.0465042089107	2441.0	0.0465843428516	3716.0	0.0513395604886	6060.0	0.0452845957498
Protein Metabolism	Protein biosynthesis	tRNA_aminoacylation,_Thr	0.0744671943973	0.00199988856038	0.0822243417795	0.00949924739004	0.367523491946	0.663278616961	-0.00775714738225	-0.0351062342778	0.0195919395133	13258.0	0.0771494079344	14693.0	0.0723491517969	8715.0	0.0739030234605	4120.0	0.0786265844116	6893.0	0.09523239786	9744.0	0.072814043067
Protein Metabolism	Protein biosynthesis	tRNA_aminoacylation,_Trp	0.04011352486	0.00230127726986	0.0422942998808	0.00366274923248	0.522136275073	0.713192099206	-0.00218077502076	-0.0113426078846	0.0069810578431	7448.0	0.0433405332852	7893.0	0.0388655723905	4497.0	0.0381344689044	2265.0	0.0432255373039	3347.0	0.0462415255531	5007.0	0.0374158367853
Protein Metabolism	Protein biosynthesis	tRNA_aminoacylation,_Tyr	0.0476077536685	0.00197350434579	0.0488544253899	0.0072865942995	0.834574316717	0.910011576554	-0.00124667172141	-0.0216272042213	0.0191338607785	8315.0	0.0483856786073	9118.0	0.0448975407394	5842.0	0.0495400416587	2488.0	0.0474812966058	4226.0	0.0583856250336	5446.0	0.0406963545303
Protein Metabolism	Protein biosynthesis	tRNA_aminoacylation,_Val	0.0984948509503	0.000641229315288	0.0995295523203	0.00793636582064	0.870938608088	0.937179009266	-0.00103470136996	-0.0249625400712	0.0228931373313	16925.0	0.0984879868223	19844.0	0.0977129631973	11708.0	0.0992836028313	5358.0	0.10225272798	7788.0	0.107597550346	11875.0	0.0887383786351
Protein Metabolism	Protein biosynthesis	tRNAs	5.52074087595e-06	4.76995853379e-06	4.25770368052e-05	3.38793755865e-05	0.260671055966	0.62235214612	-3.70562959292e-05	-0.000137437251546	6.33246596872e-05	2.0	1.16381668328e-05	1.0	4.92405579507e-06	0.0	0.0	0.0	0.0	6.0	8.28948769999e-05	6.0	4.48362334156e-05
Protein Metabolism	Protein biosynthesis	Universal_GTPases	0.805201167969	0.00799897657185	0.848115378951	0.0943134442659	0.586254668641	0.749830190025	-0.042914210982	-0.327008494125	0.241180072161	139267.0	0.81040629015	161229.0	0.793900591783	95672.0	0.811296621975	44905.0	0.856972517719	69409.0	0.958941752948	97479.0	0.728431866187
Protein Metabolism	Protein degradation	Aminopeptidases_(EC_3.4.11.-)	0.121310209811	0.00131924228178	0.119827395217	0.0114257328639	0.871748427843	0.936292125875	0.00148281459378	-0.0326537081319	0.0356193373195	20934.0	0.121816692239	24269.0	0.11950191009	14459.0	0.122612027104	7079.0	0.135096502682	8452.0	0.116771250067	14401.0	0.107614432903
Protein Metabolism	Protein degradation	Dipeptidases_(EC_3.4.13.-)	0.0147066601898	0.00137976967919	0.01357745307	0.00581108777768	0.811957795537	0.896438953454	0.00112920711984	-0.0153913195924	0.0176497338321	2302.0	0.0133955300245	3374.0	0.0166137642526	1664.0	0.0141106862924	570.0	0.0108779497851	1567.0	0.0216493787098	1098.0	0.00820503071506
Protein Metabolism	Protein degradation	Metallocarboxypeptidases_(EC_3.4.17.-)	0.0539073177668	0.00479885027509	0.0473431048608	0.00448069740699	0.230592086302	0.614554723029	0.00656421290607	-0.00634931455138	0.0194777403635	8682.0	0.0505212822211	12326.0	0.06069391173	5956.0	0.0505067593495	2378.0	0.0453820431385	3120.0	0.0431053360399	7165.0	0.0535419354038
Protein Metabolism	Protein degradation	Metalloendopeptidases_(EC_3.4.24.-)	0.00816840699007	0.00751515257843	0.00680096034152	0.00292322271629	0.828153057232	0.906459793303	0.00136744664855	-0.0185081356713	0.0212430289684	419.0	0.00243819595147	3815.0	0.0187852728582	387.0	0.00328175216055	372.0	0.00709929354396	223.0	0.00308092626183	1368.0	0.0102226612188
Protein Metabolism	Protein degradation	Omega_peptidases_(EC_3.4.19.-)	0.00442826188959	0.00144253322581	0.0130782066473	0.00354178102106	0.0587417295581	0.43430981983	-0.00864994475773	-0.0179458401264	0.00064595061098	689.0	0.00400934847389	1293.0	0.00636680414302	343.0	0.00290863305186	510.0	0.00973290243929	834.0	0.011522387903	2406.0	0.0179793295997
Protein Metabolism	Protein degradation	Proteasome_archaeal	0.000777092621622	0.000127457396274	0.00427367662581	0.00303972233873	0.245165834273	0.614792223363	-0.00349658400418	-0.0127218557289	0.0057286877205	155.0	0.00090195792954	168.0	0.000827241373571	71.0	0.000602078561755	172.0	0.00328246905796	83.0	0.00114671246517	1123.0	0.00839184835429
Protein Metabolism	Protein degradation	Proteasome_bacterial	0.251361350561	0.0215945013497	0.283046738905	0.0319293650984	0.317872408357	0.635744816714	-0.031685388344	-0.111682584896	0.0483118082079	46689.0	0.271687185628	44975.0	0.221459409383	30771.0	0.260937456673	14831.0	0.283036619759	23318.0	0.322157123647	32645.0	0.243946473309
Protein Metabolism	Protein degradation	Proteasome_eukaryotic	0.000931540106934	0.000512687812431	0.00408217257253	0.00272251372873	0.240857895985	0.613384775109	-0.0031506324656	-0.0110669057396	0.00476564080842	272.0	0.00158279068926	67.0	0.000329911738269	104.0	0.000881917893275	166.0	0.00316796432338	563.0	0.00777830262516	174.0	0.00130025076905
Protein Metabolism	Protein degradation	Protein_degradation	0.0979490516568	0.00512421299138	0.09389479909	0.00374301529599	0.42171424221	0.68843948942	0.00405425256676	-0.00887180987962	0.0169803150131	16669.0	0.0969983014677	21252.0	0.104646033757	10873.0	0.0922028197459	4948.0	0.0944282377836	7107.0	0.0981889818064	11919.0	0.0890671776802
Protein Metabolism	Protein degradation	Proteolysis_in_bacteria,_ATP-dependent	0.625476925381	0.0322842492705	0.680186793414	0.0606683387415	0.340988972428	0.646975765567	-0.0547098680335	-0.207974460912	0.0985547248449	112529.0	0.654815637763	117893.0	0.580511709848	75602.0	0.641103428532	35536.0	0.678173374672	54682.0	0.755476277351	81217.0	0.60691072822
Protein Metabolism	Protein degradation	Putative_TldE-TldD_proteolytic_complex	0.0691974265656	0.004108290151	0.0614891901034	0.00822041565308	0.322479377941	0.634985166874	0.00770823646218	-0.0132111084969	0.0286275814212	11109.0	0.0646441976726	15150.0	0.0745994452953	8060.0	0.0683486367288	3686.0	0.0703440752769	3658.0	0.0505382433443	8509.0	0.0635852516889
Protein Metabolism	Protein degradation	Serine_endopeptidase_(EC_3.4.21.-)	0.00744787632541	0.00165435366796	0.0190315322975	0.00417688081542	0.0446159711856	0.38156644014	-0.0115836559721	-0.0225972443596	-0.000570067584533	1607.0	0.00935126705013	1080.0	0.00531798025867	905.0	0.00767438166744	858.0	0.0163741770449	1143.0	0.0157914740685	3336.0	0.0249289457791
Protein Metabolism	Protein folding	GroEL_GroES	0.0909634472684	0.00196367095978	0.106904927925	0.00376491415639	0.0129022768263	0.295720184859	-0.0159414806565	-0.0254733464451	-0.00640961486789	15492.0	0.0901492402867	18089.0	0.089071245277	11046.0	0.0936698562414	5359.0	0.102271812102	8070.0	0.111493609565	14312.0	0.106949362107
Protein Metabolism	Protein folding	Peptidyl-prolyl_cis-trans_isomerase	0.0898378793795	0.00619647368445	0.0666425114287	0.00692417199852	0.0247142445428	0.349660793161	0.0231953679508	0.00486468205068	0.0415260538508	14346.0	0.0834805706915	19951.0	0.0982398371674	10353.0	0.0877932302795	3497.0	0.0667371761377	5434.0	0.0750751269362	7777.0	0.0581152312122
Protein Metabolism	Protein folding	Periplasmic_disulfide_interchange	0.0748760723843	0.00562073622483	0.0567108227602	0.0037538835565	0.0244836310022	0.350728014107	0.0181652496241	0.00409120677984	0.0322392924683	13832.0	0.0804895618155	15626.0	0.0769432958537	7924.0	0.0671953594837	3221.0	0.061469958347	4080.0	0.0563685163599	6998.0	0.0522939935738
Protein Metabolism	Protein folding	Protein_chaperones	0.372875125145	0.00517636230104	0.374963978085	0.0278075886287	0.925799926126	0.964515195764	-0.0020888529399	-0.0830205624566	0.0788428565768	62888.0	0.36595051789	76846.0	0.378393991628	44137.0	0.374280865918	19878.0	0.379354185663	29431.0	0.406613187497	45355.0	0.338924561094
Protein Metabolism	Protein folding	Thermosome,_archaeal	0.000545501074846	0.000104024537578	0.00044115156927	0.000307273032363	0.68634868333	0.81762535457	0.000104349505576	-0.000727109712713	0.000935808723866	119.0	0.00069247092655	97.0	0.000477633412122	55.0	0.000466398885866	8.0	0.00015267297944	22.0	0.000303947882333	116.0	0.000866833846036
Protein Metabolism	Protein processing and modification	G3E_family_of_P-loop_GTPases_(metallocenter_biosynthesis)	0.258220565536	0.013154898152	0.237804060922	0.00878290154308	0.152425830884	0.568990235157	0.0204165046135	-0.0125222689682	0.0533552781951	45491.0	0.264715923695	48715.0	0.239875378057	31848.0	0.270070394856	12939.0	0.246929460122	16354.0	0.225943803076	32189.0	0.240538919569
Protein Metabolism	Protein processing and modification	Inteins	0.0186575259146	0.00666390981501	0.017433847505	0.00142839825367	0.821493360848	0.901754206448	0.00122367840962	-0.0179286181395	0.0203759749588	4397.0	0.0255865097819	1962.0	0.00966099746992	2444.0	0.020725070492	907.0	0.017309299044	1140.0	0.01575002663	2575.0	0.0192422168409
Protein Metabolism	Protein processing and modification	Lipoprotein_Biosynthesis	0.057604780179	0.00489845375636	0.0504807000564	0.00514852444833	0.229416611923	0.617162998272	0.00712408012266	-0.00684131008073	0.021089470326	10925.0	0.063573486324	11711.0	0.057665617416	6082.0	0.0515752367971	2834.0	0.0540844029666	3920.0	0.0541579863066	5781.0	0.043199710896
Protein Metabolism	Protein processing and modification	N-linked_Glycosylation_in_Bacteria	0.140596692311	0.0121640188822	0.13330343428	0.0164929711509	0.643382540171	0.79366672878	0.00729325803033	-0.0343633381055	0.0489498541662	26751.0	0.155666300472	28482.0	0.140246957155	14844.0	0.125876819305	6015.0	0.114790996416	11208.0	0.154847630236	17433.0	0.130271676189
Protein Metabolism	Protein processing and modification	Peptide_methionine_sulfoxide_reductase	0.042079575545	0.00270356231976	0.0551958644479	0.00620835917948	0.0791786856041	0.467725637641	-0.0131162889029	-0.0292351228751	0.00300254506928	7510.0	0.0437013164571	8990.0	0.0442672615977	4513.0	0.0382701485803	2452.0	0.0467942681983	4459.0	0.0616047094238	7653.0	0.0571886157216
Protein Metabolism	Protein processing and modification	Protein_Acetylation_and_Deacetylation_in_Bacteria	0.145447583226	0.0125212474092	0.137290145265	0.0108200435687	0.524877416958	0.715231295879	0.00815743796087	-0.0246025820708	0.0409174579926	24668.0	0.143545149715	26635.0	0.131152226102	19062.0	0.161645373862	7667.0	0.146317966671	8836.0	0.122076522195	19200.0	0.14347594693
Protein Metabolism	Protein processing and modification	Ribosomal_protein_S12p_Asp_methylthiotransferase	0.121268489473	0.0099134391612	0.136124748342	0.021155488842	0.438197910103	0.678614601322	-0.0148562588689	-0.069170733976	0.0394582162381	22662.0	0.131872068382	21938.0	0.108023936032	14612.0	0.123909464005	7177.0	0.13696674668	11697.0	0.161603562711	14694.0	0.109803935635
Protein Metabolism	Protein processing and modification	Ribosomal_protein_S5p_acylation	0.021627647281	0.000733915836228	0.0230938627383	0.00151084024988	0.30778191284	0.632111240348	-0.0014662154573	-0.00532548013513	0.00239304922053	3574.0	0.0207974041302	4367.0	0.0215033516571	2663.0	0.0225821860557	1238.0	0.0236261435683	1782.0	0.024619778469	2815.0	0.0210356661775
Protein Metabolism	Protein processing and modification	Signal_peptidase	0.0384796085791	0.00221855757594	0.0400447040532	0.00575516280001	0.747003687353	0.849272049312	-0.00156509547403	-0.0168088026573	0.0136786117092	7140.0	0.041548255593	7618.0	0.0375114570468	4290.0	0.0363791130976	2018.0	0.0385117590637	3455.0	0.0477336333391	4535.0	0.0338887197567
Protein Metabolism	Protein processing and modification	Ubiquitin-like_archaeal_modifier_proteins_(SAMPs)	2.74298786129e-05	9.0648809948e-06	8.19831737343e-05	4.68535436962e-05	0.238732770586	0.614803944025	-5.45532951213e-05	-0.000190484185122	8.13775948793e-05	3.0	1.74572502492e-05	8.0	3.93924463605e-05	3.0	2.54399392291e-05	4.0	7.633648972e-05	2.0	2.76316256666e-05	19.0	0.000141981405816
Protein Metabolism	Selenoproteins	Glycine_reductase,_sarcosine_reductase_and_betaine_reductase	0.160880315036	0.0121080520559	0.169370040589	0.0116877324255	0.515036596202	0.710267074907	-0.00848972555305	-0.0415449808853	0.0245655297792	26737.0	0.155584833304	36074.0	0.177630388751	17621.0	0.149425723052	8267.0	0.157768440129	13417.0	0.185366760785	22077.0	0.164974920853
Protein Metabolism	Selenoproteins	Selenocysteine_metabolism	0.094002025432	0.00709560501902	0.0619451878694	0.0212549209128	0.156887819286	0.572590576119	0.0320568375626	-0.0255866787664	0.0897003538915	14513.0	0.084452357622	19518.0	0.0961077210081	11963.0	0.101445997666	3273.0	0.0624623327134	2581.0	0.0356586129228	11738.0	0.0877146179721
Protein Metabolism	Selenoproteins	Selenoprotein_O	0.0242388856982	0.00183274384748	0.0198076099658	0.00332373882946	0.193973655683	0.605705202758	0.00443127573248	-0.0039367901936	0.0127993416586	4177.0	0.0243063114302	4460.0	0.021961288846	3119.0	0.0264490568185	1257.0	0.0239887418945	1417.0	0.0195770067848	2122.0	0.015857081218
Regulation and Cell signaling	Programmed Cell Death and Toxin-antitoxin Systems	A_toxin-antitoxin_module_cotranscribed_with_DinB	2.82665991434e-06	3.99750078708e-06	6.61046432897e-05	8.82548254156e-05	0.417328523819	0.690127688739	-6.32779833754e-05	-0.000331013012468	0.000204457045717	0.0	0.0	0.0	0.0	1.0	8.47997974302e-06	10.0	0.0001908412243	0.0	0.0	1.0	7.47270556927e-06
Regulation and Cell signaling	Programmed Cell Death and Toxin-antitoxin Systems	Bacterial_Caspases	0.000240384897912	4.15712576127e-05	0.000266394947184	0.000108785720735	0.775968248524	0.870969258382	-2.60100492719e-05	-0.000314570036866	0.000262549938322	34.0	0.000197848836157	46.0	0.000226506566573	35.0	0.000296799291006	15.0	0.00028626183645	9.0	0.0001243423155	52.0	0.000388580689602
Regulation and Cell signaling	Programmed Cell Death and Toxin-antitoxin Systems	Fratricide_in_Streptococcus	0.0	0.0	0.0	0.0	1.0	1.00174825175	0.0	0.0	0.0	0.0	0.0	0.0	0.0	0.0	0.0	0.0	0.0	0.0	0.0	0.0	0.0
Regulation and Cell signaling	Programmed Cell Death and Toxin-antitoxin Systems	MazEF_toxin-antitoxing_(programmed_cell_death)_system	0.00986420452264	0.00325777616773	0.00698208231162	0.00206729929516	0.360257075235	0.660567373151	0.00288212221103	-0.00526647890009	0.0110307233221	2318.0	0.0134886353592	1135.0	0.0055888033274	1240.0	0.0105151748814	436.0	0.00832067737948	294.0	0.00406184897299	1146.0	0.00856372058239
Regulation and Cell signaling	Programmed Cell Death and Toxin-antitoxin Systems	Murein_hydrolase_regulation_and_cell_death	0.0240528615907	0.00475549006689	0.0155974666429	0.000964250204134	0.123188537134	0.538832303646	0.00845539494782	-0.00528435525024	0.0221951451459	3043.0	0.0177074708361	5921.0	0.0291553343626	2983.0	0.0252957795734	886.0	0.016908532473	1058.0	0.0146171299776	2043.0	0.015266737478
Regulation and Cell signaling	Programmed Cell Death and Toxin-antitoxin Systems	Phd-Doc,_YdcE-YdcD_toxin-antitoxin_(programmed_cell_death)_systems	0.0334952639157	0.00784587560595	0.0253632279077	0.00532544436366	0.300264484807	0.630225457122	0.008132036008	-0.0115292023229	0.0277932743388	7022.0	0.0408616037499	4595.0	0.0226260363783	4363.0	0.0369981516188	1424.0	0.0271757903403	1312.0	0.0181263464373	4120.0	0.0307875469454
Regulation and Cell signaling	Programmed Cell Death and Toxin-antitoxin Systems	Toxin-Antitoxin_MT1	7.29467176037e-06	7.12389975053e-06	5.86703131282e-05	6.99133098458e-05	0.407937348613	0.680489376289	-5.13756413679e-05	-0.000261069644351	0.000158318361615	0.0	0.0	1.0	4.92405579507e-06	2.0	1.6959959486e-05	1.0	1.908412243e-05	0.0	0.0	21.0	0.000156926816955
Regulation and Cell signaling	Programmed Cell Death and Toxin-antitoxin Systems	Toxin-antitoxin_replicon_stabilization_systems	0.00524610092649	0.00291121495352	0.00947904761933	0.00350164161776	0.261124105925	0.61956154325	-0.00423294669285	-0.0132918550743	0.00482596168863	1514.0	0.00881009229241	341.0	0.00167910302612	619.0	0.00524910746093	592.0	0.0112978004786	909.0	0.0125585738655	613.0	0.00458076851396
Regulation and Cell signaling	Programmed Cell Death and Toxin-antitoxin Systems	Toxin-antitoxin_systems_(other_than_RelBE_and_MazEF)	0.0622546758235	0.0225484953788	0.0438713613041	0.0051717810247	0.368287540093	0.662570676525	0.0183833145194	-0.0459679450804	0.0827345741191	13461.0	0.078330681868	6167.0	0.0303666520882	9206.0	0.0780666935143	2679.0	0.0511263639899	2971.0	0.0410467799278	5278.0	0.0394409399946
Regulation and Cell signaling	Proteolytic pathway	Coagulation_cascade	0.000181903007055	3.97696334141e-05	0.0003360319054	0.000166501913355	0.319602356793	0.635875522369	-0.000154128898345	-0.000627160616663	0.000318902819974	40.0	0.000232763336655	36.0	0.000177266008622	16.0	0.000135679675888	17.0	0.00032443008131	10.0	0.000138158128333	73.0	0.000545507506557
Regulation and Cell signaling	Proteolytic pathway	MT1-MMP_Pericellular_Network	2.9485091761e-05	2.42351270705e-05	3.3761294564e-05	3.51261035345e-05	0.894976137487	0.947913727875	-4.27620280296e-06	-9.2391015039e-05	8.38386094331e-05	5.0	2.90954170819e-05	0.0	0.0	7.0	5.93598582012e-05	1.0	1.908412243e-05	0.0	0.0	11.0	8.2199761262e-05
Regulation and Cell signaling	Proteolytic pathway	Regulatory_Intramembrane_Proteolysis_Pathways	0.000287814596669	0.000133206216935	0.00142922157058	0.00109003221684	0.275934900567	0.622483063089	-0.00114140697391	-0.00439129284257	0.00210847889475	75.0	0.000436431256229	23.0	0.000113253283287	37.0	0.000313759250492	33.0	0.00062977604019	215.0	0.00297039975916	92.0	0.000687488912373
Regulation and Cell signaling	Quorum sensing and biofilm formation	Acyl_Homoserine_Lactone_(AHL)_Autoinducer_Quorum_Sensing	0.000917573389195	0.000300566015617	0.000651133558286	0.000326386355928	0.443892015491	0.683736894829	0.000266439830908	-0.000606975148463	0.00113985481028	95.0	0.000552812924557	185.0	0.000910950322087	152.0	0.00128895692094	33.0	0.00062977604019	19.0	0.000262500443833	142.0	0.00106112419084
Regulation and Cell signaling	Quorum sensing and biofilm formation	Autoinducer_2_(AI-2)_transport_and_processing_(lsrACDBFGE_operon)	0.00474069400227	0.00139245035725	0.00188513950983	0.000300942593457	0.0950814818523	0.493046960194	0.00285555449245	-0.00114310922504	0.00685421820994	1147.0	0.00667448867859	701.0	0.00345176311234	483.0	0.00409583021588	120.0	0.0022900946916	130.0	0.00179605566833	210.0	0.00156926816955
Regulation and Cell signaling	Quorum sensing and biofilm formation	Biofilm_Adhesin_Biosynthesis	0.00249804046279	0.00128733486677	0.0103720410283	0.0025472031737	0.0306357235776	0.365713950208	-0.00787400056552	-0.0143470028159	-0.00140099831509	733.0	0.00426538814421	251.0	0.00123593800456	235.0	0.00199279523961	467.0	0.0089122851748	1010.0	0.0139539709616	1104.0	0.00824986694848
Regulation and Cell signaling	Quorum sensing and biofilm formation	Biofilm_formation_in_Staphylococcus	0.000752903880884	0.000142214986778	0.000599482667143	0.000277645520373	0.537037318241	0.71981844059	0.000153421213741	-0.000550986144929	0.000857828572411	99.0	0.000576089258222	154.0	0.00075830459244	109.0	0.00092431779199	50.0	0.000954206121499	20.0	0.000276316256666	76.0	0.000567925623265
Regulation and Cell signaling	Quorum sensing and biofilm formation	Protein_YjgK_cluster_linked_to_biofilm_formation	4.11241945123e-05	2.91411716061e-05	0.00044881023808	0.000506656476914	0.373063293239	0.658752748925	-0.000407686043568	-0.00194201848774	0.0011266464006	0.0	0.0	13.0	6.40127253359e-05	7.0	5.93598582012e-05	61.0	0.00116413146823	4.0	5.52632513333e-05	17.0	0.000127035994678
Regulation and Cell signaling	Quorum sensing and biofilm formation	Quorum_sensing_in_Yersinia	0.00428018246772	0.0035824776721	0.000315636289246	0.000224605562341	0.257756201748	0.617967797497	0.00396454617847	-0.00687508403188	0.0148041763888	174.0	0.00101252051445	1882.0	0.00926707300632	302.0	0.00256095388239	31.0	0.00059160779533	3.0	4.14474384999e-05	42.0	0.000313853633909
Regulation and Cell signaling	Quorum sensing and biofilm formation	Quorum_sensing_regulation_in_Pseudomonas	0.00365189711732	0.00122684672324	0.0028100869885	0.000277661008863	0.435770503963	0.679446255158	0.000841810128819	-0.00266453537575	0.00434815563339	479.0	0.00278734095645	1094.0	0.0053869170398	328.0	0.00278143335571	127.0	0.00242368354861	213.0	0.0029427681335	410.0	0.0030638092834
Regulation and Cell signaling	Quorum sensing and biofilm formation	Quorum_Sensing:_Autoinducer-2_Synthesis	0.0492890583781	0.000195591852399	0.05601180942	0.00435334275491	0.160358317937	0.574283226111	-0.00672275104192	-0.0199299178365	0.00648441575266	8448.0	0.0491596167016	9980.0	0.0491420768348	5845.0	0.049565481598	2996.0	0.0571760308002	4391.0	0.0606652341511	6717.0	0.0501941633088
Regulation and Cell signaling	Quorum sensing and biofilm formation	Quorum-sensing_in_Vibrio	0.00227369093811	0.00040425954431	0.0010163057415	0.000268198499935	0.0273875628017	0.356660761031	0.00125738519661	0.000245402972101	0.00226936742112	478.0	0.00278152187303	364.0	0.0017923563094	265.0	0.0022471946319	66.0	0.00125955208038	83.0	0.00114671246517	86.0	0.000642652678957
Regulation and Cell signaling	Quorum sensing and biofilm formation	Symbiotic_colonization_and_sigma-dependent_biofilm_formation_gene_cluster	0.000930293885605	0.000176989787951	0.000722020377129	0.000180215693698	0.308387723084	0.632222416197	0.000208273508477	-0.000287691216703	0.000704238233656	174.0	0.00101252051445	139.0	0.000684443755514	129.0	0.00109391738685	40.0	0.0007633648972	35.0	0.000483553449166	123.0	0.000919142785021
Regulation and Cell signaling	Regulation of virulence	A_conserved_operon_linked_to_TyrR_and_possibly_involved_in_virulence	8.48329820652e-05	9.64228244717e-05	6.58364042852e-05	6.40729534472e-05	0.829493867585	0.906196351051	1.899657778e-05	-0.000222392869966	0.000260386025526	5.0	2.90954170819e-05	1.0	4.92405579507e-06	26.0	0.000220479473319	8.0	0.00015267297944	0.0	0.0	6.0	4.48362334156e-05
Regulation and Cell signaling	Regulation of virulence	BarA-UvrY(SirA)_two-component_regulatory_system	0.198961184088	0.00411466208415	0.163753679386	0.0057162309173	0.0030073368685	0.313309822846	0.035207504702	0.0208130324772	0.0496019769268	33857.0	0.197016707229	41568.0	0.204683151289	23017.0	0.195183693745	8707.0	0.166165453998	12249.0	0.169229891395	20858.0	0.155865692764
Regulation and Cell signaling	Regulation of virulence	SpeB-SpeF_extended_regulon	4.48620064062e-05	1.85847063625e-05	1.63067146897e-05	1.8037042023e-05	0.193998093291	0.604135366609	2.85552917165e-05	-2.23074647754e-05	7.94180482084e-05	11.0	6.40099175802e-05	4.0	1.96962231803e-05	6.0	5.08798784581e-05	0.0	0.0	3.0	4.14474384999e-05	1.0	7.47270556927e-06
Regulation and Cell signaling	Regulation of virulence	Streptococcal_Mga_Regulon	0.0546693041098	0.00655387210521	0.0521996216157	0.00924448768788	0.774895656851	0.870618061521	0.00246968249412	-0.0207729195312	0.0257122845194	10983.0	0.0639109931622	10040.0	0.0494375201825	5974.0	0.0506593989848	2301.0	0.0439125657114	4712.0	0.0651001100706	6368.0	0.0475861890651
Regulation and Cell signaling	Regulation of virulence	Streptococcus_pyogenes_virulence_regulators	0.00272930326855	0.000745015317593	0.00226836254237	0.000525854030893	0.518344242914	0.713112247755	0.000460940726175	-0.00141140928305	0.0023332907354	587.0	0.00341580196542	344.0	0.0016938751935	363.0	0.00307823264672	147.0	0.00280536599721	177.0	0.0024453988715	208.0	0.00155432275841
Regulation and Cell signaling	Regulation of virulence	Two-component_Response_Regulator_of_Virulence_ResDE	0.000614308500023	0.000241108899903	0.0005930670265	8.94949133195e-05	0.915618106087	0.957389005088	2.12414735237e-05	-0.000621415127287	0.000663898074334	158.0	0.000919415179789	67.0	0.000329911738269	70.0	0.000593598582012	27.0	0.00051527130561	52.0	0.000718422267332	73.0	0.000545507506557
Regulation and Cell signaling	Regulation of virulence	VieSAB_signal_transduction_system_of_Vibrio	0.00010473918299	0.00011793384812	0.000151728425714	0.000142454338418	0.738116286912	0.844192879043	-4.69892427241e-05	-0.00041511028864	0.000321131803192	6.0	3.49145004983e-05	55.0	0.000270823068729	1.0	8.47997974302e-06	4.0	7.633648972e-05	2.0	2.76316256666e-05	47.0	0.000351217161756
Regulation and Cell signaling	Signal transduction in Eukaryotes	P38_MAP_kinase_pathways	8.2992841498e-05	4.48811847466e-05	0.000303735751478	0.000176103953188	0.213449009341	0.605476645307	-0.00022074290998	-0.000717186390255	0.000275700570295	19.0	0.000110562584911	4.0	1.96962231803e-05	14.0	0.000118719716402	9.0	0.00017175710187	40.0	0.000552632513333	25.0	0.000186817639232
Regulation and Cell signaling	unclassifed Regulation and Cell signaling	cAMP_signaling_in_bacteria	0.160593265818	0.00806332862718	0.155057950822	0.0407826150085	0.866890175525	0.933699380781	0.00553531499637	-0.112561500622	0.123632130615	29465.0	0.171459292864	32119.0	0.158155748082	17944.0	0.152164756509	7437.0	0.141928618512	8178.0	0.112985717351	28137.0	0.210259516603
Regulation and Cell signaling	unclassifed Regulation and Cell signaling	Cell_envelope-associated_LytR-CpsA-Psr_transcriptional_attenuators	0.000648758319563	0.000163100603255	0.000156173751418	0.000201640314617	0.0574270927508	0.43583740591	0.000492584568145	-2.54674994179e-05	0.00101063663571	80.0	0.000465526673311	175.0	0.000861709764137	73.0	0.000619038521241	0.0	0.0	2.0	2.76316256666e-05	59.0	0.000440889628587
Regulation and Cell signaling	unclassifed Regulation and Cell signaling	CytR_regulation	0.00139788716267	0.00033003068157	0.00385532979031	0.000359137721318	0.0021066833316	0.482851819603	-0.00245744262763	-0.0034177056454	-0.00149717960987	306.0	0.00178063952541	292.0	0.00143782429216	115.0	0.000975197670448	228.0	0.00435117991404	268.0	0.00370263783933	470.0	0.00351217161756
Regulation and Cell signaling	unclassifed Regulation and Cell signaling	DNA-binding_regulatory_proteins,_strays	0.0370045933408	0.00795279676257	0.0259080809131	0.00267782650514	0.178629383454	0.591645298954	0.0110965124277	-0.0104418969615	0.0326349218169	4943.0	0.0287637293272	9698.0	0.0477534931006	4068.0	0.0344965575946	1431.0	0.0273093791973	1604.0	0.0221605637846	3781.0	0.0282542997574
Regulation and Cell signaling	unclassifed Regulation and Cell signaling	Global_Two-component_Regulator_PrrBA_in_Proteobacteria	0.00979034568171	0.00074037108865	0.00977800825823	0.0014537720275	0.992144350886	0.9947484043	1.23374234804e-05	-0.00367854724093	0.00370322208789	1791.0	0.0104219783987	2071.0	0.0101977195516	1032.0	0.0087513390948	533.0	0.0101718372552	567.0	0.00783356587649	1516.0	0.011328621643
Regulation and Cell signaling	unclassifed Regulation and Cell signaling	HPr_catabolite_repression_system	0.0136342145162	0.00590359990642	0.00701282683603	0.00309867639947	0.254126737714	0.618321107049	0.00662138768016	-0.00831463031052	0.0215574056708	1560.0	0.00907777012956	4462.0	0.0219711369576	1162.0	0.00985373646139	386.0	0.00736647125798	221.0	0.00305329463616	1421.0	0.0106187146139
Regulation and Cell signaling	unclassifed Regulation and Cell signaling	Orphan_regulatory_proteins	0.0785270242372	0.011695528952	0.0519608522377	0.0173802995699	0.157450592582	0.572820251107	0.0265661719995	-0.0169680571857	0.0701004011846	10857.0	0.0631777886517	18590.0	0.0915381972303	9536.0	0.0808650868295	2793.0	0.053301953947	2174.0	0.0300355770996	9708.0	0.0725450256665
Regulation and Cell signaling	unclassifed Regulation and Cell signaling	Oxygen_and_light_sensor_PpaA-PpsR	0.0203187081698	0.00518755465558	0.0156482637292	0.00243590148551	0.336797888983	0.650877539249	0.00467044444058	-0.00864405885771	0.0179849477389	4732.0	0.0275359027263	3162.0	0.015569864424	2105.0	0.0178503573591	827.0	0.0157825692496	912.0	0.012600021304	2484.0	0.0185622006341
Regulation and Cell signaling	unclassifed Regulation and Cell signaling	Pseudomonas_quinolone_signal_PQS	0.00349681940121	0.00127507501868	0.00287913397558	0.000339437537241	0.568555344306	0.737063828704	0.000617685425623	-0.00295683253826	0.00419220338951	458.0	0.0026651402047	1076.0	0.00529828403549	298.0	0.00252703396342	130.0	0.0024809359159	206.0	0.00284605744366	443.0	0.00331040856719
Regulation and Cell signaling	unclassifed Regulation and Cell signaling	Rcs_phosphorelay_signal_transduction_pathway	0.00358177616851	0.00103249381091	0.00307815784401	0.000974465854019	0.642342408178	0.793237499755	0.000503618324499	-0.00228732616586	0.00329456281486	840.0	0.00488803006976	480.0	0.00236354678163	412.0	0.00349375165413	229.0	0.00437026403647	146.0	0.00201710867366	381.0	0.00284710082189
Regulation and Cell signaling	unclassifed Regulation and Cell signaling	Sex_pheromones_in_Enterococcus_faecalis_and_other_Firmicutes	0.035134187751	0.00714021351483	0.0246669478313	0.00156862378232	0.168841650801	0.579318957537	0.0104672399197	-0.010003190273	0.0309376701124	4927.0	0.0286706239925	9156.0	0.0450846548596	3732.0	0.031647284401	1355.0	0.0258589858926	1625.0	0.0224506958541	3438.0	0.0256911617472
Regulation and Cell signaling	unclassifed Regulation and Cell signaling	Signal_transduction_module_[RsbQ_hydrolase_-_PAS_domain]	0.000814529249152	0.000147404903404	0.000831691284679	0.000427101973973	0.961199821215	0.986154874765	-1.71620355272e-05	-0.00116927639961	0.00113495232856	146.0	0.000849586178792	198.0	0.000974963047423	73.0	0.000619038521241	55.0	0.00104962673365	17.0	0.000234868818166	162.0	0.00121057830222
Regulation and Cell signaling	unclassifed Regulation and Cell signaling	Staphylococcal_accessory_gene_regulator_system	0.0152848223505	0.00101180566525	0.0163420958646	0.00330020875566	0.701158273447	0.822443583798	-0.00105727351413	-0.0101265641829	0.00801201715469	2863.0	0.0166600358211	3034.0	0.0149395852822	1681.0	0.014254845948	854.0	0.0162978405552	1477.0	0.0204059555548	1649.0	0.0123224914837
Regulation and Cell signaling	unclassifed Regulation and Cell signaling	Stringent_Response,_(p)ppGpp_metabolism	0.196498414885	0.0116284986599	0.192386396997	0.0212568072501	0.825330942207	0.905099770114	0.00411201788863	-0.0494435538568	0.0576675896341	32260.0	0.187723631013	43243.0	0.212930944746	22269.0	0.188840668897	9743.0	0.185936604835	15999.0	0.22103918952	22774.0	0.170183396635
Regulation and Cell signaling	unclassifed Regulation and Cell signaling	The_Chv_regulatory_system_of_Alphaproteobacteria	0.0178881198902	0.00739646406899	0.0149236589706	0.00671803052215	0.696538769693	0.822073563407	0.00296446091961	-0.0167235932029	0.0226525150421	2021.0	0.0117603675845	5746.0	0.0282936245985	1605.0	0.0136103674876	766.0	0.0146184377814	496.0	0.00685264316532	3118.0	0.023299895965
Regulation and Cell signaling	unclassifed Regulation and Cell signaling	Trans-envelope_signaling_system_VreARI_in_Pseudomonas	0.00269143049607	0.00094126488958	0.00189490803971	0.00105478317799	0.470716150552	0.687185615965	0.000796522456352	-0.0019930407036	0.00358608561631	526.0	0.00306083787702	734.0	0.00361425695358	165.0	0.0013991966576	122.0	0.00232826293646	32.0	0.000442106010666	390.0	0.00291435517202
Regulation and Cell signaling	unclassifed Regulation and Cell signaling	Two-component_regulatory_systems_in_Campylobacter	0.169125859791	0.0102216595695	0.122523042695	0.0105808047713	0.0110211655414	0.308055017329	0.0466028170967	0.0177064857122	0.0754991484812	30969.0	0.180211194322	34853.0	0.171618116625	18343.0	0.155548268426	6432.0	0.12274907547	9798.0	0.135367334141	14647.0	0.109452718473
Regulation and Cell signaling	unclassifed Regulation and Cell signaling	WhiB_and_WhiB-type_regulatory_proteins	5.45865371413e-05	3.47360152933e-05	0.000171387401561	0.000195898085835	0.489227415967	0.700818273372	-0.00011680086442	-0.000689079680511	0.000455477951671	6.0	3.49145004983e-05	21.0	0.000103405171696	3.0	2.54399392291e-05	2.0	3.816824486e-05	2.0	2.76316256666e-05	60.0	0.000448362334156
Regulation and Cell signaling	unclassifed Regulation and Cell signaling	Zinc_regulated_enzymes	0.283818712969	0.00864475242198	0.308102309741	0.0381027272712	0.464589643572	0.687880790095	-0.024283596772	-0.133152987087	0.0845857935427	50685.0	0.29494024296	55617.0	0.273861211154	33332.0	0.282654684794	16385.0	0.312693346015	25500.0	0.35230322725	34701.0	0.259310355959
Respiration	ATP synthases	F0F1-type_ATP_synthase	0.249691694209	0.0271658668492	0.270989535583	0.0411191564287	0.578866552341	0.743700749981	-0.0212978413748	-0.124216489672	0.0816208069229	45854.0	0.266828250975	42921.0	0.21134539878	31946.0	0.270901432871	14603.0	0.278685439845	22949.0	0.317059088712	29069.0	0.217224078193
Respiration	ATP synthases	V-Type_ATP_synthase	0.0240511477769	0.0135829557711	0.00674943247733	0.00297276110894	0.209440064926	0.6091835391	0.0173017152996	-0.0216545954385	0.0562580260377	2167.0	0.0126099537633	8760.0	0.0431347287648	1935.0	0.0164087608028	299.0	0.00570615260657	271.0	0.00374408527783	1445.0	0.0107980595476
Respiration	Electron accepting reactions	Anaerobic_respiratory_reductases	0.298129948847	0.0268949847875	0.238041760669	0.0469178361898	0.208875799865	0.61377350422	0.0600881881777	-0.057681054036	0.177857430391	47609.0	0.277040742371	57120.0	0.281262067014	39633.0	0.336087037155	12756.0	0.243437065717	12889.0	0.178072011609	39158.0	0.292616204682
Respiration	Electron accepting reactions	Fe(III)_respiration_-_Shewanella_type	0.000671876015901	7.90509800727e-05	0.000490071179201	0.000300138450309	0.485272869858	0.699525419947	0.0001818048367	-0.000660768075733	0.00102437774913	104.0	0.000605184675304	159.0	0.000782924871416	74.0	0.000627518500984	27.0	0.00051527130561	8.0	0.000110526502667	113.0	0.000844415729328
Respiration	Electron accepting reactions	fumarate_respiration,_periplasmic	5.50093964553e-05	4.19513376723e-05	1.88158834255e-05	1.5254775589e-05	0.34867614005	0.65505386311	3.61935130299e-05	-7.60059071305e-05	0.00014839293319	1.0	5.81908341639e-06	22.0	0.000108329227491	6.0	5.08798784581e-05	1.0	1.908412243e-05	0.0	0.0	5.0	3.73635278464e-05
Respiration	Electron accepting reactions	Terminal_AA3-600_quinol_oxidase	6.99383293306e-05	2.52556314815e-05	0.000282366653674	0.0003395201226	0.469764699026	0.686671358526	-0.000212428324344	-0.00123746123675	0.000812604588059	11.0	6.40099175802e-05	21.0	0.000103405171696	5.0	4.23998987151e-05	3.0	5.725236729e-05	2.0	2.76316256666e-05	102.0	0.000762215968066
Respiration	Electron accepting reactions	Terminal_cytochrome_C_oxidases	0.198456522606	0.00871787584197	0.285335275231	0.0621015053892	0.184315123468	0.596681162413	-0.0868787526249	-0.270905659555	0.0971481543051	36141.0	0.210307493752	39698.0	0.195475166953	22357.0	0.189586907115	13834.0	0.264009749696	26765.0	0.369780230484	29737.0	0.222215845513
Respiration	Electron accepting reactions	Terminal_cytochrome_d_ubiquinol_oxidases	0.0602184682703	0.0135739712685	0.059919302164	0.0112142417704	0.982019219109	0.993286871226	0.000299166106336	-0.0347587412466	0.0353570734593	12677.0	0.0737685204695	8462.0	0.0416673601379	7691.0	0.0652195242036	3511.0	0.0670043538517	4970.0	0.0686645897816	5900.0	0.0440889628587
Respiration	Electron accepting reactions	Terminal_cytochrome_O_ubiquinol_oxidase	0.00111569783795	0.000443758209487	0.00379171522416	0.00146152723499	0.112141781519	0.52886617951	-0.00267601738621	-0.00669828215457	0.00134624738214	94.0	0.00054699384114	331.0	0.00162986246817	138.0	0.00117023720454	145.0	0.00276719775235	199.0	0.00274934675383	784.0	0.00585860116631
Respiration	Electron accepting reactions	Terminal_cytochrome_oxidases	0.0614041044376	0.0131373265478	0.0639933840418	0.00941597417427	0.832963004679	0.90911962225	-0.00258927960422	-0.0356559062354	0.030477347027	12782.0	0.0743795242282	8814.0	0.0434006277777	7834.0	0.0664321613069	3659.0	0.0698288039713	5171.0	0.0714415681611	6786.0	0.0507097799931
Respiration	Electron accepting reactions	Tetrathionate_respiration	0.0262198998535	0.00234433261321	0.0139160998307	0.00392299433484	0.0273935658073	0.352730633878	0.0123038000227	0.0024789098911	0.0221286901544	4377.0	0.0254701281135	4833.0	0.0237979616576	3466.0	0.0293916097893	968.0	0.0184734305122	644.0	0.00889738346465	1924.0	0.0143774855153
Respiration	Electron accepting reactions	trimethylamine_N-oxide_(TMAO)_reductase	0.00743911492413	0.00131702103899	0.00504618166374	0.00190352702326	0.22602331428	0.615255862624	0.00239293326039	-0.00238308162443	0.00716894814521	1291.0	0.00751243669055	1176.0	0.005790689615	1063.0	0.00901421846683	350.0	0.0066794428505	172.0	0.00237631980733	814.0	0.00608278233339
Respiration	Electron accepting reactions	Ubiquinone_Menaquinone-cytochrome_c_reductase_complexes	0.0642861981199	0.00541288907755	0.0690332431392	0.0157315044687	0.718920830152	0.829691109118	-0.00474704501926	-0.0472039820169	0.0377098919783	12362.0	0.0719355091934	12227.0	0.0602064302063	7160.0	0.0607166549601	3582.0	0.0683593265442	6415.0	0.0886284393257	6706.0	0.0501119635475
Respiration	Electron donating reactions	CO_Dehydrogenase	0.00782599588479	0.0025189567057	0.0345730916469	0.0330839660091	0.371247191246	0.658590218526	-0.0267470957622	-0.126593623108	0.0730994315833	1064.0	0.00619150475503	2312.0	0.0113844169982	696.0	0.00590206590114	903.0	0.0172329625543	406.0	0.00560922001033	10823.0	0.0808770923762
Respiration	Electron donating reactions	Coenzyme_F420_hydrogenase	4.15712403637e-05	1.41947371102e-05	0.0	0.0	0.0536479122485	0.421099366006	4.15712403637e-05	-1.61532353481e-06	8.47578042623e-05	7.0	4.07335839147e-05	5.0	2.46202789753e-05	7.0	5.93598582012e-05	0.0	0.0	0.0	0.0	0.0	0.0
Respiration	Electron donating reactions	Coenzyme_F420-H2_dehydrogenase_(methanophenazine)	0.000298135812485	9.49105699389e-05	0.000447222754231	0.000193033435343	0.401214360434	0.677160025121	-0.000149086941746	-0.000641365315032	0.000343191431541	72.0	0.00041897400598	38.0	0.000187114120213	34.0	0.000288319311263	28.0	0.00053435542804	13.0	0.000179605566833	84.0	0.000627707267819
Respiration	Electron donating reactions	Energy-conserving_hydrogenase_(ferredoxin)_Ech	0.00451421240505	0.00245846229413	0.000284119607712	0.000190567123601	0.134584957022	0.546930357259	0.00423009279734	-0.00318733461314	0.0116475202078	452.0	0.00263022570421	1622.0	0.0079868184996	345.0	0.00292559301134	7.0	0.00013358885701	12.0	0.000165789754	74.0	0.000552980212126
Respiration	Electron donating reactions	Formate_dehydrogenase	0.0145750099805	0.00107730739069	0.00639942383953	0.00397418316822	0.0917104914312	0.493428277841	0.00817558614101	-0.00293887143532	0.0192900437173	2576.0	0.0149899588806	2660.0	0.0130979884149	1844.0	0.0156370826461	316.0	0.00603058268788	125.0	0.00172697660416	1531.0	0.0114407122266
Respiration	Electron donating reactions	H2:CoM-S-S-HTP_oxidoreductase	0.0377091090013	0.00719666216355	0.0102993942603	0.0018713314142	0.0265257393073	0.361886871979	0.027409714741	0.00717336471587	0.0476460647662	6811.0	0.039633777149	5705.0	0.0280917383109	5354.0	0.0454018115442	657.0	0.0125382684365	576.0	0.00795790819199	1392.0	0.0104020061524
Respiration	Electron donating reactions	Hydrogenases	0.220249911306	0.020713414387	0.0981046404928	0.0214612199141	0.00443549541298	0.317692358955	0.122145270813	0.0635592542153	0.180731287411	40971.0	0.238413666653	38843.0	0.191265099248	27249.0	0.231070968018	6395.0	0.12204296294	5065.0	0.0699770920007	13689.0	0.102293866538
Respiration	Electron donating reactions	Methanophenazine_hydrogenase	1.93888825422e-05	1.1274795372e-05	6.36137414333e-06	8.99634158883e-06	0.273746119497	0.623684001875	1.30275083989e-05	-1.5849499045e-05	4.19045158427e-05	6.0	3.49145004983e-05	3.0	1.47721673852e-05	1.0	8.47997974302e-06	1.0	1.908412243e-05	0.0	0.0	0.0	0.0
Respiration	Electron donating reactions	Na(+)-translocating_NADH-quinone_oxidoreductase_and_rnf-like_group_of_electron_transport_complexes	0.17631708283	0.0399845102833	0.109523189162	0.0443715281368	0.189686512017	0.600499289424	0.0667938936672	-0.050968616084	0.184556403418	34922.0	0.203214031067	24328.0	0.119792429382	24286.0	0.205944788039	7781.0	0.148493556628	9600.0	0.1326318032	6349.0	0.0474442076593
Respiration	Electron donating reactions	NiFe_hydrogenase_maturation	0.0801204589805	0.02124252132	0.0453493261733	0.0115571121947	0.132276020222	0.547250249728	0.0347711328072	-0.018775657932	0.0883179235464	16972.0	0.0987614837429	10235.0	0.0503977110625	10755.0	0.0912021821362	3159.0	0.0602867427563	2326.0	0.0321355806503	5838.0	0.0436256551134
Respiration	Electron donating reactions	Respiratory_Complex_I	0.438712750599	0.027371835246	0.452844515821	0.0128858661776	0.558417174148	0.732203754661	-0.0141317652223	-0.0843589117337	0.056095381289	80648.0	0.469297439365	81817.0	0.402871472985	52355.0	0.443969339446	23012.0	0.439163825359	34027.0	0.470110663279	60120.0	0.449259058825
Respiration	Electron donating reactions	Respiratory_dehydrogenases_1	0.140452745123	0.0330578827843	0.15242717305	0.0195134642893	0.686881204704	0.817410031766	-0.0119744279268	-0.0948121292399	0.0708632733862	19201.0	0.111732220678	37928.0	0.186759588195	14489.0	0.122866426497	7795.0	0.148760734342	9451.0	0.130573247088	23813.0	0.177947537721
Respiration	Electron donating reactions	Succinate_dehydrogenase	0.104867463449	0.00534925494871	0.124836317737	0.00537774859602	0.0204205134301	0.339158092621	-0.0199688542889	-0.0348605408152	-0.00507716776255	19065.0	0.110940825333	19887.0	0.0979246975965	12469.0	0.105736867416	6526.0	0.124542982978	8570.0	0.118401515982	17606.0	0.131564454253
Respiration	Reverse electron transport	Archaeal_membrane_bound_hydrogenases	0.00465352462735	0.00246904470654	0.000428591915385	0.000394646864792	0.133306508511	0.545604495547	0.00422493271196	-0.00303891233463	0.0114887777586	488.0	0.0028397127072	1654.0	0.00814438828504	351.0	0.0029764728898	7.0	0.00013358885701	12.0	0.000165789754	132.0	0.000986397135144
Respiration	Reverse electron transport	Energy_conserving_hydrogenase,_Methanococcales-Methanobacteriales-Methanopyrales	6.78731821663e-05	6.33124628538e-05	4.98180371285e-06	7.04533437579e-06	0.294657557829	0.631173011723	6.28913784534e-05	-0.000126502159307	0.000252284916214	27.0	0.000157115252242	6.0	2.95443347704e-05	2.0	1.6959959486e-05	0.0	0.0	0.0	0.0	2.0	1.49454111385e-05
Respiration	Reverse electron transport	Mebrane_bound_hydrogenases	0.00465352462735	0.00246904470654	0.000428591915385	0.000394646864792	0.133306508511	0.547560067216	0.00422493271196	-0.00303891233463	0.0114887777586	488.0	0.0028397127072	1654.0	0.00814438828504	351.0	0.0029764728898	7.0	0.00013358885701	12.0	0.000165789754	132.0	0.000986397135144
Respiration	Sodium Ion-Coupled Energetics	Na+_translocating_decarboxylases_and_related_biotin-dependent_enzymes	0.0384434751346	0.00701991220724	0.0315645415656	0.0107914679063	0.498321522784	0.69643471355	0.00687893356902	-0.0201203898837	0.0338782570217	8188.0	0.0476466550134	6218.0	0.0306177789337	4371.0	0.0370659914568	1929.0	0.0368132721674	2993.0	0.0413507278101	2212.0	0.0165296247192
Respiration	unclassifed Respiration	Biogenesis_of_c-type_cytochromes	0.181388761703	0.0198502136332	0.141762717922	0.00838944724736	0.089765374261	0.499374363607	0.0396260437807	-0.0121592906932	0.0914113782546	31319.0	0.182247873518	41685.0	0.205259265817	18474.0	0.156659145773	8050.0	0.153627185561	9832.0	0.135837071777	18176.0	0.135823896427
Respiration	unclassifed Respiration	Biogenesis_of_cbb3-type_cytochrome_c_oxidases	0.06037291138	0.00959124626289	0.0505465340509	0.00540975169839	0.29216556657	0.631739130734	0.00982637732903	-0.0142765858756	0.0339293405337	8676.0	0.0504863677206	14898.0	0.0733585832349	6754.0	0.0572737831844	2604.0	0.0496950548077	4166.0	0.0575566762636	5940.0	0.0443878710815
Respiration	unclassifed Respiration	Biogenesis_of_cytochrome_c_oxidases	0.0604365798238	0.0121772269297	0.0505794236835	0.00780071331757	0.398427286806	0.675440341243	0.00985715614032	-0.0206026928162	0.0403170050968	8770.0	0.0510333615617	15766.0	0.077632663665	6208.0	0.0526437142447	2424.0	0.0462599127703	3181.0	0.0439481006228	8234.0	0.0615302576574
Respiration	unclassifed Respiration	Carbon_monoxide_dehydrogenase_maturation_factors	0.00340203604196	0.000745588076632	0.00861462242888	0.00758536278368	0.433832994862	0.681992609207	-0.00521258638692	-0.0279856086439	0.0175604358701	497.0	0.00289208445794	905.0	0.00445627049454	337.0	0.0028577531734	256.0	0.00488553534208	128.0	0.00176842404266	2568.0	0.0191899079019
Respiration	unclassifed Respiration	Carbon_monoxide_induced_hydrogenase	0.0150822249582	0.00577794365345	0.00077372606891	0.000502907215687	0.0716748541752	0.466701039118	0.0143084988893	-0.00308699953358	0.0317039973122	1700.0	0.00989244180786	4700.0	0.0231430622368	1440.0	0.01221117083	26.0	0.00049618718318	25.0	0.000345395320833	198.0	0.00147959570272
Respiration	unclassifed Respiration	Cytochrome_B6-F_complex	0.000504423838728	0.000256014191035	0.000193588930741	0.000155622789313	0.230578978774	0.615952237005	0.000310834907987	-0.000329943277633	0.000951613093607	88.0	0.000512079340642	38.0	0.000187114120213	96.0	0.00081407805533	6.0	0.00011450473458	4.0	5.52632513333e-05	55.0	0.00041099880631
Respiration	unclassifed Respiration	Flavocytochrome_C	0.000184448225119	8.11627350766e-05	7.47270556927e-06	1.05680015637e-05	0.0886348401616	0.500372053326	0.00017697551955	-6.43786487619e-05	0.000418329687861	14.0	8.14671678294e-05	39.0	0.000192038176008	33.0	0.00027983933152	0.0	0.0	0.0	0.0	3.0	2.24181167078e-05
Respiration	unclassifed Respiration	Formate_hydrogenase	0.231151160233	0.00987395493275	0.184193488316	0.0550184090707	0.350452073941	0.654101102176	0.0469576719173	-0.113623690722	0.207539034557	41800.0	0.243237686805	44486.0	0.219051546099	27260.0	0.231164247795	10143.0	0.193570253807	8151.0	0.112612690404	32973.0	0.246397520736
Respiration	unclassifed Respiration	Methanogenesis_strays	0.00187411222812	0.00033805605824	0.000485985961036	0.0002805986817	0.0119615712724	0.311544560867	0.00138812626709	0.000513939630305	0.00226231290387	312.0	0.00181555402591	470.0	0.00231430622368	176.0	0.00149247643477	19.0	0.00036259832617	16.0	0.000221053005333	117.0	0.000874306551605
Respiration	unclassifed Respiration	Quinone_oxidoreductase_family	0.0216693451888	0.00273974493322	0.0352085227636	0.016716362989	0.370526691753	0.659353398679	-0.0135391775748	-0.0626398938261	0.0355615386766	3808.0	0.0221590696496	3675.0	0.0180959050469	2919.0	0.0247530608699	1770.0	0.0337788967011	1121.0	0.0154875261861	7542.0	0.0563591454035
Respiration	unclassifed Respiration	Reductive_Dechlorination	2.07238297543e-05	1.39622757074e-05	4.98180371285e-06	7.04533437579e-06	0.25103081158	0.617341867105	1.57420260415e-05	-1.97461131103e-05	5.12301651932e-05	1.0	5.81908341639e-06	8.0	3.93924463605e-05	2.0	1.6959959486e-05	0.0	0.0	0.0	0.0	2.0	1.49454111385e-05
Respiration	unclassifed Respiration	Soluble_cytochromes_and_functionally_related_electron_carriers	0.160767806696	0.0281802229129	0.111437558518	0.0143847142977	0.115360160652	0.52881097643	0.0493302481781	-0.0221946444507	0.120855140807	23373.0	0.136009436691	40656.0	0.200192412404	17229.0	0.146101570993	6025.0	0.114981837641	6682.0	0.0923172613522	16997.0	0.127013576561
RNA Metabolism	RNA processing and modification	16S_rRNA_modification_within_P_site_of_ribosome	0.15290382312	0.00568574891117	0.124730357097	0.00523811940556	0.00684925979885	0.270663852741	0.0281734660227	0.0129558266988	0.0433911053465	26379.0	0.153501601441	32402.0	0.159549255872	17177.0	0.145660612046	6535.0	0.12471474008	9493.0	0.131153511227	15834.0	0.118322819984
RNA Metabolism	RNA processing and modification	ATP-dependent_RNA_helicases,_bacterial	0.155070836231	0.0210215623151	0.147259684434	0.0191886166637	0.717857930971	0.830136416643	0.0078111517965	-0.048250372625	0.063872676218	28002.0	0.162945973826	25651.0	0.126306955199	20750.0	0.175959579668	8057.0	0.153760774418	12075.0	0.166825939962	16218.0	0.121192338922
RNA Metabolism	RNA processing and modification	eukaryotic_rRNA_modification_and_related_functions	0.00784443041446	0.000493604334128	0.0186308781524	0.00228953856939	0.0181244845451	0.324541551386	-0.010786447738	-0.0173628796459	-0.00421001583008	1430.0	0.00832128928543	1455.0	0.00716450118182	949.0	0.00804750077613	844.0	0.0161069993309	1567.0	0.0216493787098	2427.0	0.0181362564166
RNA Metabolism	RNA processing and modification	Exosome	8.64574333073e-06	7.12785637438e-06	4.32218085781e-05	1.93815184154e-05	0.114713033753	0.527956372212	-3.45760652474e-05	-8.63152378545e-05	1.71631073597e-05	3.0	1.74572502492e-05	0.0	0.0	1.0	8.47997974302e-06	2.0	3.816824486e-05	5.0	6.90790641666e-05	3.0	2.24181167078e-05
RNA Metabolism	RNA processing and modification	mcm5s2U_biosynthesis_in_tRNA	0.136280744499	0.00353800374503	0.107597150211	0.00156386170716	0.00267549099426	0.383264084928	0.0286835942882	0.0195194223561	0.0378477662202	24182.0	0.140717075175	27633.0	0.136066433785	15573.0	0.132058724538	5569.0	0.106279477813	7947.0	0.109794264586	14281.0	0.106717708235
RNA Metabolism	RNA processing and modification	Methylthiotransferases	0.106312411603	0.00974224302675	0.119838717348	0.019740728718	0.45040327487	0.684565189657	-0.0135263057447	-0.0638448189054	0.0367922074161	19958.0	0.116137266824	18894.0	0.093035110192	12944.0	0.109764857794	6378.0	0.121718532858	10352.0	0.14302129445	12683.0	0.0947763247351
RNA Metabolism	RNA processing and modification	mnm5U34_biosynthesis_bacteria	0.364060559991	0.00385481401516	0.312122933306	0.0244196360621	0.0915868311728	0.495087304358	0.0519376266855	-0.0199592449642	0.123834498335	63432.0	0.369116099268	73063.0	0.359766288555	42842.0	0.363299292151	16895.0	0.322426248455	24285.0	0.335517014657	37259.0	0.278425536806
RNA Metabolism	RNA processing and modification	Polyadenylation_bacterial	0.143181845283	0.00294910235509	0.143553098663	0.013811170598	0.9734687801	0.989002856378	-0.000371253379734	-0.040079988964	0.0393374822045	24020.0	0.139774383662	29847.0	0.146968293315	16840.0	0.142802858873	7622.0	0.145459181161	11540.0	0.159434480096	16830.0	0.125765634731
RNA Metabolism	RNA processing and modification	Polyadenylation_specificity_factor	0.000566339487358	0.000148823119551	0.00091569357057	0.000256256691217	0.188038974425	0.600258118918	-0.000349354083212	-0.000992059737117	0.000293351570693	132.0	0.000768119010963	84.0	0.000413620686786	61.0	0.000517278764324	30.0	0.0005725236729	86.0	0.00118815990367	132.0	0.000986397135144
RNA Metabolism	RNA processing and modification	Queuosine-Archaeosine_Biosynthesis	0.269028076133	0.0091695897437	0.254295104797	0.00500398150844	0.137268083014	0.551962186435	0.0147329713357	-0.00837458221873	0.0378405248901	45388.0	0.264116558103	57245.0	0.281877573989	30789.0	0.261090096308	13288.0	0.25358981885	18873.0	0.260745835603	33261.0	0.24854965994
RNA Metabolism	RNA processing and modification	Ribonuclease_H	0.0347759035184	0.00156484484683	0.0359002179994	0.00467187051215	0.772492471855	0.868769747543	-0.00112431448101	-0.0137877054058	0.0115390764438	6355.0	0.0369802751111	6873.0	0.0338430354795	3951.0	0.0335043999647	1734.0	0.0330918682936	3075.0	0.0424836244624	4299.0	0.0321251612423
RNA Metabolism	RNA processing and modification	Ribonuclease_P_archaeal_and_eukaryal	1.4456764568e-05	2.18402967989e-06	1.87976165462e-05	1.71386921794e-05	0.755378717424	0.854554797796	-4.34085197816e-06	-5.53530892072e-05	4.66713852509e-05	2.0	1.16381668328e-05	3.0	1.47721673852e-05	2.0	1.6959959486e-05	0.0	0.0	3.0	4.14474384999e-05	2.0	1.49454111385e-05
RNA Metabolism	RNA processing and modification	Ribosome_biogenesis_archaeal	0.00020332198029	5.73784115466e-05	0.00050545727728	0.000140881677896	0.077829979935	0.471921465638	-0.00030213529699	-0.00067190021379	6.76296198109e-05	47.0	0.00027349692057	27.0	0.000132949506467	24.0	0.000203519513833	21.0	0.00040076657103	51.0	0.000704606454499	55.0	0.00041099880631
RNA Metabolism	RNA processing and modification	RNA_3-terminal_phosphate_cyclase	0.0406581677532	0.0160836466826	0.0353605912275	0.00200368268418	0.688114447315	0.81802817077	0.00529757652567	-0.0426187899753	0.0532139430267	8813.0	0.0512835821486	3641.0	0.0179284871498	6222.0	0.0527624339611	1983.0	0.0378438147787	2384.0	0.0329368977946	4724.0	0.0353010611092
RNA Metabolism	RNA processing and modification	RNA_methylation	0.35583108777	0.00657027087308	0.304808565752	0.0223903498097	0.0741519377887	0.472100670588	0.0510225220177	-0.0109078542501	0.112952898286	61620.0	0.358571920118	73547.0	0.36214953156	40893.0	0.346771811631	16414.0	0.313246785566	23670.0	0.327020289765	36688.0	0.274158621925
RNA Metabolism	RNA processing and modification	RNA_processing_and_degradation,_bacterial	0.200183426459	0.00314986810725	0.1866788391	0.0257967952835	0.536967626518	0.720567798583	0.013504587359	-0.0634099453413	0.0904191200594	33895.0	0.197237832398	41541.0	0.204550201783	23439.0	0.198762245197	10098.0	0.192711468298	15549.0	0.214822073745	20408.0	0.152502975258
RNA Metabolism	RNA processing and modification	RNA_processing_orphans	0.000293331954959	0.000143642280232	0.000538351542308	0.000486061735973	0.555483145393	0.731705384621	-0.000245019587349	-0.00158805796168	0.00109801878698	18.0	0.000104743501495	92.0	0.000453013133146	38.0	0.000322239230235	11.0	0.00020992534673	13.0	0.000179605566833	164.0	0.00122552371336
RNA Metabolism	RNA processing and modification	RNA_pseudouridine_syntheses	0.145598096184	0.00472153514134	0.125376098391	0.00765969184192	0.0434377203133	0.379997156328	0.0202219977929	0.0010573611837	0.0393866344021	24080.0	0.140123528667	30797.0	0.151646146321	17102.0	0.145024613565	6896.0	0.131604108277	9405.0	0.129937719697	15334.0	0.114586467199
RNA Metabolism	RNA processing and modification	rRNA_modification_Archaea	0.0356083354446	0.00150133036079	0.0279814526327	0.00125840526935	0.00579159917014	0.288572723869	0.00762688281196	0.00373420695625	0.0115195586677	6090.0	0.0354382180058	7621.0	0.0375262292142	3993.0	0.0338605591139	1435.0	0.027385715687	2152.0	0.0297316292173	3590.0	0.0268270129937
RNA Metabolism	RNA processing and modification	rRNA_modification_Bacteria	0.308694630694	0.00791118273854	0.256015284562	0.0158455340457	0.0255483082345	0.352751340202	0.0526793461317	0.0123504284145	0.0930082638488	52371.0	0.3047512176	64933.0	0.319733714941	35566.0	0.30159895954	14045.0	0.268036499529	19281.0	0.266382687239	31264.0	0.233626666918
RNA Metabolism	RNA processing and modification	Spliceosome	0.00042571540888	0.000231415167001	0.00179281978525	0.00109730112045	0.216547033983	0.600878694781	-0.00136710437637	-0.00452579544474	0.00179158669201	102.0	0.000593546508471	20.0	9.84811159013e-05	69.0	0.000585118602269	94.0	0.00179390750842	227.0	0.00313618951316	60.0	0.000448362334156
RNA Metabolism	RNA processing and modification	tRNA_modification_Archaea	0.591512527386	0.00752591543439	0.502585127154	0.031746368947	0.0515227666013	0.412902730945	0.0889274002316	-0.00134153899782	0.179196339461	102585.0	0.59695067227	121184.0	0.596716777469	68499.0	0.580870132417	26095.0	0.498000174811	39343.0	0.543555524301	62387.0	0.46619968235
RNA Metabolism	RNA processing and modification	tRNA_modification_Bacteria	1.04391933239	0.0124007687267	0.962643039764	0.0769614120542	0.27243008905	0.623163437228	0.0812762926255	-0.145027476739	0.307580061991	179926.0	1.04700440278	214727.0	1.05732772871	121159.0	1.02742586569	50668.0	0.966954315283	76338.0	1.05467152007	115929.0	0.86630328394
RNA Metabolism	RNA processing and modification	tRNA_modification_yeast_cytoplasmic	0.272039888081	0.00633771825394	0.22907558706	0.00678866073249	0.00286771340643	0.365155507085	0.0429643010212	0.0246973000116	0.0612313020309	47443.0	0.276074774524	56245.0	0.276953518194	31025.0	0.263091371527	11873.0	0.226585785611	17252.0	0.238350403	29747.0	0.222290572569
RNA Metabolism	RNA processing and modification	tRNA_modification_yeast_mitochondrial	0.262004340918	0.00881310036686	0.249021912212	0.0211114965335	0.487330506079	0.6998505764	0.0129824287068	-0.0422039764463	0.06816883386	44764.0	0.260485450051	55539.0	0.273477134802	29723.0	0.252050437902	13224.0	0.252368435014	19763.0	0.273041909025	29662.0	0.221655392596
RNA Metabolism	RNA processing and modification	tRNA_nucleotidyltransferase	0.0367286259398	0.000450927626905	0.037436605522	0.0058818800484	0.880680132608	0.941473350717	-0.00070797958213	-0.0184573860539	0.0170414268897	6234.0	0.0362761660178	7584.0	0.0373440391498	4312.0	0.0365656726519	1897.0	0.0362025802497	3270.0	0.0451777079649	4139.0	0.0309295283512
RNA Metabolism	RNA processing and modification	tRNA_processing	0.209992760071	0.00563648600376	0.195056282858	0.00916022359199	0.135278450487	0.547806022112	0.0149364772133	-0.00798336923158	0.0378563236581	36350.0	0.211523682186	41115.0	0.202452554014	25472.0	0.216002044014	10237.0	0.195364161316	14919.0	0.20611811166	24581.0	0.183686575598
RNA Metabolism	RNA processing and modification	tRNA_splicing	0.00500625650021	0.00172857396117	0.00357963926516	0.000194950292151	0.36333294831	0.663024775101	0.00142661723505	-0.00374196820857	0.00659520267867	1039.0	0.00604602766963	522.0	0.00257035712503	755.0	0.00640238470598	202.0	0.00385499273086	250.0	0.00345395320833	459.0	0.0034299718563
RNA Metabolism	RNA processing and modification	tRNAmodification_position_34	0.286739590187	0.00590915151147	0.276356740232	0.029467355073	0.670269980574	0.807707042836	0.0103828499555	-0.0748406689346	0.0956063688457	50602.0	0.294457259036	56885.0	0.280104913902	33686.0	0.285656597624	15041.0	0.287044285469	22141.0	0.305895911942	31599.0	0.236130023283
RNA Metabolism	RNA processing and modification	Wyeosine-MimG_Biosynthesis	0.0970654290609	0.00753713504316	0.0968078074098	0.00407210297502	0.968688346343	0.988527911762	0.000257621651096	-0.0187541869734	0.0192694302756	16324.0	0.0949907176891	21762.0	0.107157302212	10501.0	0.0890482672815	4860.0	0.0927488350097	7410.0	0.102375173095	12753.0	0.0952994141249
RNA Metabolism	Transcription	RNA_polymerase_archaeal	0.000420521100344	8.4049147116e-05	0.000925416653353	0.00056466535143	0.33292764048	0.647767531391	-0.00050489555301	-0.0021730642496	0.00116327314358	91.0	0.000529536590891	66.0	0.000324987682474	48.0	0.000407039027665	20.0	0.0003816824486	50.0	0.000690790641666	228.0	0.00170377686979
RNA Metabolism	Transcription	RNA_polymerase_archaeal_initiation_factors	0.000390812097491	0.000132827505133	0.000736342966672	0.000391604159646	0.339111476683	0.648784227511	-0.000345530869181	-0.00140485860552	0.000713796867155	99.0	0.000576089258222	66.0	0.000324987682474	32.0	0.000271359351777	17.0	0.00032443008131	45.0	0.000621711577499	169.0	0.00126288724121
RNA Metabolism	Transcription	RNA_polymerase_bacterial	0.213684411462	0.00220410285006	0.236422510146	0.0277638756009	0.366318589579	0.663192896774	-0.0227380986841	-0.10647088633	0.0609946889618	36493.0	0.212355811114	43035.0	0.211906741141	25565.0	0.21679068213	12500.0	0.238551530375	19493.0	0.26931163956	26952.0	0.201404360503
RNA Metabolism	Transcription	RNA_polymerase_chloroplast	0.000450169764681	0.000247809743411	0.000473510035713	9.33497990792e-05	0.909939130131	0.95668829645	-2.33402710325e-05	-0.000682239137946	0.000635558595881	77.0	0.000448069423062	30.0	0.000147721673852	89.0	0.000754718197129	21.0	0.00040076657103	30.0	0.000414474384999	81.0	0.000605289151111
RNA Metabolism	Transcription	RNA_polymerase_I	0.000194252441727	0.00011770280758	0.000634061715553	0.000397008187886	0.253825643439	0.618902526343	-0.000439809273826	-0.00153626875672	0.000656650209066	60.0	0.000349145004983	13.0	6.40127253359e-05	20.0	0.00016959959486	26.0	0.00049618718318	85.0	0.00117434409083	31.0	0.000231653872647
RNA Metabolism	Transcription	RNA_polymerase_II	0.000371306600767	8.61913367909e-05	0.00105255585703	0.000623426880527	0.261030044313	0.62062330038	-0.000681249256267	-0.00253004793678	0.00116754942424	81.0	0.000471345756727	53.0	0.000260974957139	45.0	0.000381599088436	32.0	0.00061069191776	140.0	0.00193421379666	82.0	0.00061276185668
RNA Metabolism	Transcription	RNA_polymerase_II_initiation_factors	0.000332420443268	0.000118996077887	0.00101899104147	0.000605041007011	0.247218524031	0.617238406404	-0.000686570598202	-0.00243943412756	0.00106629293115	83.0	0.00048298392356	39.0	0.000192038176008	38.0	0.000322239230235	37.0	0.00070611252991	135.0	0.0018651347325	65.0	0.000485725862003
RNA Metabolism	Transcription	RNA_polymerase_III	0.000303472793578	0.000164270963124	0.00109726107313	0.000906592385039	0.340729961363	0.648632119139	-0.000793788279556	-0.00343791935184	0.00185034279273	85.0	0.000494622090393	19.0	9.35570601063e-05	38.0	0.000322239230235	28.0	0.00053435542804	172.0	0.00237631980733	51.0	0.000381107984033
RNA Metabolism	Transcription	RNA_polymerase_III_initiation_factors	0.000233370732084	0.000127127836308	0.000746973975473	0.000440211178333	0.23612267632	0.616393136817	-0.000513603243389	-0.00173400257448	0.000706796087705	71.0	0.000413154922563	29.0	0.000142797618057	17.0	0.000144159655631	25.0	0.00047710306075	99.0	0.0013677654705	53.0	0.000396053395171
RNA Metabolism	Transcription	Rrf2_family_transcriptional_regulators	0.0189162874742	0.003533144093	0.0137085445511	0.00180559877559	0.161119626708	0.575212125255	0.00520774292312	-0.00375856431884	0.0141740501651	3400.0	0.0197848836157	2888.0	0.0142206731362	2682.0	0.0227433056708	838.0	0.0159924945963	838.0	0.0115776511543	1814.0	0.0135554879027
RNA Metabolism	Transcription	Transcription_elongation_factors,_archaeal	6.54532572078e-05	1.25286848692e-05	0.000167245541108	0.000100725104255	0.288391371302	0.627128105336	-0.000101792283901	-0.000401891026751	0.00019830645895	14.0	8.14671678294e-05	13.0	6.40127253359e-05	6.0	5.08798784581e-05	2.0	3.816824486e-05	13.0	0.000179605566833	38.0	0.000283962811632
RNA Metabolism	Transcription	Transcription_factors_bacterial	0.269535963645	0.00137228105294	0.292363540341	0.0355767942665	0.46000635536	0.683744855048	-0.0228275766957	-0.130840767576	0.0851856141847	46010.0	0.267736027988	55049.0	0.271064347463	31817.0	0.269807515484	15127.0	0.288685519998	24440.0	0.337658465646	33555.0	0.250746635377
RNA Metabolism	Transcription	Transcription_factors_cyanobacterial_RpoD-like_sigma_factors	0.0645092270051	0.00229007530899	0.0731240531469	0.00311392909697	0.0387507657683	0.386159804961	-0.00861482614186	-0.0164767336735	-0.000752918610198	10788.0	0.062776271896	13758.0	0.0677451596285	7430.0	0.0630062494907	3642.0	0.06950437389	5581.0	0.0771060514227	9737.0	0.072761734128
RNA Metabolism	Transcription	Transcription_initiation,_bacterial_sigma_factors	0.194468143716	0.0128548956314	0.206127561368	0.0108844737911	0.384446201404	0.66652851257	-0.0116594176521	-0.04508580229	0.0217669669859	31688.0	0.184395115298	43178.0	0.212610881119	21981.0	0.186398434731	10069.0	0.192158028748	15020.0	0.207513508756	29268.0	0.218711146601
RNA Metabolism	unclassifed RNA Metabolism	Group_II_intron-associated_genes	0.0335086842261	0.0108985318386	0.0316889110517	0.00920112249074	0.865819738498	0.933423725606	0.00181977317435	-0.0264956840176	0.0301352303663	6860.0	0.0399189122364	3689.0	0.018164841828	5005.0	0.0424422986138	2154.0	0.0411071997142	1390.0	0.0192039798383	4651.0	0.0347555536027
Secondary Metabolism	Aromatic amino acids and derivatives Secondary Metabolism	Cinnamic_Acid_Degradation	0.0128278112852	0.00204520449995	0.0111067671683	0.00477940192661	0.674715798732	0.809658958479	0.00172104411695	-0.010722500391	0.0141645886249	2440.0	0.014198563536	2018.0	0.00993674459445	1692.0	0.0143481257252	646.0	0.0123283430898	343.0	0.00473882380183	2175.0	0.0162531346132
Secondary Metabolism	Aromatic amino acids and derivatives Secondary Metabolism	Pyrrolnitrin_biosynthesis	9.27434306074e-05	6.91657274031e-05	0.000163927972061	0.000115839059983	0.505660423084	0.704115242837	-7.11845414533e-05	-0.000361306325797	0.00021893724289	4.0	2.32763336655e-05	38.0	0.000187114120213	8.0	6.78398379442e-05	17.0	0.00032443008131	4.0	5.52632513333e-05	15.0	0.000112090583539
Secondary Metabolism	Bacterial cytostatics, differentiation factors and antibiotics	2-isocapryloyl-3R-hydroxymethyl-gamma-butyrolactone_and_other_bacterial_morphogens	5.81908341639e-06	8.22942668803e-06	2.70233876523e-05	2.90013439583e-05	0.412050415398	0.683371600646	-2.12043042359e-05	-0.00010180486526	5.9396256788e-05	3.0	1.74572502492e-05	0.0	0.0	0.0	0.0	0.0	0.0	1.0	1.38158128333e-05	9.0	6.72543501235e-05
Secondary Metabolism	Bacterial cytostatics, differentiation factors and antibiotics	Clavulanic_acid_biosynthesis	9.80965360586e-05	3.45611818294e-05	8.85611354053e-05	0.000112021108695	0.917421018029	0.958399714367	9.53540065326e-06	-0.000298017284516	0.000317088085822	25.0	0.00014547708541	13.0	6.40127253359e-05	10.0	8.47997974302e-05	1.0	1.908412243e-05	0.0	0.0	33.0	0.000246599283786
Secondary Metabolism	Bacterial cytostatics, differentiation factors and antibiotics	Nonribosomal_peptide_synthetases_(NRPS)_in_Frankia_sp._Ccl3	0.000632824934663	0.00053709726043	0.000848895892428	0.000507345606877	0.700455218961	0.822460738657	-0.000216070957765	-0.00166843383604	0.00123629192051	66.0	0.000384059505481	280.0	0.00137873562262	16.0	0.000135679675888	55.0	0.00104962673365	11.0	0.000151973941166	180.0	0.00134508700247
Secondary Metabolism	Bacterial cytostatics, differentiation factors and antibiotics	Paerucumarin_Biosynthesis	9.82291150113e-05	3.06186109737e-05	0.000269837235226	0.000171668656857	0.291660543164	0.631839286324	-0.000171608120214	-0.000672887249861	0.000329671009433	23.0	0.000133838918577	12.0	5.90886695408e-05	12.0	0.000101759756916	10.0	0.0001908412243	8.0	0.000110526502667	68.0	0.000508143978711
Secondary Metabolism	Bacterial cytostatics, differentiation factors and antibiotics	Phenazine_biosynthesis	0.0032378324481	0.000410777495749	0.00532215196058	0.00304514653521	0.435575460255	0.680067407974	-0.00208431951249	-0.0111253401676	0.00695670114264	487.0	0.00283389362378	772.0	0.00380137107379	363.0	0.00307823264672	247.0	0.00471377824021	140.0	0.00193421379666	1247.0	0.00931846384488
Secondary Metabolism	Biologically active compounds in metazoan cell defence and differentiation	Quinolinic_acid_and_its_derivatives	0.0327115120583	0.00115961764721	0.0364185885859	0.00586120552383	0.466944787415	0.686049649202	-0.00370707652764	-0.020678752983	0.0132645999277	5897.0	0.0343151349064	6420.0	0.0316124382043	3798.0	0.032206963064	2018.0	0.0385117590637	3063.0	0.0423178347084	3804.0	0.0284261719855
Secondary Metabolism	Biologically active compounds in metazoan cell defence and differentiation	Steroid_sulfates	0.0325825599709	0.00335034298992	0.0574833617323	0.0355051162621	0.42595121404	0.676094309266	-0.0249008017614	-0.13160369569	0.0818020921675	6399.0	0.0372363147815	6301.0	0.0310264755647	3477.0	0.0294848895665	2557.0	0.0487981010535	1375.0	0.0189967426458	14005.0	0.104655241498
Secondary Metabolism	Biosynthesis of phenylpropanoids	Apigenin_derivatives	4.92405579507e-06	6.96366648727e-06	7.09617280086e-06	5.64656259776e-06	0.749817548588	0.850783079883	-2.1721170058e-06	-2.00735523183e-05	1.57293183067e-05	0.0	0.0	3.0	1.47721673852e-05	0.0	0.0	0.0	0.0	1.0	1.38158128333e-05	1.0	7.47270556927e-06
Secondary Metabolism	Biosynthesis of phenylpropanoids	Biflavanoid_biosynthesis	0.00192277180074	0.000519504462728	0.00307827326513	0.000338916497886	0.0676273144288	0.453221651084	-0.00115550146439	-0.00245533646868	0.000144333539901	425.0	0.00247311045196	249.0	0.00122608989297	244.0	0.0020691150573	137.0	0.00261452477291	232.0	0.00320526857733	457.0	0.00341502644516
Secondary Metabolism	Biosynthesis of phenylpropanoids	Caffeic_acid_derivatives	0.000171581791239	6.03919662571e-05	0.000501253104305	0.000258726379042	0.208918179547	0.612327963583	-0.000329671313066	-0.00106662793977	0.000407285313636	43.0	0.000250220586905	21.0	0.000103405171696	19.0	0.000161119615117	16.0	0.00030534595888	24.0	0.000331579508	116.0	0.000866833846036
Secondary Metabolism	Biosynthesis of phenylpropanoids	Flavanone_biosynthesis	0.000615519451137	0.000243876181045	0.00177726869978	0.000879618486038	0.196663441217	0.607483298206	-0.00116174924864	-0.00361425963258	0.00129076113529	78.0	0.000453888506478	195.0	0.000960190880038	51.0	0.000432478966894	64.0	0.00122138383552	79.0	0.00109144921383	404.0	0.00301897304999
Secondary Metabolism	Biosynthesis of phenylpropanoids	Lignine_biosynthesis	0.00017992919203	6.31023205626e-05	0.000516466754448	0.000253077853058	0.195462565486	0.607046341591	-0.000336537562418	-0.00105189463811	0.000378819513278	45.0	0.000261858753737	22.0	0.000108329227491	20.0	0.00016959959486	18.0	0.00034351420374	24.0	0.000331579508	117.0	0.000874306551605
Secondary Metabolism	Biosynthesis of phenylpropanoids	Phenylpropanoids_general_biosynthesis	8.79420197489e-05	2.56789045841e-05	0.000438570640528	0.000277733513435	0.215291222512	0.60323653056	-0.00035062862078	-0.00118569556875	0.000484438327195	20.0	0.000116381668328	11.0	5.41646137457e-05	11.0	9.32797771733e-05	11.0	0.00020992534673	20.0	0.000276316256666	111.0	0.000829470318189
Secondary Metabolism	Biosynthesis of phenylpropanoids	Phenylpropionate_Degradation	9.23858450576e-05	3.38334645366e-05	0.000360204283657	0.000227084023587	0.235516396997	0.61621413461	-0.0002678184386	-0.000938648325996	0.000403011448796	8.0	4.65526673311e-05	21.0	0.000103405171696	15.0	0.000127199696145	29.0	0.00055343955047	3.0	4.14474384999e-05	65.0	0.000485725862003
Secondary Metabolism	Biosynthesis of phenylpropanoids	Phytoalexin_biosynthesis	9.56927354583e-05	1.98386977447e-05	0.000443175911473	0.000275107016861	0.215460180557	0.60223748029	-0.000347483176015	-0.0011784285276	0.000483462175567	20.0	0.000116381668328	14.0	6.89367811309e-05	12.0	0.000101759756916	11.0	0.00020992534673	21.0	0.0002901320695	111.0	0.000829470318189
Secondary Metabolism	Biosynthesis of phenylpropanoids	Phytosterol_biosynthesis	1.93969447213e-06	2.74314222934e-06	1.20779765137e-05	9.2342855882e-06	0.256975538452	0.617387771626	-1.01382820416e-05	-3.56342162513e-05	1.53576521681e-05	1.0	5.81908341639e-06	0.0	0.0	0.0	0.0	0.0	0.0	1.0	1.38158128333e-05	3.0	2.24181167078e-05
Secondary Metabolism	Biosynthesis of phenylpropanoids	Salicylic_acid_biosynthesis1	0.0	0.0	1.49454111385e-05	2.11360031274e-05	0.42264973081	0.683154571945	-1.49454111385e-05	-7.92503251735e-05	4.93595028964e-05	0.0	0.0	0.0	0.0	0.0	0.0	0.0	0.0	0.0	0.0	6.0	4.48362334156e-05
Secondary Metabolism	Biosynthesis of phenylpropanoids	Suberine_biosynthesis	1.31137551768e-05	5.79454953657e-06	1.77045519995e-05	1.57037866483e-05	0.728340409108	0.838030229756	-4.59079682275e-06	-4.6489115732e-05	3.73075220865e-05	3.0	1.74572502492e-05	1.0	4.92405579507e-06	2.0	1.6959959486e-05	2.0	3.816824486e-05	0.0	0.0	2.0	1.49454111385e-05
Secondary Metabolism	Biosynthesis of phenylpropanoids	Tannin_biosynthesis	0.00192277180074	0.000519504462728	0.00307827326513	0.000338916497886	0.0676273144288	0.450586641485	-0.00115550146439	-0.00245533646868	0.000144333539901	425.0	0.00247311045196	249.0	0.00122608989297	244.0	0.0020691150573	137.0	0.00261452477291	232.0	0.00320526857733	457.0	0.00341502644516
Secondary Metabolism	Lipid-derived mediators	Cannabinoid_biosynthesis	0.00154781533764	0.000169724268747	0.00164333247716	0.000756236764824	0.876371885445	0.939496894967	-9.55171395268e-05	-0.00225877616155	0.0020677418825	263.0	0.00153041893851	274.0	0.00134919128785	208.0	0.00176383578655	89.0	0.00169848689627	50.0	0.000690790641666	340.0	0.00254071989355
Secondary Metabolism	Plant Alkaloids	Alkaloid_biosynthesis_from_L-lysine	0.00728548267355	0.000829363880436	0.0180317100005	0.00335362794647	0.0387784163597	0.383104009899	-0.0107462273269	-0.0202350691924	-0.00125738546136	1213.0	0.00705854818408	1705.0	0.00839551513059	755.0	0.00640238470598	724.0	0.0138169046393	1594.0	0.0220224056563	2443.0	0.0182558197057
Secondary Metabolism	Plant Hormones	Auxin_biosynthesis	0.10901651641	0.00818843023322	0.0922229037983	0.0100667409667	0.144155625558	0.560007955556	0.0167936126115	-0.00910448084991	0.042691706073	19262.0	0.112087184766	19864.0	0.0978114443132	13815.0	0.11715092015	5317.0	0.10147027896	5662.0	0.0782251322622	12977.0	0.0969733001725
Secondary Metabolism	Plant Hormones	Auxin_degradation	0.0373749162683	0.00210556428286	0.0440141338089	0.00848216335672	0.384424740731	0.667501140724	-0.00663921754061	-0.030628025355	0.0173495902738	6001.0	0.0349203195817	8136.0	0.0400621179487	4380.0	0.0371423112744	2126.0	0.0405728442862	2590.0	0.0357829552383	7452.0	0.0556866019022
Secondary Metabolism	Plant Octadecanoids	Octadecanoids	0.000125434922946	5.6154241606e-05	0.000206649836388	0.000120295301867	0.454006362429	0.682796970267	-8.12149134426e-05	-0.000390233595614	0.000227803768729	17.0	9.89244180786e-05	15.0	7.3860836926e-05	24.0	0.000203519513833	17.0	0.00032443008131	3.0	4.14474384999e-05	34.0	0.000254071989355
Stress Response	Acid stress	Acid_resistance_mechanisms	0.0586027000458	0.00425345385177	0.0539977646983	0.00382623691722	0.319203925292	0.637295641785	0.00460493534749	-0.00667657665815	0.0158864473531	9290.0	0.0540592849382	13056.0	0.0642884724604	6776.0	0.0574603427387	3113.0	0.0594088731246	3712.0	0.0512842972373	6865.0	0.0513001237331
Stress Response	Acid stress	Glutamate_transporter_involved_in_acid_tolerance_in_Streptococcus	0.000143556163464	9.62946695396e-06	0.00010373825179	7.90158027911e-05	0.550779312283	0.730547560041	3.98179116744e-05	-0.000195789506893	0.000275425330241	27.0	0.000157115252242	28.0	0.000137873562262	16.0	0.000135679675888	1.0	1.908412243e-05	6.0	8.28948769999e-05	28.0	0.00020923575594
Stress Response	Cold shock	Cold_shock,_CspA_family_of_proteins	0.0169034302025	0.00205010026787	0.0203457824886	0.00268031266099	0.227247483695	0.615663395542	-0.00344235228609	-0.0102502206794	0.00336551610726	3314.0	0.0192844424419	3482.0	0.0171455622784	1684.0	0.0142802858873	968.0	0.0184734305122	1747.0	0.0241362250198	2466.0	0.0184276919338
Stress Response	Dessication stress	O-antigen_capsule_important_for_environmental_persistence	8.30440223282e-05	2.85974432435e-05	0.000552366594452	0.000678234335025	0.431002802865	0.680343267333	-0.000469322572123	-0.00252764329392	0.00158899814967	10.0	5.81908341639e-05	25.0	0.000123101394877	8.0	6.78398379442e-05	79.0	0.00150764567197	0.0	0.0	20.0	0.000149454111385
Stress Response	Detoxification Stress Response	D-tyrosyl-tRNA(Tyr)_deacylase	0.00857789967854	0.00155457227029	0.0109774650253	0.00213408985331	0.274062698073	0.623166372999	-0.00239956534679	-0.00778106391681	0.00298193322324	1621.0	0.00943273421796	1299.0	0.00639634847779	1168.0	0.00990461633985	495.0	0.00944664060284	1013.0	0.0139954184001	1270.0	0.00949033607298
Stress Response	Detoxification Stress Response	Glutathione-dependent_pathway_of_formaldehyde_detoxification	0.0131692806742	0.00416107137252	0.0172115188942	0.00496106992247	0.428585544621	0.678396455989	-0.00404223821995	-0.0169077436814	0.00882326724152	1886.0	0.0109747913233	1937.0	0.00953789607504	2240.0	0.0189951546244	1167.0	0.0222711708758	758.0	0.0104723861277	2528.0	0.0188909996791
Stress Response	Detoxification Stress Response	Tellurite_resistance:_Chromosomal_determinants	0.000227817423317	0.000184840409977	0.000240999260438	0.000208455502917	0.949906340527	0.978950239428	-1.31818371209e-05	-0.000563249820923	0.000536886146681	9.0	5.23717507475e-05	30.0	0.000147721673852	57.0	0.000483358845352	28.0	0.00053435542804	5.0	6.90790641666e-05	16.0	0.000119563289108
Stress Response	Detoxification Stress Response	Uptake_of_selenate_and_selenite	0.0311926890387	0.00201432676221	0.0306002998452	0.00342786273781	0.845699534089	0.918646128973	0.000592389193528	-0.00799924040946	0.00918401879652	5056.0	0.0294212857532	6907.0	0.0340104533765	3555.0	0.0301463279865	1729.0	0.0329964476815	1864.0	0.0257526751213	4423.0	0.0330517767329
Stress Response	Heat shock	Heat_shock_dnaK_gene_cluster_extended	0.445000675805	0.00252187446611	0.454104299556	0.0303273575653	0.712906533386	0.829432372853	-0.00910362375103	-0.100491321717	0.082284074215	76949.0	0.447772649808	90486.0	0.445558112672	52084.0	0.441671264936	23670.0	0.451721177918	35639.0	0.492381753567	55965.0	0.418209967184
Stress Response	Osmotic stress	Betaine_biosynthesis_from_glycine	0.000104863699764	0.000125083553116	2.01954538559e-05	1.56611813419e-05	0.43981573577	0.68020085451	8.46682459077e-05	-0.000287905070372	0.000457241562188	0.0	0.0	57.0	0.000280671180319	4.0	3.39199189721e-05	2.0	3.816824486e-05	0.0	0.0	3.0	2.24181167078e-05
Stress Response	Osmotic stress	Choline_and_Betaine_Uptake_and_Betaine_Biosynthesis	0.0401223848205	0.0235586879042	0.0491525997952	0.0232179744624	0.71909144241	0.829053111672	-0.00903021497464	-0.0739737898868	0.0559133599376	3656.0	0.0212745689703	14894.0	0.0733388870117	3037.0	0.0257536984796	2343.0	0.0447140988535	1679.0	0.0231967497471	10645.0	0.0795469507849
Stress Response	Osmotic stress	Ectoine_biosynthesis_and_regulation	8.02173624139e-05	3.03273455757e-05	0.000661138690281	0.000585566098636	0.295575686671	0.630781633008	-0.000580921327867	-0.00235576468816	0.00119392203242	10.0	5.81908341639e-05	25.0	0.000123101394877	7.0	5.93598582012e-05	21.0	0.00040076657103	8.0	0.000110526502667	197.0	0.00147212299715
Stress Response	Osmotic stress	Osmoprotectant_ABC_transporter_YehZYXW_of_Enterobacteriales	0.000289418445461	0.000114693725804	0.000383445384258	0.000286106630127	0.699090933157	0.823389732167	-9.40269387973e-05	-0.000846925497399	0.000658871619805	22.0	0.00012801983516	78.0	0.000384076352015	42.0	0.000356159149207	36.0	0.00068702840748	0.0	0.0	62.0	0.000463307745295
Stress Response	Osmotic stress	Osmoregulation	0.0284372353798	0.00541090569726	0.0277396725836	0.00301575175608	0.883185777468	0.940642101281	0.000697562796179	-0.0129129322013	0.0143080577937	4211.0	0.0245041602664	7329.0	0.036088404922	2915.0	0.0247191409509	1323.0	0.0252482939749	1881.0	0.0259875439395	4280.0	0.0319831798365
Stress Response	Osmotic stress	Osmotic_stress_cluster	0.0117412501999	0.00427416562776	0.00512351634992	0.00148433672351	0.149473766987	0.574821936132	0.00661773384996	-0.00490024570722	0.0181357134071	1338.0	0.00778593361112	3590.0	0.0176773603043	1151.0	0.00976045668422	266.0	0.00507637656638	241.0	0.00332961089283	932.0	0.00696456159056
Stress Response	Osmotic stress	Synthesis_of_osmoregulated_periplasmic_glucans	0.124236780006	0.0115958926068	0.0652779770366	0.0250797752244	0.0616095064339	0.441278089833	0.058958802969	-0.00555795057277	0.123475556511	18795.0	0.109369672811	25523.0	0.125676676057	16234.0	0.137663991148	3623.0	0.0691417755638	2375.0	0.0328125554791	12563.0	0.0938796000668
Stress Response	Oxidative stress Stress Response	CoA_disulfide_thiol-disulfide_redox_system	0.00626718171624	0.00214647837439	0.00352590404374	0.00187900221159	0.246895073655	0.617776756351	0.0027412776725	-0.00289818545832	0.00838074080332	605.0	0.00352054546691	1779.0	0.00875989525942	769.0	0.00652110442239	135.0	0.00257635652805	134.0	0.00185131891966	823.0	0.00615003668351
Stress Response	Oxidative stress Stress Response	Glutaredoxins	0.0363497858589	0.00316595565749	0.0303215097444	0.00520940324269	0.24857976943	0.616606960534	0.00602827611444	-0.00701042875316	0.019066980982	6722.0	0.0391158787249	6482.0	0.0319177296636	4483.0	0.038015749188	1971.0	0.0376148053095	1996.0	0.0275763624153	3449.0	0.0257733615084
Stress Response	Oxidative stress Stress Response	Glutathione_analogs:_mycothiol	0.00146021245008	0.000328988994888	0.00178713147399	0.00205584763083	0.843984970373	0.918524953512	-0.000326919023903	-0.00637470971499	0.00572087166718	330.0	0.00192029752741	262.0	0.00129010261831	138.0	0.00117023720454	22.0	0.00041985069346	18.0	0.000248684631	628.0	0.0046928590975
Stress Response	Oxidative stress Stress Response	Glutathione:_Biosynthesis_and_gamma-glutamyl_cycle	0.0975771969903	0.0117426686187	0.124118697481	0.0302324310585	0.342661336915	0.648003122285	-0.0265415004904	-0.106517563962	0.0534345629811	13996.0	0.0814438914957	22147.0	0.109053063693	12056.0	0.102234635782	6971.0	0.133035417459	6040.0	0.0834475095132	20859.0	0.155873165469
Stress Response	Oxidative stress Stress Response	Glutathione:_Non-redox_reactions	0.0583969047891	0.0166172534091	0.0651428088487	0.0220453545101	0.74832044375	0.849925895479	-0.0067459040596	-0.0626044934131	0.0491126852939	7997.0	0.0465352100808	16632.0	0.0818968959836	5514.0	0.046758608303	3487.0	0.0665463349134	2712.0	0.037468484404	12233.0	0.0914136072289
Stress Response	Oxidative stress Stress Response	Glutathione:_Redox_cycle	0.0437259711513	0.00344776395442	0.0398691830329	0.00517909533651	0.436976394919	0.67855684089	0.00385678811839	-0.00910970794472	0.0168232841815	7733.0	0.0449989720589	7923.0	0.0390132940643	5562.0	0.0471656473307	2397.0	0.0457446414647	2399.0	0.0331441349871	5449.0	0.040718772647
Stress Response	Oxidative stress Stress Response	Glutathionylspermidine_and_Trypanothione	0.00448324346573	0.0025458071528	0.00222866805791	0.000648156666753	0.336480884062	0.652465470617	0.00225457540782	-0.00492305450821	0.00943220532386	1132.0	0.00658720242735	183.0	0.000901102210497	703.0	0.00596142575935	151.0	0.00288170248693	178.0	0.00245921468433	180.0	0.00134508700247
Stress Response	Oxidative stress Stress Response	NADPH:quinone_oxidoreductase_2	0.00138177369815	0.000180430342525	0.000630056636601	0.000259960469899	0.0337614635372	0.36500601145	0.000751717061546	9.93137214046e-05	0.00140412040169	263.0	0.00153041893851	302.0	0.00148706485011	133.0	0.00112783730582	43.0	0.00082061726449	19.0	0.000262500443833	108.0	0.000807052201481
Stress Response	Oxidative stress Stress Response	Oxidative_stress	0.296246597611	0.00502675007264	0.304214964905	0.0109890298792	0.424228530283	0.675230410701	-0.00796836729377	-0.0362825827061	0.0203458481185	49723.0	0.289342284713	61162.0	0.301165100538	35169.0	0.298232407582	15135.0	0.288838192978	22717.0	0.313853820134	41478.0	0.309952881602
Stress Response	Oxidative stress Stress Response	Protection_from_Reactive_Oxygen_Species	0.131651150786	0.00418520256051	0.147704567762	0.00607030832664	0.0433183066996	0.384827747889	-0.0160534169759	-0.0312801912837	-0.000826642668112	22473.0	0.130772261616	27855.0	0.137159574172	14979.0	0.127021616571	7397.0	0.141165253615	10579.0	0.146157483964	20848.0	0.155790965708
Stress Response	Oxidative stress Stress Response	Redox-dependent_regulation_of_nucleus_processes	0.0949339491997	0.00835735821165	0.104087333056	0.0096542191488	0.369124145299	0.661997293447	-0.00915338385628	-0.0344264094943	0.0161196417817	14722.0	0.085668546056	21511.0	0.105921364208	10992.0	0.0932119373353	5690.0	0.108588656627	8179.0	0.112999533164	12134.0	0.0906738093776
Stress Response	Oxidative stress Stress Response	Regulation_of_Oxidative_Stress_Response	0.20075940652	0.00972331071566	0.220422760275	0.00746797328589	0.0903401815316	0.490662786897	-0.0196633537556	-0.0443781125613	0.00505140505024	33038.0	0.192250877911	43535.0	0.214368769038	23073.0	0.195658572611	11000.0	0.20992534673	16407.0	0.226676041156	30065.0	0.22466689294
Stress Response	Oxidative stress Stress Response	Rubrerythrin	0.0737769609067	0.0090588814883	0.0664526808862	0.00491585947456	0.387119951473	0.668131723476	0.0073242800205	-0.0155163318384	0.0301648918794	13037.0	0.0758633904994	12548.0	0.0617870521165	9868.0	0.0836804401042	3581.0	0.0683402424218	5161.0	0.0713034100327	7991.0	0.0597143902041
Stress Response	Periplasmic Stress	Periplasmic_Acid_Stress_Response_in_Enterobacteria	4.44571432874e-05	4.86633003094e-05	0.000155163881296	0.000214172593182	0.543802783671	0.726337983784	-0.000110706738009	-0.000722556571126	0.000501143095108	2.0	1.16381668328e-05	23.0	0.000113253283287	1.0	8.47997974302e-06	24.0	0.00045801893832	0.0	0.0	1.0	7.47270556927e-06
Stress Response	Periplasmic Stress	Periplasmic_Stress_Response	0.0921463906331	0.00946029471739	0.0813531613045	0.010823705843	0.34916892893	0.65490604346	0.0107932293286	-0.0176294800107	0.039215938668	14905.0	0.0867334383212	21415.0	0.105448654851	9936.0	0.0842570787267	4242.0	0.080954847348	6862.0	0.0948041076622	9140.0	0.0683005289032
Stress Response	unclassifed Stress Response	Bacterial_hemoglobins	0.192934487191	0.02304217514	0.0789402404345	0.00824401373883	0.0121790268489	0.296960952529	0.113994246756	0.0522024829647	0.175786010548	34802.0	0.202515741057	43687.0	0.215117225519	19006.0	0.161170494996	4742.0	0.090496908563	5199.0	0.0718284109204	9969.0	0.0744954018201
Stress Response	unclassifed Stress Response	Carbon_Starvation	0.0534867600818	0.00302927745814	0.0468939081467	0.00546231508273	0.228835523783	0.617048259424	0.00659285193519	-0.00715266101498	0.0203383648854	9314.0	0.0541989429402	11533.0	0.0567891354845	5834.0	0.0494722018208	2862.0	0.0546187583946	3116.0	0.0430500727886	5756.0	0.0430128932567
Stress Response	unclassifed Stress Response	Commensurate_regulon_activation	4.09916155596e-05	2.34132476205e-05	0.000172530275935	0.000126899266127	0.278639957914	0.6236745933	-0.000131538660376	-0.0005011288863	0.000238051565549	2.0	1.16381668328e-05	14.0	6.89367811309e-05	5.0	4.23998987151e-05	17.0	0.00032443008131	1.0	1.38158128333e-05	24.0	0.000179344933663
Stress Response	unclassifed Stress Response	Dimethylarginine_metabolism	0.0125602440624	0.000514082725778	0.0222930056891	0.00613422652113	0.153095265559	0.56779020819	-0.00973276162662	-0.028214757035	0.00874923378176	2276.0	0.0132442338557	2438.0	0.0120048480284	1466.0	0.0124316503033	862.0	0.0164505135347	2227.0	0.0307678151798	2631.0	0.0196606883528
Stress Response	unclassifed Stress Response	Flavohaemoglobin	0.00699523829079	0.00256773589935	0.00573559767445	0.0024316641969	0.641002582073	0.792436849035	0.00125964061634	-0.00569131862712	0.00821059985979	962.0	0.00559795824656	2152.0	0.010596568071	565.0	0.00479118855481	289.0	0.00551531138227	208.0	0.00287368906933	1180.0	0.00881779257174
Stress Response	unclassifed Stress Response	Hfl_operon	0.0911744715371	0.00191534118408	0.0781775723929	0.0079842352177	0.141405050538	0.554966396975	0.0129968991442	-0.0096749976672	0.0356687959557	15342.0	0.0892763777742	18369.0	0.0904499808996	11061.0	0.0937970559376	4213.0	0.0804014077975	6272.0	0.0866527780906	9030.0	0.0674785312905
[truncated: 72 more rows]
