# Supplementary material for: Physiological and Metagenomic Analyses of Microbial Mats Involved in Self-Purification of Mine Waters Contaminated with Heavy Metals
Source: Front Microbiol. 2016 Aug 10;7:1252. doi: 10.3389/fmicb.2016.01252 (PMC4978725; doi:10.3389/fmicb.2016.01252)
Supplement: Supplementary file 5 [file Table5.XLSX]

## Sheet: supplementary_table_S4
Table S5. Taxonomic distribution of cytochromes c. Metagenomic reads classified in MG-RAST as cytochromes c were found using keyword search in IMG annotation table. Obtained reads were re-classified taxonomically using Workbench function and Genbank reference database. Obtained profiles were loaded to STAMP and compared using Fisher's exact test, Newcombe-Wilson confidence interval method and Ben…
domain	phylum	class	order	family	genus	Kowary: mean rel. freq. (%)	Kowary: std. dev. (%)	ZlotyStok: mean rel. freq. (%)	ZlotyStok: std. dev. (%)	p-values	p-values (corrected)	Difference between means	95.0% lower CI	95.0% upper CI	KOW1	KOW1: rel. freq. (%)	KOW2	KOW2: rel. freq. (%)	KOW3	KOW3: rel. freq. (%)	ZS1	ZS1: rel. freq. (%)	ZS2	ZS2: rel. freq. (%)	ZS3	ZS3: rel. freq. (%)
Archaea	Crenarchaeota	Thermoprotei	Desulfurococcales	Pyrodictiaceae	Hyperthermus	0.0	0.0	0.00056865240085	0.000804195937559	0.42264973081	0.701555644543	-0.00056865240085	-0.00301536620574	0.00187806140404	0.0	0.0	0.0	0.0	0.0	0.0	102.0	0.00170595720255	0.0	0.0	0.0	0.0
Archaea	Euryarchaeota	Archaeoglobi	Archaeoglobales	Archaeoglobaceae	Ferroglobus	0.00833724913024	0.00103502716907	0.00486049948723	0.00212380977575	0.132013779164	0.644306056516	0.00347674964301	-0.00194588192967	0.0088993812157	2019.0	0.00948729020296	2481.0	0.00854643265494	1025.0	0.00697802453283	225.0	0.00376314088798	244.0	0.00298787644641	1411.0	0.00783048112729
Archaea	Euryarchaeota	Methanomicrobia	Methanosarcinales	Methanosarcinaceae	Methanohalophilus	0.0102379238942	0.00123501237445	0.00447003782456	0.00334381524064	0.122171141295	0.654917429566	0.00576788606963	-0.00315213438797	0.0146879065272	2550.0	0.0119824616233	2740.0	0.00943862373016	1365.0	0.00929268632908	321.0	0.00536874766685	0.0	0.0	1449.0	0.00804136580684
Bacteria	Acidobacteria	Acidobacteriia	Acidobacteriales	Acidobacteriaceae	Acidobacterium	0.0426467037084	0.00321303815826	0.0912691256186	0.061026572359	0.376839070091	0.746826520725	-0.0486224219102	-0.233570071156	0.136325227335	10006.0	0.0470182396091	11434.0	0.0393873079309	6101.0	0.0415345635852	3721.0	0.0622339877519	2891.0	0.0354014377319	31745.0	0.176171951372
Bacteria	Acidobacteria	Solibacteres	Solibacterales	Solibacteraceae	Candidatus Solibacter	0.257328495977	0.0275660459841	0.636133779019	0.473072007638	0.374927070666	0.747568000658	-0.378805283042	-1.81125863801	1.05364807193	62901.0	0.295572085714	71052.0	0.244756603385	34028.0	0.231656798832	23617.0	0.394995992673	17660.0	0.216253680507	233738.0	1.29715166388
Bacteria	Acidobacteria	unclassified (derived from Acidobacteria)	unclassified (derived from Acidobacteria)	unclassified (derived from Acidobacteria)	Candidatus Koribacter	0.170569088085	0.0223100894574	0.301851721162	0.201436724404	0.454332210837	0.660296146416	-0.131282633077	-0.733954788474	0.47138952232	43001.0	0.202061895006	44462.0	0.153160616164	22986.0	0.156484753084	11546.0	0.193107665301	10469.0	0.128197043104	105278.0	0.584250455081
Bacteria	Actinobacteria	Actinobacteria (class)	Actinomycetales	Sanguibacteraceae	Sanguibacter	0.00273168798315	0.00386319019395	0.0	0.0	0.42264973081	0.705135010076	0.00273168798315	-0.00902181677482	0.0144851927411	1744.0	0.00819506394946	0.0	0.0	0.0	0.0	0.0	0.0	0.0	0.0	0.0	0.0
Bacteria	Actinobacteria	Actinobacteria (class)	Coriobacteriales	Coriobacteriaceae	Eggerthella	0.0139523986551	0.0197316714057	0.0	0.0	0.42264973081	0.639844731366	0.0139523986551	-0.0460799275072	0.0739847248174	0.0	0.0	12151.0	0.0418571959654	0.0	0.0	0.0	0.0	0.0	0.0	0.0	0.0
Bacteria	Actinobacteria	Actinobacteria (class)	Solirubrobacterales	Conexibacteraceae	Conexibacter	0.0	0.0	0.0398313063153	0.0563299735982	0.42264973081	0.658126009405	-0.0398313063153	-0.211211585169	0.131548972538	0.0	0.0	0.0	0.0	0.0	0.0	0.0	0.0	0.0	0.0	21532.0	0.119493918946
Bacteria	Aquificae	Aquificae (class)	Aquificales	Aquificaceae	Hydrogenivirga	0.0132400556287	0.0104136712349	0.00742906028991	0.0105062778177	0.608131936983	0.776793528881	0.00581099533878	-0.023231732029	0.0348537227065	5415.0	0.0254451096825	4144.0	0.0142750572036	0.0	0.0	0.0	0.0	0.0	0.0	4016.0	0.0222871808697
Bacteria	Aquificae	Aquificae (class)	Aquificales	Aquificaceae	Hydrogenobacter	0.0123772521728	0.00282198690617	0.0145385777047	0.00415376330558	0.579785747242	0.761405378908	-0.00216132553191	-0.0125709170774	0.00824826601355	3459.0	0.0162538567667	2792.0	0.00961775089584	1654.0	0.0112601488559	679.0	0.0113563229464	968.0	0.0118535426235	3677.0	0.0204058675443
Bacteria	Aquificae	Aquificae (class)	Aquificales	Aquificaceae	Hydrogenobaculum	0.0124079488279	0.00248881415751	0.0104016045225	0.00767447214299	0.753436469717	0.861446592998	0.00200634430545	-0.0189025575767	0.0229152461876	3362.0	0.0157980533246	2872.0	0.00989333115074	1694.0	0.0115324620084	0.0	0.0	1055.0	0.0129188920121	3295.0	0.0182859215552
Bacteria	Aquificae	Aquificae (class)	Aquificales	Aquificaceae	Thermocrinis	0.00875872550205	0.00152021881553	0.00488764857268	0.00351430621206	0.256813673471	0.661244655314	0.00387107692937	-0.00526283353439	0.0130049873931	2314.0	0.0108734965476	2333.0	0.00803660918338	1082.0	0.00736607077514	485.0	0.00811165924743	535.0	0.00655128647061	0.0	0.0
Bacteria	Aquificae	Aquificae (class)	Aquificales	Hydrogenothermaceae	Persephonella	0.025919609976	0.00789142585954	0.0226006679501	0.000957627122854	0.613213847123	0.774212077256	0.00331894202594	-0.0202153632706	0.0268532473225	7688.0	0.0361259470433	4908.0	0.0169068486378	3632.0	0.0247260342471	1293.0	0.0216255163029	1819.0	0.0222743740001	4307.0	0.0239021135473
Bacteria	Aquificae	Aquificae (class)	Aquificales	Hydrogenothermaceae	Sulfurihydrogenibium	0.0367016457987	0.00966892658436	0.0241841273943	0.00411974318524	0.200615125503	0.643148490585	0.0125175184044	-0.0126737572253	0.0377087940342	10717.0	0.05035923185	8840.0	0.0304516181659	4303.0	0.0292940873803	1224.0	0.0204714864306	1809.0	0.0221519200474	5393.0	0.0299289757048
Bacteria	Bacteroidetes	Bacteroidia	Bacteroidales	Bacteroidaceae	Bacteroides	0.231940565283	0.0927669279929	0.0460794224092	0.0651661441174	0.0888429937976	0.74491433261	0.185861142873	-0.0471782432131	0.41890052896	76951.0	0.361593099756	53551.0	0.184469977874	21998.0	0.149758618218	0.0	0.0	11289.0	0.138238267228	0.0	0.0
Bacteria	Bacteroidetes	Bacteroidia	Bacteroidales	Porphyromonadaceae	Parabacteroides	0.464358820171	0.0629491829687	0.0	0.0	0.00906372852162	0.740959806643	0.464358820171	0.27284002757	0.655877612772	112031.0	0.526434179657	141834.0	0.48858312341	55533.0	0.378059157445	0.0	0.0	0.0	0.0	0.0	0.0
Bacteria	Bacteroidetes	Cytophagia	Cytophagales	Cyclobacteriaceae	Algoriphagus	0.0996598674486	0.0291910577427	0.304054480653	0.0578499987845	0.0216318162682	0.785955991078	-0.204394613205	-0.351432833564	-0.0573563928459	29821.0	0.140129014929	21007.0	0.0723639301823	12704.0	0.0864866572342	15959.0	0.266915401917	31502.0	0.385754441864	46759.0	0.259493598179
Bacteria	Bacteroidetes	Cytophagia	Cytophagales	Cytophagaceae	Cytophaga	0.408456697901	0.137031237216	1.09342149133	0.29963435231	0.0658299980648	0.768800334543	-0.684964793426	-1.45702621068	0.0870966238242	127251.0	0.597953029032	80868.0	0.278570300661	51242.0	0.348846764011	55106.0	0.921651741214	123702.0	1.51477988596	152053.0	0.843832846809
Bacteria	Bacteroidetes	Cytophagia	Cytophagales	Cytophagaceae	Dyadobacter	0.26815561133	0.0864828010136	0.698457071756	0.153625563646	0.0378696274191	0.773960510378	-0.430301460426	-0.816421778603	-0.0441811422492	82400.0	0.387197975594	53511.0	0.184332187746	34216.0	0.232936670649	36069.0	0.603256571949	74737.0	0.915184106457	103959.0	0.576930536862
Bacteria	Bacteroidetes	Cytophagia	Cytophagales	Cytophagaceae	Microscilla	0.0	0.0	0.0877261768248	0.124063549041	0.42264973081	0.642820753372	-0.0877261768248	-0.465181451025	0.289729097375	0.0	0.0	0.0	0.0	0.0	0.0	0.0	0.0	0.0	0.0	47423.0	0.263178530475
Bacteria	Bacteroidetes	Cytophagia	Cytophagales	Cytophagaceae	Spirosoma	0.30848623415	0.0900711282957	0.837088089279	0.155478680892	0.0221591259407	0.72460341826	-0.528601855129	-0.918608995377	-0.138594714881	91953.0	0.432087566138	63870.0	0.220016386002	40153.0	0.273354750309	44562.0	0.745302596668	86238.0	1.05601839748	127927.0	0.709943273686
Bacteria	Bacteroidetes	Flavobacteriia	Flavobacteriales	Flavobacteriaceae	Capnocytophaga	0.0275867450985	0.0198449830238	0.0380369366736	0.0537923517149	0.816067045929	0.883622264962	-0.0104501915751	-0.153974960872	0.133074577722	9757.0	0.0458481874741	0.0	0.0	5422.0	0.0369120478215	0.0	0.0	0.0	0.0	20562.0	0.114110810021
Bacteria	Bacteroidetes	Flavobacteriia	Flavobacteriales	Flavobacteriaceae	Chryseobacterium	0.109324773165	0.0277172202839	0.28231337873	0.128722813872	0.193435245587	0.658888805282	-0.172988605565	-0.5427753895	0.19679817837	30341.0	0.1425724973	21691.0	0.0747201413616	16258.0	0.110681680834	13242.0	0.221473385061	37673.0	0.461320776089	29578.0	0.164145975041
Bacteria	Bacteroidetes	Flavobacteriia	Flavobacteriales	Flavobacteriaceae	Flavobacterium	1.60511881193	0.476532848229	5.76558311947	4.62372434447	0.330809321657	0.697900956012	-4.16046430754	-18.0241878374	9.70325922227	343534.0	1.61426783189	295222.0	1.01696692513	320825.0	2.18412167878	238745.0	3.99302698356	988348.0	12.1027119265	216414.0	1.20101044839
Bacteria	Bacteroidetes	Flavobacteriia	Flavobacteriales	Flavobacteriaceae	Kordia	0.120302680353	0.0183308296918	0.218815663206	0.227538212348	0.603071182553	0.776394790137	-0.0985129828535	-0.784567396263	0.587541430556	27961.0	0.131388866451	27423.0	0.0944654666249	19838.0	0.135053707983	0.0	0.0	43490.0	0.532552240387	22325.0	0.123894749232
Bacteria	Bacteroidetes	Flavobacteriia	Flavobacteriales	Flavobacteriaceae	Maribacter	0.196326275784	0.0404004171321	0.414002478046	0.191834425957	0.246950631782	0.672940471605	-0.217676202263	-0.769965243032	0.334612838506	48968.0	0.230100855205	40505.0	0.139529727807	32220.0	0.219348244339	18887.0	0.315886408672	55703.0	0.682105252846	43970.0	0.24401577262
Bacteria	Bacteroidetes	Flavobacteriia	Flavobacteriales	Flavobacteriaceae	unclassified (derived from Flavobacteriaceae)	0.0	0.0	0.202459605783	0.0951341213458	0.0949386253424	0.689887344155	-0.202459605783	-0.491898978878	0.0869797673125	0.0	0.0	0.0	0.0	0.0	0.0	9535.0	0.159473548297	27305.0	0.334360517907	20460.0	0.113544751144
Bacteria	Bacteroidetes	Flavobacteriia	Flavobacteriales	Flavobacteriaceae	Zunongwangia	0.0	0.0	0.307915373205	0.156776597014	0.108859912891	0.6356641342	-0.307915373205	-0.784897966978	0.169067220568	0.0	0.0	0.0	0.0	0.0	0.0	13854.0	0.231709128276	42982.0	0.526331579589	29859.0	0.16570541175
Bacteria	Bacteroidetes	Flavobacteriia	Flavobacteriales	unclassified (derived from Flavobacteriales)	Candidatus Sulcia	0.000412222131281	0.000582970128768	0.0	0.0	0.42264973081	0.716095657902	0.000412222131281	-0.0013614265472	0.00218587080977	0.0	0.0	359.0	0.00123666639384	0.0	0.0	0.0	0.0	0.0	0.0	0.0	0.0
Bacteria	Bacteroidetes	Flavobacteriia	Flavobacteriales	unclassified (derived from Flavobacteriales)	unclassified (derived from Flavobacteriales)	0.367147544966	0.125049715162	1.45756750985	1.20576787179	0.328941103844	0.703030986648	-1.09041996489	-4.7051378325	2.52429790273	75679.0	0.355615965958	63890.0	0.220085281066	77226.0	0.525741387875	60498.0	1.01183332196	253634.0	3.10584858446	45953.0	0.255020623134
Bacteria	Bacteroidetes	Flavobacteriia	unclassified (derived from Flavobacteriia)	unclassified (derived from Flavobacteriia)	unclassified (derived from Flavobacteriia)	0.0170014294558	0.0131312816458	0.0	0.0	0.2085756823	0.643436302944	0.0170014294558	-0.0229496403993	0.056952499311	6804.0	0.0319720270138	5525.0	0.0190322613537	0.0	0.0	0.0	0.0	0.0	0.0	0.0	0.0
Bacteria	Bacteroidetes	Sphingobacteriia	Sphingobacteriales	Sphingobacteriaceae	Pedobacter	0.485030926782	0.147947616447	1.1897469084	0.387545572905	0.110015495684	0.631141527869	-0.704715981616	-1.7328733445	0.323441381267	147424.0	0.692746047984	104336.0	0.359411768434	59187.0	0.402934963926	57742.0	0.96573902735	141681.0	1.73493984756	156509.0	0.868561850284
Bacteria	Bacteroidetes	Sphingobacteriia	Sphingobacteriales	Sphingobacteriaceae	Sphingobacterium	0.141005863468	0.040540165156	0.384830763923	0.151303106617	0.142587571175	0.638714188687	-0.243824900456	-0.66762357926	0.179973778348	42196.0	0.198279196337	31966.0	0.11011498035	16837.0	0.114623413716	17690.0	0.295866499148	48822.0	0.597844687978	46991.0	0.260781104644
Bacteria	Bacteroidetes	Sphingobacteriia	Sphingobacteriales	unclassified (derived from Sphingobacteriales)	Chitinophaga	0.607236068773	0.302240842507	1.72559941887	0.3706339476	0.0315474626745	0.793540022659	-1.1183633501	-2.07245877048	-0.164267929714	218193.0	1.02528990156	93211.0	0.321088889238	69821.0	0.475329415519	82012.0	1.37165649113	182712.0	2.23738066097	282500.0	1.56776110451
Bacteria	Bacteroidetes	unclassified (derived from Bacteroidetes)	Bacteroidetes Order II. Incertae sedis	Rhodothermaceae	Rhodothermus	0.0290358246064	0.0410628569531	0.117089932046	0.0950007539543	0.323028647176	0.699538858453	-0.0880541074395	-0.334998497526	0.158890282647	0.0	0.0	25287.0	0.0871074738192	0.0	0.0	7090.0	0.118580750648	0.0	0.0	41929.0	0.23268904549
Bacteria	Bacteroidetes	unclassified (derived from Bacteroidetes)	Bacteroidetes Order II. Incertae sedis	Rhodothermaceae	Salinibacter	0.0213528767501	0.0301975278957	0.0	0.0	0.42264973081	0.651917273467	0.0213528767501	-0.0705211366903	0.113226890191	0.0	0.0	18596.0	0.0640586302504	0.0	0.0	0.0	0.0	0.0	0.0	0.0	0.0
Bacteria	Bacteroidetes	unclassified (derived from Bacteroidetes)	unclassified (derived from Bacteroidetes)	unclassified (derived from Bacteroidetes)	unclassified (derived from Bacteroidetes)	0.0502135244374	0.0126821096439	0.118198646044	0.0681703622747	0.292429614007	0.659479198485	-0.067985121607	-0.266399057384	0.13042881417	12452.0	0.0585120047584	9375.0	0.0322945611205	8789.0	0.0598340074332	5243.0	0.0876895452253	17366.0	0.212653534297	9776.0	0.0542528586112
Bacteria	Chlamydiae	Chlamydiia	Chlamydiales	Waddliaceae	Waddlia	0.0295397209857	0.00652558365587	0.0	0.0	0.023542111717	0.699842775587	0.0295397209857	0.00968605738197	0.0493933845894	5949.0	0.0279543781166	11091.0	0.038205757588	3299.0	0.0224590272525	0.0	0.0	0.0	0.0	0.0	0.0
Bacteria	Chlorobi	Chlorobia	Chlorobiales	Chlorobiaceae	Chlorobaculum	0.12041751845	0.0189885594575	0.114866179572	0.00797194599965	0.731188859808	0.850885256788	0.00555133887818	-0.0440397749897	0.0551424527461	29897.0	0.140486139276	27558.0	0.094930508305	18484.0	0.125835907771	6729.0	0.112543000157	8695.0	0.106473711892	22629.0	0.125581826669
Bacteria	Chlorobi	Chlorobia	Chlorobiales	Chlorobiaceae	Chlorobium	0.597380759019	0.158839459989	0.432466910773	0.0950341772911	0.290105406596	0.658781027478	0.164913848246	-0.232869885983	0.562697582475	165306.0	0.776773647494	113390.0	0.390600563782	91772.0	0.624768065782	17919.0	0.299696540319	42213.0	0.516914870624	86635.0	0.480789321377
Bacteria	Chlorobi	Chlorobia	Chlorobiales	Chlorobiaceae	Chloroherpeton	0.122151264645	0.0329786698456	0.138522203446	0.00377821553026	0.556070362754	0.739166701709	-0.0163709388005	-0.114927536287	0.0821856586863	35643.0	0.167486619467	26127.0	0.0900010664956	16006.0	0.108966107973	8107.0	0.135590147462	11116.0	0.136119813846	25922.0	0.14385664903
Bacteria	Chlorobi	Chlorobia	Chlorobiales	Chlorobiaceae	Pelodictyon	0.190472139893	0.0628079439679	0.167699140133	0.0131929587275	0.662004882417	0.7988029393	0.0227729997598	-0.15809567152	0.20364167104	54325.0	0.255273422623	30615.0	0.105461118795	30947.0	0.210681878261	10948.0	0.183106073074	13810.0	0.169108908709	27188.0	0.150882438617
Bacteria	Chlorobi	Chlorobia	Chlorobiales	Chlorobiaceae	Prosthecochloris	0.0876705483372	0.0196742433813	0.0659410801915	0.0177750021025	0.311548862928	0.68835458228	0.0217294681457	-0.0305360328693	0.0739949691607	21244.0	0.0998256528339	17394.0	0.0599180369206	15169.0	0.103267955257	4613.0	0.0771527507389	3336.0	0.040850638628	14383.0	0.0798198512075
Bacteria	Chloroflexi	Chloroflexi (class)	Chloroflexales	Chloroflexaceae	Chloroflexus	0.104529200826	0.087726079887	0.0774982698669	0.109599104306	0.799478293559	0.883207439168	0.0270309309594	-0.253870537709	0.307932399628	45683.0	0.214664625231	28717.0	0.0989229772478	0.0	0.0	0.0	0.0	0.0	0.0	41894.0	0.232494809601
Bacteria	Chloroflexi	Chloroflexi (class)	Chloroflexales	Chloroflexaceae	Roseiflexus	0.0	0.0	0.060292669828	0.0852667113824	0.42264973081	0.708751087051	-0.060292669828	-0.319711090257	0.199125750601	0.0	0.0	0.0	0.0	0.0	0.0	0.0	0.0	0.0	0.0	32593.0	0.180878009484
Bacteria	Chloroflexi	Thermomicrobia (class)	Sphaerobacterales	Sphaerobacteraceae	Sphaerobacter	0.0670173017025	0.0124426675109	0.0489640928321	0.0692456841525	0.749572832087	0.866114191139	0.0180532088704	-0.184034212549	0.22014063029	17750.0	0.0834073309076	15466.0	0.0532765527776	9455.0	0.0643680214223	0.0	0.0	0.0	0.0	26469.0	0.146892278496
Bacteria	Chloroflexi	Thermomicrobia (class)	Thermomicrobiales	Thermomicrobiaceae	Thermomicrobium	0.0144181123193	0.0203902899858	0.0241536952703	0.0341584834326	0.750389268808	0.864004545423	-0.00973558295093	-0.095287270867	0.0758161049652	9205.0	0.043254336958	0.0	0.0	0.0	0.0	0.0	0.0	0.0	0.0	13057.0	0.0724610858108
Bacteria	Chrysiogenetes	Chrysiogenetes (class)	Chrysiogenales	Chrysiogenaceae	Desulfurispirillum	0.0450872377997	0.0103768383634	0.0143753056556	0.0203297522214	0.153939750497	0.645362800159	0.030711932144	-0.0208878360208	0.0823117003089	11735.0	0.0551428184902	8942.0	0.0308029829909	7244.0	0.0493159119179	0.0	0.0	0.0	0.0	7771.0	0.0431259169668
Bacteria	Cyanobacteria	Gloeobacteria	Gloeobacterales	unclassified (derived from Gloeobacterales)	Gloeobacter	0.0	0.0	0.0223029465891	0.0315411295471	0.42264973081	0.755226568169	-0.0223029465891	-0.118264780616	0.0736588874374	0.0	0.0	0.0	0.0	0.0	0.0	0.0	0.0	5464.0	0.0669088397672	0.0	0.0
Bacteria	Cyanobacteria	unclassified (derived from Cyanobacteria)	Chroococcales	unclassified (derived from Chroococcales)	Cyanothece	0.0274355501144	0.038799727063	0.0	0.0	0.42264973081	0.67748265674	0.0274355501144	-0.0906100944821	0.145481194711	0.0	0.0	0.0	0.0	12090.0	0.0823066503433	0.0	0.0	0.0	0.0	0.0	0.0
Bacteria	Cyanobacteria	unclassified (derived from Cyanobacteria)	Chroococcales	unclassified (derived from Chroococcales)	Microcystis	0.0951893016698	0.134618001414	0.0	0.0	0.42264973081	0.661274937679	0.0951893016698	-0.314377207018	0.504755810358	60772.0	0.285567905009	0.0	0.0	0.0	0.0	0.0	0.0	0.0	0.0	0.0	0.0
Bacteria	Cyanobacteria	unclassified (derived from Cyanobacteria)	Nostocales	Nostocaceae	Nostoc	0.0	0.0	0.0465518680766	0.0658342831877	0.42264973081	0.698012434217	-0.0465518680766	-0.246848390339	0.153744654186	0.0	0.0	0.0	0.0	0.0	0.0	0.0	0.0	0.0	0.0	25165.0	0.13965560423
Bacteria	Cyanobacteria	unclassified (derived from Cyanobacteria)	Oscillatoriales	unclassified (derived from Oscillatoriales)	Trichodesmium	0.0347773327351	0.0491825756171	0.0	0.0	0.42264973081	0.723594041754	0.0347773327351	-0.114857452896	0.184412118367	22203.0	0.104331998205	0.0	0.0	0.0	0.0	0.0	0.0	0.0	0.0	0.0	0.0
Bacteria	Deferribacteres	Deferribacteres (class)	Deferribacterales	Deferribacteraceae	Deferribacter	0.0352567544225	0.00339819385904	0.0214322235262	0.0158270067921	0.341626982388	0.698200145255	0.0138245308963	-0.0316552460431	0.0593043078357	8515.0	0.0400120238129	9370.0	0.0322773373546	4918.0	0.0334809020999	1588.0	0.0265594121338	0.0	0.0	6800.0	0.0377372584448
Bacteria	Deferribacteres	Deferribacteres (class)	Deferribacterales	Deferribacteraceae	Denitrovibrio	0.0556899090849	0.0112788956019	0.0320096973722	0.0228321182793	0.282196394224	0.668682760227	0.0236802117128	-0.0345106689055	0.081871092331	13838.0	0.065024825076	11560.0	0.0398213468324	9140.0	0.0622235553464	0.0	0.0	4221.0	0.0516878134439	7990.0	0.0443412786726
Bacteria	Deinococcus-Thermus	Deinococci	Deinococcales	Trueperaceae	Truepera	0.00969888678156	0.0137162972264	0.0275659604566	0.0264330120517	0.458422367738	0.663292540931	-0.0178670736751	-0.0848280067493	0.0490938593992	0.0	0.0	0.0	0.0	4274.0	0.0290966603447	0.0	0.0	1591.0	0.019482423878	11391.0	0.0632154574918
Bacteria	Deinococcus-Thermus	Deinococci	Thermales	Thermaceae	Meiothermus	0.0212592071649	0.0160865387166	0.0227108000944	0.0321179215059	0.958083427776	0.97599152923	-0.00145159292957	-0.0831626708297	0.0802594849706	8279.0	0.0389030587371	7221.0	0.0248745627575	0.0	0.0	0.0	0.0	0.0	0.0	12277.0	0.0681324002833
Bacteria	Deinococcus-Thermus	Deinococci	Thermales	Thermaceae	Thermus	0.0	0.0	0.0256354376239	0.0362539835651	0.42264973081	0.648856628991	-0.0256354376239	-0.135935823299	0.0846649480511	0.0	0.0	0.0	0.0	0.0	0.0	0.0	0.0	0.0	0.0	13858.0	0.0769063128717
Bacteria	Firmicutes	Bacilli	Bacillales	Alicyclobacillaceae	Kyrpidia	0.0219687576261	0.0019294556927	0.0151614985399	0.021441596861	0.697895198758	0.832889525525	0.0068072590862	-0.057700843282	0.0713153614544	5094.0	0.0239367292193	6567.0	0.0226216941737	2842.0	0.0193478494852	0.0	0.0	0.0	0.0	8196.0	0.0454844956196
Bacteria	Firmicutes	Bacilli	Bacillales	Bacillaceae	Bacillus	0.0	0.0	0.0037219296074	0.00526360332898	0.42264973081	0.727402431447	-0.0037219296074	-0.0197361001932	0.0122922409784	0.0	0.0	0.0	0.0	0.0	0.0	0.0	0.0	0.0	0.0	2012.0	0.0111657888222
Bacteria	Firmicutes	Bacilli	Bacillales	Bacillaceae	Geobacillus	0.0144893289893	0.0204910055664	0.0	0.0	0.42264973081	0.674177863293	0.0144893289893	-0.0478532219411	0.0768318799197	0.0	0.0	0.0	0.0	6385.0	0.0434679869679	0.0	0.0	0.0	0.0	0.0	0.0
Bacteria	Firmicutes	Bacilli	Bacillales	unclassified (derived from Bacillales)	Exiguobacterium	0.0	0.0	0.0334844174073	0.0473541172256	0.42264973081	0.767813677639	-0.0334844174073	-0.177556237374	0.11058740256	0.0	0.0	0.0	0.0	0.0	0.0	0.0	0.0	0.0	0.0	18101.0	0.100453252222
Bacteria	Firmicutes	Bacilli	Lactobacillales	Enterococcaceae	Enterococcus	0.0225212097359	0.0207664840637	0.0	0.0	0.264833445319	0.661072798621	0.0225212097359	-0.0406594665951	0.0857018860669	0.0	0.0	5068.0	0.0174580091476	7360.0	0.0501056200601	0.0	0.0	0.0	0.0	0.0	0.0
Bacteria	Firmicutes	Bacilli	Lactobacillales	Lactobacillaceae	Lactobacillus	0.00353997092679	0.00250831468224	0.0	0.0	0.18406633801	0.691835546312	0.00353997092679	-0.00409141325884	0.0111713551124	1172.0	0.00550723334218	0.0	0.0	751.0	0.0051126794382	0.0	0.0	0.0	0.0	0.0	0.0
Bacteria	Firmicutes	Clostridia	Clostridiales	Clostridiaceae	Alkaliphilus	0.0962121284373	0.0435896615106	0.018391363895	0.0260093162508	0.111370047753	0.627896648536	0.0778207645423	-0.0313537083933	0.186995237478	11884.0	0.0558429701694	45502.0	0.156743159478	11171.0	0.0760502556646	0.0	0.0	0.0	0.0	9942.0	0.055174091685
Bacteria	Firmicutes	Clostridia	Clostridiales	Clostridiales Family XI. Incertae Sedis	Anaerococcus	0.00372722294746	0.00527108924228	0.0	0.0	0.42264973081	0.763571613122	0.00372722294746	-0.0123097230424	0.0197641689373	0.0	0.0	3246.0	0.0111816688424	0.0	0.0	0.0	0.0	0.0	0.0	0.0	0.0
Bacteria	Firmicutes	Clostridia	Clostridiales	Lachnospiraceae	Catonella	0.00132393347456	0.0018723246754	0.0	0.0	0.42264973081	0.71240444317	0.00132393347456	-0.00437249250397	0.00702035945309	0.0	0.0	1153.0	0.00397180042368	0.0	0.0	0.0	0.0	0.0	0.0	0.0	0.0
Bacteria	Firmicutes	Clostridia	Clostridiales	Peptococcaceae	Desulfitobacterium	0.074055697532	0.072394481698	0.0	0.0	0.284918357508	0.665487877894	0.074055697532	-0.146199801776	0.29431119684	0.0	0.0	50020.0	0.172306554373	7324.0	0.0498605382229	0.0	0.0	0.0	0.0	0.0	0.0
Bacteria	Firmicutes	Clostridia	Clostridiales	Peptococcaceae	Thermincola	0.0240232334371	0.0171910886375	0.0	0.0	0.18677336237	0.671152631813	0.0240232334371	-0.028279534988	0.0763260018622	8357.0	0.0392695810927	0.0	0.0	4818.0	0.0328001192187	0.0	0.0	0.0	0.0	0.0	0.0
Bacteria	Firmicutes	Clostridia	Clostridiales	Ruminococcaceae	Faecalibacterium	0.00229535387306	0.00324612057773	0.0	0.0	0.42264973081	0.636896138134	0.00229535387306	-0.00758075673499	0.0121714644811	0.0	0.0	1999.0	0.00688606161919	0.0	0.0	0.0	0.0	0.0	0.0	0.0	0.0
Bacteria	Firmicutes	Clostridia	Natranaerobiales	Natranaerobiaceae	Natranaerobius	0.0111472213105	0.0157645515601	0.0	0.0	0.42264973081	0.751122075951	0.0111472213105	-0.0368154008921	0.0591098435131	0.0	0.0	9708.0	0.0334416639315	0.0	0.0	0.0	0.0	0.0	0.0	0.0	0.0
Bacteria	Firmicutes	Clostridia	Thermoanaerobacterales	Thermoanaerobacteraceae	Carboxydothermus	0.0631720829071	0.00904629977777	0.0476282786565	0.0205188200745	0.405152031054	0.78393321985	0.0155438042506	-0.037625768935	0.0687133774361	13367.0	0.0628115939291	21606.0	0.0744273373408	7679.0	0.0522773174513	2093.0	0.0350055727935	2557.0	0.031311475711	13797.0	0.0765677874651
Bacteria	Firmicutes	Clostridia	Thermoanaerobacterales	Thermoanaerobacteraceae	Moorella	0.0502733729468	0.0359873318437	0.0291298337613	0.0411958059749	0.614186649363	0.772457824391	0.0211435391855	-0.0870163502276	0.129303428599	14588.0	0.0685490784947	23883.0	0.0822710403458	0.0	0.0	0.0	0.0	0.0	0.0	15747.0	0.0873895012838
Bacteria	Firmicutes	Erysipelotrichi	Erysipelotrichales	Erysipelotrichaceae	Bulleidia	0.00492025580094	0.00695829248404	0.0	0.0	0.42264973081	0.719825322786	0.00492025580094	-0.0162498962528	0.0260904078547	0.0	0.0	4285.0	0.0147607674028	0.0	0.0	0.0	0.0	0.0	0.0	0.0	0.0
Bacteria	Firmicutes	Erysipelotrichi	Erysipelotrichales	Erysipelotrichaceae	Holdemania	0.0814965161207	0.102820858246	0.0	0.0	0.378844223941	0.746277477281	0.0814965161207	-0.23132925376	0.394322286001	0.0	0.0	65763.0	0.226537303783	2637.0	0.0179522445786	0.0	0.0	0.0	0.0	0.0	0.0
Bacteria	Fusobacteria	Fusobacteriia	Fusobacteriales	Fusobacteriaceae	Fusobacterium	0.00304975482084	0.00431300462954	0.0	0.0	0.42264973081	0.735140755186	0.00304975482084	-0.0100722810846	0.0161717907263	0.0	0.0	2656.0	0.00914926446252	0.0	0.0	0.0	0.0	0.0	0.0	0.0	0.0
Bacteria	Gemmatimonadetes	Gemmatimonadetes (class)	Gemmatimonadales	Gemmatimonadaceae	Gemmatimonas	0.0375917457851	0.026581412433	0.258505769944	0.365582365806	0.483000907534	0.674962806683	-0.220914024159	-1.32500398104	0.883175932727	12011.0	0.0564397437482	16354.0	0.056335493607	0.0	0.0	0.0	0.0	0.0	0.0	139743.0	0.775517309831
Bacteria	Lentisphaerae	unclassified (derived from Lentisphaerae)	Lentisphaerales	Lentisphaeraceae	Lentisphaera	0.0429879983561	0.00950362518776	0.0463865960054	0.0336303761285	0.901651776193	0.94500041928	-0.0033985976493	-0.0969182128831	0.0901210175845	11480.0	0.0539445723279	8932.0	0.030768535459	6500.0	0.0442508872813	4704.0	0.0786747321647	0.0	0.0	10899.0	0.0604850558514
Bacteria	Nitrospirae	Nitrospira (class)	Nitrospirales	Nitrospiraceae	Thermodesulfovibrio	0.0617667044738	0.00822962452091	0.0272356562896	0.0224669594399	0.150791184816	0.640372953698	0.0345310481843	-0.0254844673475	0.0945465637161	13942.0	0.0655135215501	20157.0	0.069435889974	7396.0	0.0503507018974	0.0	0.0	2179.0	0.0266827162981	9915.0	0.0550242525706
Bacteria	Planctomycetes	Planctomycetia	Candidatus Brocadiales	Candidatus Brocadiaceae	Candidatus Kuenenia	0.055541848341	0.00585262078662	0.0284120859046	0.0401807572216	0.440949614855	0.646594278284	0.0271297624364	-0.091713647431	0.145973172304	13436.0	0.0631358252436	15849.0	0.0545958932479	7182.0	0.0488938265315	0.0	0.0	0.0	0.0	15359.0	0.0852362577137
Bacteria	Planctomycetes	Planctomycetia	Planctomycetales	Planctomycetaceae	Blastopirellula	0.0868965927134	0.00611074882232	0.325544781251	0.21945294853	0.263854722962	0.663696110836	-0.238648188538	-0.905588234746	0.42829185767	20160.0	0.0947319318928	25005.0	0.0861360534207	11725.0	0.0798217928267	13443.0	0.224835124254	9936.0	0.121670247424	113545.0	0.630128972075
Bacteria	Planctomycetes	Planctomycetia	Planctomycetales	Planctomycetaceae	Gemmata	0.0	0.0	0.163607664149	0.231376177547	0.42264973081	0.739071989171	-0.163607664149	-0.867554626932	0.540339298635	0.0	0.0	0.0	0.0	0.0	0.0	0.0	0.0	0.0	0.0	88443.0	0.490822992446
Bacteria	Planctomycetes	Planctomycetia	Planctomycetales	Planctomycetaceae	Pirellula	0.0779026703829	0.0110012489738	0.32074193581	0.228539124263	0.271623679214	0.662842858978	-0.242839265427	-0.935891577599	0.450213046745	19859.0	0.0933175315208	20907.0	0.0720194548637	10043.0	0.0683710247641	12895.0	0.215669785558	8867.0	0.108579919878	114959.0	0.637976101993
Bacteria	Planctomycetes	Planctomycetia	Planctomycetales	Planctomycetaceae	Planctomyces	0.0158711261798	0.0224451618937	0.429445396652	0.399701522141	0.28074598924	0.670101740742	-0.413574270473	-1.62427025601	0.797121715064	0.0	0.0	13822.0	0.0476133785395	0.0	0.0	11626.0	0.19444567095	8307.0	0.101722498526	178782.0	0.992168020482
Bacteria	Planctomycetes	Planctomycetia	Planctomycetales	Planctomycetaceae	Rhodopirellula	0.0861886762733	0.0640195063538	0.42006355454	0.236507522678	0.177353271608	0.698729154408	-0.333874878266	-0.995434149086	0.327684392553	32622.0	0.153290926697	30561.0	0.105275102123	0.0	0.0	20378.0	0.340823488957	14558.0	0.178268464372	133541.0	0.74109871029
Bacteria	Proteobacteria	Alphaproteobacteria	Caulobacterales	Caulobacteraceae	Asticcacaulis	0.0	0.0	0.0493557112586	0.038627427843	0.212504439196	0.637513317587	-0.0493557112586	-0.166877146691	0.0681657241739	0.0	0.0	0.0	0.0	0.0	0.0	0.0	0.0	4390.0	0.0537572852448	16994.0	0.094309848531
Bacteria	Proteobacteria	Alphaproteobacteria	Caulobacterales	Caulobacteraceae	Brevundimonas	0.0176507820414	0.0159380108924	0.206206190719	0.0970358200559	0.107162615949	0.648929174357	-0.188555408677	-0.473537416269	0.0964265989137	3051.0	0.014336662907	11210.0	0.0386156832172	0.0	0.0	13235.0	0.221356309566	6575.0	0.0805134739146	57076.0	0.316748788676
Bacteria	Proteobacteria	Alphaproteobacteria	Caulobacterales	Caulobacteraceae	Caulobacter	0.159738307106	0.0326773644543	0.603527828821	0.339835815843	0.205097961338	0.638733651024	-0.443789521715	-1.46462354803	0.577044504601	33570.0	0.157745583018	58268.0	0.200718878653	17737.0	0.120750459648	38536.0	0.644517321152	13747.0	0.168337448807	179784.0	0.997728716505
Bacteria	Proteobacteria	Alphaproteobacteria	Caulobacterales	Caulobacteraceae	Phenylobacterium	0.0122127982961	0.0172715049849	0.0764604952597	0.108131469382	0.490265240889	0.670781312848	-0.0642476969636	-0.38238051007	0.253885116142	0.0	0.0	10636.0	0.0366383948883	0.0	0.0	0.0	0.0	0.0	0.0	41333.0	0.229381485779
Bacteria	Proteobacteria	Alphaproteobacteria	Parvularculales	Parvularculaceae	Parvularcula	0.0	0.0	0.0217895670206	0.0308151011988	0.42264973081	0.789751211286	-0.0217895670206	-0.115542507046	0.0719633730043	0.0	0.0	0.0	0.0	0.0	0.0	0.0	0.0	0.0	0.0	11779.0	0.0653687010619
Bacteria	Proteobacteria	Alphaproteobacteria	Rhizobiales	Aurantimonadaceae	Aurantimonas	0.0344848051192	0.00224197208882	0.0940951239298	0.0402242960961	0.170684800928	0.689060863004	-0.0596103188106	-0.181457644496	0.0622370068748	7805.0	0.0366757305766	10269.0	0.035374170469	4613.0	0.0314045143121	4951.0	0.0828058246062	4202.0	0.0514551509337	26673.0	0.14802439625
Bacteria	Proteobacteria	Alphaproteobacteria	Rhizobiales	Aurantimonadaceae	Fulvimarina	0.00405054192915	0.00572833133116	0.0304144343491	0.0091733781164	0.0344892062349	0.805569317057	-0.02636389242	-0.0493110354575	-0.00341674938242	2586.0	0.0121516257874	0.0	0.0	0.0	0.0	1796.0	0.0300382268214	1582.0	0.0193722153206	7538.0	0.0418328609054
Bacteria	Proteobacteria	Alphaproteobacteria	Rhizobiales	Beijerinckiaceae	Beijerinckia	0.0479977267548	0.0117721046544	0.0676205865389	0.0275146351027	0.42878472294	0.637330020006	-0.0196228597841	-0.0912612833567	0.0520155637886	7888.0	0.0370657479549	18677.0	0.0643376552585	6256.0	0.0425897770511	3238.0	0.0541557786457	3490.0	0.0427364294999	19095.0	0.105969551471
Bacteria	Proteobacteria	Alphaproteobacteria	Rhizobiales	Beijerinckiaceae	Methylocella	0.0916859541218	0.0125908428999	0.126788170493	0.0374391372444	0.315457937603	0.692313728834	-0.0351022163708	-0.136517899896	0.0663134671545	17976.0	0.0844693059378	31756.0	0.109391582181	11927.0	0.0811969742469	6689.0	0.111873997332	7370.0	0.0902485631559	32118.0	0.17824195099
Bacteria	Proteobacteria	Alphaproteobacteria	Rhizobiales	Bradyrhizobiaceae	Bradyrhizobium	0.469523562012	0.132033844333	1.01636822349	0.770198439391	0.421658087672	0.801640666679	-0.546844661476	-2.80230000581	1.70861068286	70836.0	0.332858686883	188125.0	0.648044193152	62820.0	0.427667806002	46132.0	0.77156095753	17934.0	0.219608918811	370826.0	2.05793479412
Bacteria	Proteobacteria	Alphaproteobacteria	Rhizobiales	Bradyrhizobiaceae	Nitrobacter	0.106431257209	0.0244534527225	0.265547116769	0.177873612887	0.332818387267	0.697638542539	-0.15911585956	-0.686750676468	0.368518957348	18821.0	0.0884399647894	40933.0	0.14100408217	13198.0	0.0898497246676	9343.0	0.15626233474	10124.0	0.123972381736	93053.0	0.516406633833
Bacteria	Proteobacteria	Alphaproteobacteria	Rhizobiales	Bradyrhizobiaceae	Oligotropha	0.013930581885	0.0197008178334	0.0851926633229	0.0522823469884	0.184740619473	0.678766096267	-0.071262081438	-0.210267951208	0.0677437883316	0.0	0.0	12132.0	0.0417917456549	0.0	0.0	3657.0	0.0611635832326	2993.0	0.0366504680496	28428.0	0.157763938687
Bacteria	Proteobacteria	Alphaproteobacteria	Rhizobiales	Bradyrhizobiaceae	Rhodopseudomonas	0.339858187209	0.0769763247446	0.700280173284	0.418068745178	0.346616340828	0.70399716429	-0.360421986075	-1.57823124309	0.857387270938	68644.0	0.322558468891	128191.0	0.441586355691	37520.0	0.255429737046	33284.0	0.556677250291	22489.0	0.275386694276	228625.0	1.26877657528
Bacteria	Proteobacteria	Alphaproteobacteria	Rhizobiales	Brucellaceae	Brucella	0.136835208086	0.0542409201923	0.363461922204	0.167860430678	0.188758658506	0.663699799263	-0.226626714118	-0.684216382342	0.230962954107	25349.0	0.119115066545	61058.0	0.210329740042	11907.0	0.0810608176706	17333.0	0.289895648939	16723.0	0.204779745137	107343.0	0.595710372535
Bacteria	Proteobacteria	Alphaproteobacteria	Rhizobiales	Brucellaceae	Ochrobactrum	0.0264024117549	0.0210174731583	0.0596259947505	0.0531326824738	0.479243165931	0.675484979566	-0.0332235829957	-0.173353567473	0.106906401482	5912.0	0.0277805149479	14929.0	0.0514267203166	0.0	0.0	0.0	0.0	4070.0	0.0498387587578	23252.0	0.129039225494
Bacteria	Proteobacteria	Alphaproteobacteria	Rhizobiales	Hyphomicrobiaceae	Hyphomicrobium	0.0392770681224	0.0047139661304	0.101066299802	0.0578781048891	0.269738574874	0.663191834464	-0.0617892316799	-0.236264425013	0.112685961653	8610.0	0.0404584292459	12880.0	0.0443684210381	4848.0	0.0330043540831	3917.0	0.0655121015921	4491.0	0.0549940701673	32920.0	0.182692727647
Bacteria	Proteobacteria	Alphaproteobacteria	Rhizobiales	Hyphomicrobiaceae	Rhodomicrobium	0.0433909355653	0.000691372613134	0.0524134017541	0.045226108724	0.804369357758	0.882646912707	-0.00902246618879	-0.146574446735	0.128529514357	9094.0	0.042732747452	12510.0	0.0430938623592	6514.0	0.0443461968847	0.0	0.0	3828.0	0.0468753731019	19887.0	0.11036483216
Bacteria	Proteobacteria	Alphaproteobacteria	Rhizobiales	Methylobacteriaceae	Methylobacterium	0.313148252986	0.0876273471094	0.516190168233	0.419671094572	0.567104970784	0.747755344542	-0.203041915247	-1.41226422594	1.00618039544	54732.0	0.257185917478	126826.0	0.436884267592	36043.0	0.245374573889	15770.0	0.263754363571	14473.0	0.177227605774	199580.0	1.10758853535
Bacteria	Proteobacteria	Alphaproteobacteria	Rhizobiales	Methylocystaceae	Methylosinus	0.0706433695893	0.00783215662278	0.0919915559117	0.0129368132308	0.13164078237	0.652220239924	-0.0213481863224	-0.0537318884656	0.0110355158207	15512.0	0.0728909587064	22908.0	0.0789124059892	8832.0	0.0601267440721	5596.0	0.0935934951517	6158.0	0.0754071440861	19276.0	0.106974028497
Bacteria	Proteobacteria	Alphaproteobacteria	Rhizobiales	Phyllobacteriaceae	Chelativorans	0.065223473903	0.0124072188566	0.154700571706	0.0666164352292	0.194521793018	0.649067615479	-0.0894770978026	-0.283350513267	0.104396317662	11615.0	0.0545789379432	23986.0	0.082625849924	8588.0	0.0584656338419	7885.0	0.131877181785	7101.0	0.0869545518277	44196.0	0.245269981504
Bacteria	Proteobacteria	Alphaproteobacteria	Rhizobiales	Phyllobacteriaceae	Hoeflea	0.010840078659	0.00776605953314	0.0380335526093	0.0307052260391	0.336460122661	0.700780000701	-0.0271934739503	-0.113834371892	0.0594474239915	3135.0	0.0147313792899	0.0	0.0	2613.0	0.0177888566871	0.0	0.0	3177.0	0.0389036207797	13550.0	0.0751970370481
Bacteria	Proteobacteria	Alphaproteobacteria	Rhizobiales	Phyllobacteriaceae	Mesorhizobium	0.0976160369045	0.0197944474275	0.379854099116	0.20230990954	0.186156147907	0.676367337396	-0.282238062212	-0.889691299762	0.325215175339	17713.0	0.083233467739	36463.0	0.125606035428	12340.0	0.0840086075464	18795.0	0.314347702176	13998.0	0.17141104302	117811.0	0.653803552153
Bacteria	Proteobacteria	Alphaproteobacteria	Rhizobiales	Phyllobacteriaceae	Parvibaculum	0.0318857837424	0.0450933078154	0.288566338112	0.128602686759	0.0929752555933	0.707044385558	-0.25668055437	-0.602694031701	0.0893329229614	0.0	0.0	27769.0	0.0956573512273	0.0	0.0	14748.0	0.246661341404	12760.0	0.156251243673	83391.0	0.46278642926
Bacteria	Proteobacteria	Alphaproteobacteria	Rhizobiales	Rhizobiaceae	Agrobacterium	0.0354775130646	0.0501727801352	0.156218830677	0.0563876175312	0.0873616065547	0.772087711983	-0.120741317612	-0.269715334656	0.0282326994309	0.0	0.0	30897.0	0.106432539194	0.0	0.0	8680.0	0.145173612923	7623.0	0.0933466481598	41469.0	0.230136230948
Bacteria	Proteobacteria	Alphaproteobacteria	Rhizobiales	Rhizobiaceae	Rhizobium	0.108254573418	0.0230372193249	0.362118200914	0.150763799249	0.137173854085	0.650084786749	-0.253863627496	-0.698602059196	0.190874804203	26426.0	0.124175894454	21969.0	0.0756777827474	18348.0	0.124910043052	18800.0	0.314431327529	16822.0	0.205992039269	101977.0	0.565931235945
Bacteria	Proteobacteria	Alphaproteobacteria	Rhizobiales	Rhizobiaceae	Sinorhizobium	0.120732129367	0.066357490287	0.393150079912	0.116008170905	0.0590614668657	0.742811525581	-0.272417950544	-0.563654122915	0.018818221826	30762.0	0.144550778219	54411.0	0.187432465614	4438.0	0.0302131442699	25086.0	0.419565121404	19576.0	0.239715857848	93731.0	0.520169260483
Bacteria	Proteobacteria	Alphaproteobacteria	Rhizobiales	Xanthobacteraceae	Azorhizobium	0.0216557034526	0.0306257895254	0.149623326635	0.0762918827452	0.127603117667	0.641941838111	-0.127967623182	-0.328686391419	0.0727511450545	0.0	0.0	0.0	0.0	9543.0	0.0649671103578	7076.0	0.118346599659	6193.0	0.0758357329206	45893.0	0.254687647324
Bacteria	Proteobacteria	Alphaproteobacteria	Rhizobiales	Xanthobacteraceae	Xanthobacter	0.122817323733	0.0196764079096	0.207265572294	0.095505381122	0.336965515998	0.697390656527	-0.0844482485611	-0.359980760756	0.191084263634	23846.0	0.112052462694	43667.0	0.150422037381	15567.0	0.105977471124	10149.0	0.169742741654	9282.0	0.113661758916	60976.0	0.338392216313
Bacteria	Proteobacteria	Alphaproteobacteria	Rhodobacterales	Hyphomonadaceae	Hirschia	0.00468960654906	0.00663210518387	0.0470561470771	0.0430696049977	0.297733925658	0.662306079524	-0.0423665405281	-0.169360904624	0.0846278235676	2994.0	0.0140688196472	0.0	0.0	0.0	0.0	0.0	0.0	3029.0	0.0370913022794	18754.0	0.104077138952
Bacteria	Proteobacteria	Alphaproteobacteria	Rhodobacterales	Hyphomonadaceae	Hyphomonas	0.0	0.0	0.141470357666	0.110555633364	0.212061874335	0.648076943061	-0.141470357666	-0.477828677481	0.194887962149	0.0	0.0	0.0	0.0	0.0	0.0	9241.0	0.154556377537	0.0	0.0	48626.0	0.269854695461
Bacteria	Proteobacteria	Alphaproteobacteria	Rhodobacterales	Hyphomonadaceae	Maricaulis	0.0292770847089	0.0208942840071	0.0668707919373	0.0945695808843	0.633794700637	0.782078743804	-0.0375937072283	-0.308558783984	0.233371369528	0.0	0.0	13754.0	0.0473791353229	5942.0	0.040452118804	0.0	0.0	0.0	0.0	36149.0	0.200612375812
Bacteria	Proteobacteria	Alphaproteobacteria	Rhodobacterales	Rhodobacteraceae	Citreicella	0.00814637121987	0.00576079368029	0.0224873517005	0.006152445901	0.0741289850956	0.757505566446	-0.0143409804806	-0.0309163326699	0.00223437170859	2619.0	0.0123066929379	3522.0	0.0121324207218	0.0	0.0	1510.0	0.025254856626	1140.0	0.0139597506103	5090.0	0.0282474478653
Bacteria	Proteobacteria	Alphaproteobacteria	Rhodobacterales	Rhodobacteraceae	Dinoroseobacter	0.0	0.0	0.05847474267	0.041387368965	0.183763301966	0.698727903987	-0.05847474267	-0.184393119356	0.0674436340157	0.0	0.0	0.0	0.0	0.0	0.0	5112.0	0.0854985609749	0.0	0.0	16204.0	0.0899256670352
Bacteria	Proteobacteria	Alphaproteobacteria	Rhodobacterales	Rhodobacteraceae	Jannaschia	0.00894946877772	0.0126564601215	0.0456789481241	0.0364640061194	0.288373884331	0.664072254762	-0.0367294793464	-0.13500091405	0.0615419553576	0.0	0.0	7794.0	0.0268484063332	0.0	0.0	0.0	0.0	3903.0	0.0477937777473	16081.0	0.0892430666251
Bacteria	Proteobacteria	Alphaproteobacteria	Rhodobacterales	Rhodobacteraceae	Labrenzia	0.0185706644268	0.0262628854946	0.108452563441	0.0599202360261	0.1559066485	0.645335114676	-0.0898818990141	-0.24529429776	0.0655304997322	0.0	0.0	16173.0	0.0557119932803	0.0	0.0	6085.0	0.101772054682	3155.0	0.0386342220837	33327.0	0.184951413557
Bacteria	Proteobacteria	Alphaproteobacteria	Rhodobacterales	Rhodobacteraceae	Loktanella	0.0	0.0	0.0164527047357	0.0232676381749	0.42264973081	0.759376164698	-0.0164527047357	-0.0872429796811	0.0543375702097	0.0	0.0	0.0	0.0	0.0	0.0	0.0	0.0	0.0	0.0	8894.0	0.049358114207
Bacteria	Proteobacteria	Alphaproteobacteria	Rhodobacterales	Rhodobacteraceae	Maritimibacter	0.0281762813266	0.00381400214961	0.0652026718548	0.0178225637027	0.0929598546227	0.723758868134	-0.0370263905282	-0.0882572935385	0.0142045124821	6030.0	0.0283349974858	6801.0	0.0234277664193	4813.0	0.0327660800746	4619.0	0.0772531011626	3267.0	0.0400057063542	14118.0	0.0783492080476
Bacteria	Proteobacteria	Alphaproteobacteria	Rhodobacterales	Rhodobacteraceae	Oceanibulbus	0.0064370485865	0.000148245975278	0.00747900666138	0.0105769126536	0.901967166003	0.942310745313	-0.00104195807489	-0.0332125778563	0.0311286617066	1397.0	0.00656450936777	1892.0	0.00651747302827	915.0	0.00622916336345	0.0	0.0	0.0	0.0	4043.0	0.0224370199842
Bacteria	Proteobacteria	Alphaproteobacteria	Rhodobacterales	Rhodobacteraceae	Oceanicola	0.00928504035533	0.000715216450368	0.0617861200812	0.0322022634102	0.147506837958	0.634667579108	-0.0525010797259	-0.150406031825	0.045403872373	2122.0	0.00997128767245	2409.0	0.00829841042553	1408.0	0.00958542296802	3156.0	0.0527843228554	2256.0	0.027625611734	18911.0	0.104948425654
Bacteria	Proteobacteria	Alphaproteobacteria	Rhodobacterales	Rhodobacteraceae	Octadecabacter	0.00335748610547	0.00474820238584	0.0160022360999	0.0114042546606	0.254018013571	0.669870084175	-0.0126447499944	-0.0424688488874	0.0171793488985	0.0	0.0	2924.0	0.0100724583164	0.0	0.0	0.0	0.0	1818.0	0.0222621286048	4639.0	0.0257445796949
Bacteria	Proteobacteria	Alphaproteobacteria	Rhodobacterales	Rhodobacteraceae	Paracoccus	0.0544971434495	0.0116109666671	0.151289381228	0.0347923745083	0.0473416688067	0.814775036831	-0.0967922377782	-0.191154487182	-0.00242998837416	8136.0	0.0382311010853	18746.0	0.0645753432283	8914.0	0.0606849860348	10668.0	0.178423053302	8344.0	0.102175578151	31222.0	0.17326951223
Bacteria	Proteobacteria	Alphaproteobacteria	Rhodobacterales	Rhodobacteraceae	Pelagibaca	0.00343097417345	0.00485213020824	0.0199244876312	0.0142000491201	0.237051093501	0.674049631086	-0.0164935134578	-0.0548603905307	0.0218733636151	0.0	0.0	2988.0	0.0102929225203	0.0	0.0	1657.0	0.0277134420062	0.0	0.0	5777.0	0.0320600208876
Bacteria	Proteobacteria	Alphaproteobacteria	Rhodobacterales	Rhodobacteraceae	Phaeobacter	0.00131934047031	0.0018658291865	0.00191844525931	0.00271309130438	0.81116652371	0.884171510843	-0.000599104788997	-0.00740344338556	0.00620523380756	0.0	0.0	1149.0	0.00395802141093	0.0	0.0	0.0	0.0	470.0	0.00575533577792	0.0	0.0
Bacteria	Proteobacteria	Alphaproteobacteria	Rhodobacterales	Rhodobacteraceae	Pseudovibrio	0.0125726131689	0.0089016250735	0.0265082853729	0.0191236493973	0.422854359297	0.634281538946	-0.013935672204	-0.0630816762324	0.0352103318244	4131.0	0.0194115878298	0.0	0.0	2689.0	0.0183062516769	2655.0	0.0444050624782	2868.0	0.0351197936406	0.0	0.0
Bacteria	Proteobacteria	Alphaproteobacteria	Rhodobacterales	Rhodobacteraceae	Rhodobacter	0.102187121661	0.0593159957548	0.654976545713	0.205261226776	0.0530802375873	0.754662508307	-0.552789424053	-1.12178265054	0.0162038024312	12977.0	0.0609789821514	54015.0	0.186068343352	8742.0	0.059514039479	54894.0	0.918106026244	34074.0	0.417249598504	113445.0	0.629574012392
Bacteria	Proteobacteria	Alphaproteobacteria	Rhodobacterales	Rhodobacteraceae	Roseobacter	0.0239087898476	0.0108134179384	0.184669936568	0.0716819684376	0.083519014763	0.758631050764	-0.16076114672	-0.372370695466	0.0508484020255	8294.0	0.0389735438055	4093.0	0.0140993747911	2740.0	0.0186534509463	10971.0	0.183490749698	7960.0	0.0974733463665	49201.0	0.273045713638
Bacteria	Proteobacteria	Alphaproteobacteria	Rhodobacterales	Rhodobacteraceae	Roseovarius	0.0	0.0	0.105165619678	0.0522078008713	0.104298870326	0.668739815622	-0.105165619678	-0.264004456271	0.0536732169148	0.0	0.0	0.0	0.0	0.0	0.0	6198.0	0.103661987661	3429.0	0.0419894603883	30605.0	0.169845410986
Bacteria	Proteobacteria	Alphaproteobacteria	Rhodobacterales	Rhodobacteraceae	Ruegeria	0.0702073603259	0.0205996772757	0.182897437444	0.0593802268968	0.102776557398	0.672158685383	-0.112690077118	-0.272735067647	0.0473549134099	15958.0	0.0749867147394	26912.0	0.0927051977467	6306.0	0.0429301684917	8703.0	0.145558289547	11141.0	0.136425948727	48059.0	0.266708074058
Bacteria	Proteobacteria	Alphaproteobacteria	Rhodobacterales	Rhodobacteraceae	Sagittula	0.0122322341942	0.00153487103127	0.0265127537604	0.00686092878847	0.0921565570924	0.735004735834	-0.0142805195662	-0.0339132550656	0.00535221593312	2793.0	0.013124319731	2924.0	0.0100724583164	1983.0	0.0134999245352	1791.0	0.0299546014683	1383.0	0.0169353816614	5883.0	0.0326482781516
Bacteria	Proteobacteria	Alphaproteobacteria	Rhodobacterales	Rhodobacteraceae	Sulfitobacter	0.0192306879461	0.0018088625876	0.0156468118126	0.0117465535832	0.709626811614	0.837718293855	0.00358387613349	-0.0310517602387	0.0382195125057	3877.0	0.018218040672	5139.0	0.0177025866238	3198.0	0.0217714365424	0.0	0.0	1522.0	0.0186374916043	5100.0	0.0283029438336
Bacteria	Proteobacteria	Alphaproteobacteria	Rhodobacterales	Rhodobacteraceae	Thalassobium	0.00151224664874	0.0021386397203	0.0110147789172	0.00798878366034	0.230063609982	0.665759296141	-0.00950253226842	-0.0318816331774	0.0128765686406	0.0	0.0	1317.0	0.00453673994621	0.0	0.0	1118.0	0.0186986289456	0.0	0.0	2585.0	0.0143457078058
Bacteria	Proteobacteria	Alphaproteobacteria	Rhodobacterales	Rhodobacteraceae	unclassified (derived from Rhodobacteraceae)	0.00596579100324	0.00553350890068	0.0317949783444	0.0157762884626	0.135236750418	0.650329667452	-0.0258291873412	-0.0682741304352	0.0166157557528	971.0	0.00456273342599	3871.0	0.0133346395837	0.0	0.0	1301.0	0.0217593168678	1597.0	0.0195558962497	9743.0	0.0540697219158
Bacteria	Proteobacteria	Alphaproteobacteria	Rhodobacterales	unclassified (derived from Rhodobacterales)	unclassified (derived from Rhodobacterales)	0.012608072114	0.00737917236418	0.0182345573127	0.014643995381	0.661210544881	0.800799437689	-0.00562648519873	-0.0428537524072	0.0316007820097	1693.0	0.00795541471699	1987.0	0.00684472458096	3382.0	0.0230240770439	1127.0	0.0188491545811	2928.0	0.0358545173569	0.0	0.0
Bacteria	Proteobacteria	Alphaproteobacteria	Rhodospirillales	Acetobacteraceae	Acidiphilium	0.0725998991404	0.0122349257731	0.0911883871839	0.066365765759	0.732312839222	0.849171271013	-0.0185884880436	-0.211888841836	0.174711865749	14280.0	0.0671017850907	17749.0	0.0611409243017	13155.0	0.0895569880286	7028.0	0.11754379627	0.0	0.0	28114.0	0.156021365282
Bacteria	Proteobacteria	Alphaproteobacteria	Rhodospirillales	Acetobacteraceae	Gluconacetobacter	0.0	0.0	0.027243153948	0.0252849790941	0.267042389808	0.661536829297	-0.027243153948	-0.104171057356	0.0496847494605	0.0	0.0	0.0	0.0	0.0	0.0	1244.0	0.0208059878429	0.0	0.0	10978.0	0.060923474001
Bacteria	Proteobacteria	Alphaproteobacteria	Rhodospirillales	Acetobacteraceae	Granulibacter	0.0484730966477	0.00709446607323	0.0309538012528	0.0437752855387	0.630099901281	0.78343219665	0.0175192953949	-0.111154004015	0.146192594805	9726.0	0.0457025183328	16898.0	0.0582094393402	6097.0	0.0415073322699	0.0	0.0	0.0	0.0	16733.0	0.0928614037583
Bacteria	Proteobacteria	Alphaproteobacteria	Rhodospirillales	Rhodospirillaceae	Azospirillum	0.208720696357	0.0141483371223	0.316080973883	0.0905162415879	0.233528989395	0.66985946958	-0.107360277526	-0.374019134904	0.159298579851	46656.0	0.219236756666	54785.0	0.188720803305	32052.0	0.218204529099	19118.0	0.319749899984	16613.0	0.203432751657	76593.0	0.425060270009
Bacteria	Proteobacteria	Alphaproteobacteria	Rhodospirillales	Rhodospirillaceae	Magnetospirillum	0.376946183891	0.0461898754164	0.448251866716	0.0988441397021	0.427124881939	0.637761810019	-0.0713056828249	-0.325180353881	0.182568988231	89834.0	0.422130375479	91008.0	0.313500097969	58052.0	0.395208078224	28711.0	0.480193502377	25677.0	0.314425014404	99131.0	0.550137083366
Bacteria	Proteobacteria	Alphaproteobacteria	Rhodospirillales	Rhodospirillaceae	Rhodospirillum	0.219152947425	0.00600046526659	0.379260443165	0.087869918614	0.122684499918	0.647061797952	-0.16010749574	-0.425709816321	0.105494824841	45775.0	0.21509693365	66082.0	0.22763618005	31541.0	0.214725728576	23403.0	0.391416827562	21729.0	0.266080193869	86544.0	0.480284308065
Bacteria	Proteobacteria	Alphaproteobacteria	Rickettsiales	Anaplasmataceae	Anaplasma	0.00182023862721	0.00129863193862	0.00888111882618	0.00185670497615	0.0148702543539	0.694653310532	-0.00706088019897	-0.0117233723518	-0.00239838804613	0.0	0.0	854.0	0.00294181922101	370.0	0.00251889666063	542.0	0.00906498827238	903.0	0.0110575919308	1175.0	0.00652077627538
Bacteria	Proteobacteria	Alphaproteobacteria	Rickettsiales	Anaplasmataceae	Ehrlichia	0.0	0.0	0.00682553249156	0.00205085880504	0.0422973442617	0.813601857269	-0.00682553249156	-0.0130651369409	-0.000585928042163	0.0	0.0	0.0	0.0	0.0	0.0	425.0	0.00710815501063	750.0	0.00918404645413	754.0	0.00418439600991
Bacteria	Proteobacteria	Alphaproteobacteria	Rickettsiales	Anaplasmataceae	Neorickettsia	0.00378904882718	0.00268234826664	0.0018054688354	0.00255331851346	0.491026026412	0.669022960987	0.00198357999179	-0.00529386022719	0.00926102021076	1176.0	0.00552602936041	0.0	0.0	858.0	0.00584111712114	0.0	0.0	0.0	0.0	976.0	0.00541640650619
Bacteria	Proteobacteria	Alphaproteobacteria	Rickettsiales	Anaplasmataceae	Wolbachia	0.0	0.0	0.0160419545806	0.0113701108116	0.184144903062	0.684265719331	-0.0160419545806	-0.0506347767853	0.0185508676242	0.0	0.0	0.0	0.0	0.0	0.0	0.0	0.0	2043.0	0.0250173425411	4164.0	0.0231085212006
Bacteria	Proteobacteria	Alphaproteobacteria	Rickettsiales	Rickettsiaceae	Rickettsia	0.0186047755876	0.0137824265256	0.0940456813275	0.0835805908587	0.329320504527	0.699271460911	-0.0754409057399	-0.320843174297	0.169961362817	7010.0	0.0329400219528	0.0	0.0	3360.0	0.0228743048101	4727.0	0.0790594087888	16584.0	0.203077635194	0.0	0.0
Bacteria	Proteobacteria	Alphaproteobacteria	Sphingomonadales	Erythrobacteraceae	Erythrobacter	0.0243707431302	0.0158425877171	0.199681193324	0.122546044684	0.17849344389	0.694849477999	-0.175310450194	-0.539839057169	0.189218156781	3086.0	0.0145011280665	13564.0	0.0467246322175	1746.0	0.0118864691067	7484.0	0.12517042847	8283.0	0.101428609039	67112.0	0.372444542463
Bacteria	Proteobacteria	Alphaproteobacteria	Sphingomonadales	Sphingomonadaceae	Citromicrobium	0.00372406502345	0.00263773163571	0.032802608604	0.0232158201511	0.217304155531	0.645985989625	-0.0290785435805	-0.0984785858666	0.0403214987056	1149.0	0.00539915623734	0.0	0.0	848.0	0.00577303883301	3014.0	0.0504093628283	0.0	0.0	8649.0	0.0479984629837
Bacteria	Proteobacteria	Alphaproteobacteria	Sphingomonadales	Sphingomonadaceae	Novosphingobium	0.0487938658824	0.00494113106633	0.30080218511	0.108465563405	0.0811631942323	0.780598956293	-0.252008319228	-0.581044961461	0.0770283230051	8951.0	0.0420607898002	15612.0	0.0537794867428	7424.0	0.0505413211041	25020.0	0.418461266743	12800.0	0.156741059484	58960.0	0.327204229104
Bacteria	Proteobacteria	Alphaproteobacteria	Sphingomonadales	Sphingomonadaceae	Sphingobium	0.0248941576908	0.00443023576667	0.205861385527	0.0936232127661	0.111495503518	0.617949655089	-0.180967227836	-0.464913623045	0.102979167372	5070.0	0.0238239531099	8934.0	0.0307754249654	2950.0	0.0200830949969	14422.0	0.241208968384	6344.0	0.0776847876067	53822.0	0.29869040059
Bacteria	Proteobacteria	Alphaproteobacteria	Sphingomonadales	Sphingomonadaceae	Sphingomonas	0.0720386349624	0.0130887311825	0.612967265852	0.247331603581	0.0901466699328	0.7369490267	-0.54092863089	-1.29046412809	0.208606866312	13373.0	0.0628397879565	26286.0	0.0905487822522	9214.0	0.0627273346785	53323.0	0.89183094031	23738.0	0.290681192971	118277.0	0.656389664275
Bacteria	Proteobacteria	Alphaproteobacteria	Sphingomonadales	Sphingomonadaceae	Sphingopyxis	0.047909341876	0.00653836711007	0.421628617914	0.174589025888	0.093783808474	0.696984212977	-0.373719276038	-0.903845110712	0.156406558636	8920.0	0.0419151206589	16548.0	0.0570037757251	6582.0	0.044809129244	36151.0	0.60462802774	15237.0	0.186583087762	85353.0	0.473674738241
Bacteria	Proteobacteria	Alphaproteobacteria	Sphingomonadales	Sphingomonadaceae	Zymomonas	0.0	0.0	0.0588000190189	0.0440412680542	0.199616331111	0.646282576962	-0.0588000190189	-0.192792710974	0.0751926729364	0.0	0.0	0.0	0.0	0.0	0.0	6337.0	0.105986772476	0.0	0.0	12688.0	0.0704132845805
Bacteria	Proteobacteria	Alphaproteobacteria	unclassified (derived from Alphaproteobacteria)	unclassified (derived from Alphaproteobacteria)	Candidatus Puniceispirillum	0.0151165151387	0.00210753475509	0.0248062576631	0.0177332009825	0.521165373189	0.704219326582	-0.00968974252438	-0.0626161772305	0.0432366921817	2786.0	0.0130914266991	5232.0	0.0180229486701	2091.0	0.014235170047	0.0	0.0	2778.0	0.0340177080661	7280.0	0.0404010649232
Bacteria	Proteobacteria	Alphaproteobacteria	unclassified (derived from Alphaproteobacteria)	unclassified (derived from Alphaproteobacteria)	unclassified (derived from Alphaproteobacteria)	0.0411128829591	0.00401519388782	0.1296647306	0.0649160618188	0.193071989218	0.671644047597	-0.0885518476408	-0.284999256321	0.107895561039	7844.0	0.0368589917543	13498.0	0.0464972785072	5873.0	0.0399823786159	6824.0	0.114131881865	4824.0	0.059071786793	38884.0	0.215790523142
Bacteria	Proteobacteria	Betaproteobacteria	Burkholderiales	Alcaligenaceae	Achromobacter	0.0739507751063	0.00667207025479	0.093692765083	0.0329720718967	0.488103979677	0.673459921326	-0.0197419899767	-0.115023773524	0.0755397935705	15957.0	0.0749820157348	18960.0	0.0653125204102	11980.0	0.0815577891739	5465.0	0.0914025109014	4451.0	0.0545042543565	24357.0	0.135171529991
Bacteria	Proteobacteria	Betaproteobacteria	Burkholderiales	Alcaligenaceae	Bordetella	0.478997730731	0.0523278711914	0.469876606254	0.262180131183	0.965614224983	0.974555097437	0.0091211244777	-0.74945856244	0.767700811395	87072.0	0.409151724889	155337.0	0.535097625683	72379.0	0.492743841621	26150.0	0.437360596536	13578.0	0.166267977006	145236.0	0.806001245219
Bacteria	Proteobacteria	Betaproteobacteria	Burkholderiales	Burkholderiaceae	Burkholderia	2.08396461933	0.0293265323213	1.78136057713	0.724678214689	0.614771578077	0.770231057591	0.302604042203	-1.89709792017	2.50230600457	440776.0	2.07120843313	596898.0	2.05616628733	312070.0	2.12451913752	96662.0	1.61667877562	80658.0	0.987689091863	493678.0	2.7397138639
Bacteria	Proteobacteria	Betaproteobacteria	Burkholderiales	Burkholderiaceae	Cupriavidus	0.822254526302	0.0387332435172	0.718957394308	0.202944204383	0.548441334365	0.732001291173	0.103297131994	-0.486155166405	0.692749430394	175455.0	0.824463844755	224617.0	0.773750126422	127581.0	0.868549607729	44827.0	0.74973474038	37275.0	0.45644710877	171308.0	0.950690333773
Bacteria	Proteobacteria	Betaproteobacteria	Burkholderiales	Burkholderiaceae	Limnobacter	0.0686833452776	0.0151063272972	0.0485165126375	0.0356782840856	0.52047279575	0.706201677222	0.0201668326401	-0.0728835389093	0.113217204189	16382.0	0.076979092672	13785.0	0.0474859226716	11984.0	0.0815850204892	0.0	0.0	4963.0	0.0607738967358	15276.0	0.0847756411768
Bacteria	Proteobacteria	Betaproteobacteria	Burkholderiales	Burkholderiaceae	Polynucleobacter	0.227048151269	0.00245003368819	0.183784392419	0.0240893571823	0.124867719207	0.637996002825	0.0432637588502	-0.0289922142029	0.115519731903	47831.0	0.224758087022	65590.0	0.225941361482	33850.0	0.230445005304	13012.0	0.21762661882	13350.0	0.163476026884	30678.0	0.170250531554
Bacteria	Proteobacteria	Betaproteobacteria	Burkholderiales	Burkholderiaceae	Ralstonia	0.63794499451	0.0768955662397	0.584456380088	0.169759706252	0.713945045932	0.839784280647	0.0534886144211	-0.384563783836	0.491541012678	121303.0	0.57000334992	173708.0	0.598381186467	109499.0	0.745450447142	34592.0	0.578553642653	30996.0	0.379558271856	143300.0	0.795257225755
Bacteria	Proteobacteria	Betaproteobacteria	Burkholderiales	Comamonadaceae	Acidovorax	2.11740494727	0.285538049954	1.73974686331	0.544570578103	0.448546057575	0.654797146549	0.377658083951	-1.00025404591	1.75557021381	370122.0	1.73920496508	633991.0	2.18394251727	356805.0	2.42906735945	144772.0	2.42132192282	88885.0	1.08843195877	308038.0	1.70948670835
Bacteria	Proteobacteria	Betaproteobacteria	Burkholderiales	Comamonadaceae	Albidiferax	1.58658338935	0.312080387386	1.05373533195	0.366760474594	0.19447908102	0.655615046325	0.532848057401	-0.42221578198	1.48791189678	274985.0	1.29215576843	420657.0	1.44905954104	296502.0	2.01853485857	92426.0	1.5458313765	54366.0	0.665733159367	171119.0	0.949641459972
Bacteria	Proteobacteria	Betaproteobacteria	Burkholderiales	Comamonadaceae	Comamonas	0.219652913262	0.0458933698384	0.232947107668	0.0434668642914	0.780985517732	0.886743973258	-0.0132941944066	-0.137536082049	0.110947693236	41953.0	0.197137338229	51729.0	0.178193637568	41662.0	0.283627763987	17491.0	0.292538210096	15523.0	0.19008527081	38961.0	0.216217842098
Bacteria	Proteobacteria	Betaproteobacteria	Burkholderiales	Comamonadaceae	Delftia	0.328287029938	0.0616622276193	0.273200959887	0.0802925885287	0.487182569799	0.675036865781	0.0550860700511	-0.148998271128	0.25917041123	56282.0	0.264469374543	89623.0	0.308729114806	60469.0	0.411662600464	21349.0	0.357063532522	13472.0	0.164969965107	53620.0	0.297569382031
Bacteria	Proteobacteria	Betaproteobacteria	Burkholderiales	Comamonadaceae	Polaromonas	1.69132741775	0.241794252984	1.42470945947	0.466212643481	0.524595911198	0.705937707661	0.266617958287	-0.914477553325	1.4477134699	293893.0	1.38100454662	499921.0	1.72210445759	289501.0	1.97087324905	121001.0	2.02375026927	72408.0	0.886664580868	245732.0	1.36371352826
Bacteria	Proteobacteria	Betaproteobacteria	Burkholderiales	Comamonadaceae	Variovorax	0.378912426345	0.0584570554782	0.405107420359	0.134100105457	0.817917710891	0.882703272149	-0.0261949940146	-0.374303629309	0.321913641279	65674.0	0.308602425354	109270.0	0.376408180655	66354.0	0.451726673026	31599.0	0.528495506308	17859.0	0.218690514166	84355.0	0.468136240604
Bacteria	Proteobacteria	Betaproteobacteria	Burkholderiales	Comamonadaceae	Verminephrobacter	0.407341569433	0.0492946566925	0.398241252709	0.113196827491	0.924152767394	0.950308034395	0.00910031672394	-0.284793252902	0.30299388635	73514.0	0.34544262109	119172.0	0.410518126705	68460.0	0.466063960505	29943.0	0.500798789372	19641.0	0.240511808541	81702.0	0.453413160214
Bacteria	Proteobacteria	Betaproteobacteria	Burkholderiales	Oxalobacteraceae	Herminiimonas	0.370374233843	0.0723542628308	0.156802286836	0.11709677693	0.106815436621	0.659031090098	0.213571947007	-0.0793915719565	0.506535465971	65910.0	0.309711390429	137040.0	0.472068976635	48377.0	0.329342334463	0.0	0.0	15441.0	0.189081148398	50693.0	0.281325712109
Bacteria	Proteobacteria	Betaproteobacteria	Burkholderiales	Oxalobacteraceae	Janthinobacterium	0.410180610611	0.0565587807534	0.309404189875	0.045419157278	0.124190404985	0.644607340162	0.100776420736	-0.04429019326	0.245843034732	76212.0	0.358120535388	141897.0	0.488800142861	56350.0	0.383621153585	20555.0	0.343783826455	20026.0	0.245226285721	61122.0	0.33920245745
Bacteria	Proteobacteria	Betaproteobacteria	Burkholderiales	unclassified (derived from Burkholderiales)	Leptothrix	0.836425471267	0.28946484593	0.754815888514	0.274542171389	0.786771673464	0.887152886975	0.0816095827529	-0.702496190209	0.865715355715	260661.0	1.22484722714	153936.0	0.530271526469	110778.0	0.754157660193	56464.0	0.944364387106	29937.0	0.366590398263	171813.0	0.953492880172
Bacteria	Proteobacteria	Betaproteobacteria	Burkholderiales	unclassified (derived from Burkholderiales)	Methylibium	0.737405750703	0.129876170644	0.794229425195	0.318032930878	0.831930690601	0.894872815218	-0.0568236744922	-0.891180019214	0.777532670229	195192.0	0.917208097719	178539.0	0.615022789109	99883.0	0.67998636528	54668.0	0.914326160285	29302.0	0.358814572265	199933.0	1.10954754304
Bacteria	Proteobacteria	Betaproteobacteria	Burkholderiales	unclassified (derived from Burkholderiales)	Thiomonas	0.183154151724	0.042312525962	0.158250402311	0.0306661397254	0.540622655806	0.724522985445	0.0249037494127	-0.0817298248473	0.131537323673	41513.0	0.195069776224	36697.0	0.126412107674	33488.0	0.227980571274	11409.0	0.190816330627	9568.0	0.117163941964	30051.0	0.166770934342
Bacteria	Proteobacteria	Betaproteobacteria	Gallionellales	Gallionellaceae	Gallionella	0.710057442428	0.213254394205	0.469643233378	0.123199361138	0.255945565877	0.669553600333	0.24041420905	-0.294610444055	0.775438862154	196859.0	0.925041338318	121748.0	0.419391810912	115417.0	0.785739178054	38021.0	0.635903909786	35248.0	0.431625692554	61518.0	0.341400097795
Bacteria	Proteobacteria	Betaproteobacteria	Gallionellales	Gallionellaceae	Sideroxydans	1.02962329322	0.286276793376	0.496852167406	0.132131195597	0.102443505212	0.683653596003	0.532771125815	-0.203856929591	1.26939918122	296689.0	1.39414296336	201698.0	0.694799828148	146879.0	0.999927088153	40859.0	0.683369660187	32157.0	0.393775175767	74494.0	0.413411666263
Bacteria	Proteobacteria	Betaproteobacteria	Hydrogenophilales	Hydrogenophilaceae	Thiobacillus	1.2138845909	0.117727959495	0.761344529893	0.246072943163	0.104606335349	0.657812916523	0.452540061007	-0.177351688256	1.08243181027	257124.0	1.20822684802	311375.0	1.07261002335	199890.0	1.36081690133	66051.0	1.10470763908	52158.0	0.638695326606	97418.0	0.540630623996
Bacteria	Proteobacteria	Betaproteobacteria	Methylophilales	Methylophilaceae	Methylobacillus	5.12619198201	3.48232409279	1.15744127328	0.314356499484	0.247696276008	0.66939406822	3.96875070874	-6.50726539813	14.4447668156	531351.0	2.49682077099	2916632.0	10.0470773749	416385.0	2.8346778001	83509.0	1.39669392184	111251.0	1.36231246942	128535.0	0.713317428559
Bacteria	Proteobacteria	Betaproteobacteria	Methylophilales	Methylophilaceae	Methylotenera	6.61979770778	4.3605704576	1.58385813406	0.617047186605	0.24250068285	0.666367422622	5.03593957372	-7.88068760233	17.9525667498	713120.0	3.35095413053	3710797.0	12.7827797891	547261.0	3.72565920377	102612.0	1.71619294577	184941.0	2.26467564703	138876.0	0.770705809379
Bacteria	Proteobacteria	Betaproteobacteria	Methylophilales	Methylophilaceae	Methylovorus	1.55979783969	1.08549739076	0.443641352975	0.107753759631	0.282559788898	0.664726985392	1.11615648671	-2.14192095571	4.37423392913	159878.0	0.751267450752	898230.0	3.09418065443	122498.0	0.833945413875	34354.0	0.574573075848	36397.0	0.445695651721	55978.0	0.310655331356
Bacteria	Proteobacteria	Betaproteobacteria	Methylophilales	unclassified (derived from Methylophilales)	unclassified (derived from Methylophilales)	0.00956273020531	0.0135237427497	0.0213199230972	0.0151829985132	0.459976957961	0.662609979089	-0.0117571928919	-0.0518849026558	0.0283705168721	0.0	0.0	0.0	0.0	4214.0	0.0286881906159	1780.0	0.0297706256916	2792.0	0.0341891435999	0.0	0.0
Bacteria	Proteobacteria	Betaproteobacteria	Neisseriales	Neisseriaceae	Chromobacterium	0.462175274357	0.0163909788586	0.090225345264	0.127597906942	0.0519832787618	0.772660552505	0.371949929093	-0.00770913222302	0.751608990409	95012.0	0.446461821081	140733.0	0.484790450152	66875.0	0.455273551837	0.0	0.0	0.0	0.0	48774.0	0.270676035792
Bacteria	Proteobacteria	Betaproteobacteria	Neisseriales	Neisseriaceae	Eikenella	0.0146782645413	0.0104508095106	0.0193802135788	0.00360317034259	0.598157798758	0.77618095315	-0.00470194903746	-0.0328978678219	0.023493969747	4367.0	0.0205205529056	0.0	0.0	3454.0	0.0235142407184	1400.0	0.0234150988585	1638.0	0.0200579574558	2643.0	0.014667584422
Bacteria	Proteobacteria	Betaproteobacteria	Neisseriales	Neisseriaceae	Kingella	0.00951961395617	0.0134627671654	0.0	0.0	0.42264973081	0.655006928791	0.00951961395617	-0.03143997902	0.0504792069324	0.0	0.0	0.0	0.0	4195.0	0.0285588418685	0.0	0.0	0.0	0.0	0.0	0.0
Bacteria	Proteobacteria	Betaproteobacteria	Neisseriales	Neisseriaceae	Laribacter	0.150511396727	0.0178204857217	0.0846806285113	0.060912191946	0.262575821364	0.665599175087	0.0658307682161	-0.102722086094	0.234383622527	33881.0	0.159206973436	36484.0	0.125678375245	24479.0	0.166648841502	8413.0	0.140708019069	0.0	0.0	20422.0	0.113333866465
Bacteria	Proteobacteria	Betaproteobacteria	Neisseriales	Neisseriaceae	Lutiella	0.170150357453	0.020364358496	0.147308455647	0.0198203285501	0.319168407779	0.695787128957	0.0228419018063	-0.0329646277599	0.0786484313724	38610.0	0.181428565991	41095.0	0.141562132186	27536.0	0.187460374181	10052.0	0.168120409804	9852.0	0.120641634221	27599.0	0.153163322914
Bacteria	Proteobacteria	Betaproteobacteria	Neisseriales	Neisseriaceae	Neisseria	0.166826704834	0.0322737853145	0.157293945488	0.0345515012403	0.789755235186	0.881399187392	0.00953275934567	-0.0834594500503	0.102524968742	41039.0	0.192842448063	35225.0	0.121341430984	27365.0	0.186296235454	11339.0	0.189645575684	14114.0	0.172831508871	19714.0	0.109404751909
Bacteria	Proteobacteria	Betaproteobacteria	Neisseriales	Neisseriaceae	Simonsiella	0.0116892019985	0.0102597277002	0.0247868442837	0.00853667634852	0.239711399317	0.669962628861	-0.0130976422852	-0.0396457900887	0.0134505055182	0.0	0.0	2929.0	0.0100896820824	3669.0	0.0249779239131	1909.0	0.0319281598007	2421.0	0.0296461019539	2304.0	0.0127862710966
Bacteria	Proteobacteria	Betaproteobacteria	Nitrosomonadales	Nitrosomonadaceae	Nitrosomonas	1.19193221331	0.204786337378	1.08308941501	0.189443916383	0.610654091354	0.776980108454	0.108842798294	-0.440157915146	0.657843511733	295847.0	1.39018640152	264162.0	0.90997289117	187378.0	1.27563734723	76941.0	1.28684365805	92432.0	1.1318663758	149661.0	0.830558211192
Bacteria	Proteobacteria	Betaproteobacteria	Nitrosomonadales	Nitrosomonadaceae	Nitrosospira	0.726664002399	0.0341588391409	0.570051922432	0.0549511662707	0.0353141237948	0.769847898727	0.156612079967	0.0191440149691	0.294080144966	160999.0	0.756535034862	216157.0	0.744607514467	99716.0	0.678849457869	38707.0	0.647377308227	42847.0	0.524678451227	96962.0	0.538100007842
Bacteria	Proteobacteria	Betaproteobacteria	Rhodocyclales	Rhodocyclaceae	Aromatoleum	0.768314181506	0.0417437846504	0.505307080114	0.117690377886	0.0738278578679	0.778764823317	0.263007101392	-0.0530509235912	0.579065126375	152482.0	0.71651361304	223439.0	0.769692207169	120264.0	0.818736724308	32573.0	0.544785725085	28218.0	0.34554056379	112728.0	0.625594951465
Bacteria	Proteobacteria	Betaproteobacteria	Rhodocyclales	Rhodocyclaceae	Azoarcus	1.90662586511	0.143849152271	1.02020871017	0.212199087103	0.0111749363738	0.730840838848	0.886417154946	0.354697841394	1.4181364685	370688.0	1.74186460166	607401.0	2.09234653004	276985.0	1.88566646363	68417.0	1.14427915615	58923.0	0.721535425622	215297.0	1.19481154873
Bacteria	Proteobacteria	Betaproteobacteria	Rhodocyclales	Rhodocyclaceae	Dechloromonas	1.57744351771	0.109689055489	0.765771554682	0.148249923108	0.00443648960478	1.45073210076	0.811671963024	0.437070134408	1.18627379164	305481.0	1.43545661144	494242.0	1.70254170425	234191.0	1.59433223743	55027.0	0.920330460635	46206.0	0.565810733946	146168.0	0.811173469464
Bacteria	Proteobacteria	Betaproteobacteria	Rhodocyclales	Rhodocyclaceae	Thauera	0.528796401589	0.0471338081416	0.30742473823	0.0952138874321	0.06210526842	0.75216380642	0.221371663359	-0.0212275635469	0.463970890264	103345.0	0.485618626065	147008.0	0.506406276395	87306.0	0.594364302305	20072.0	0.335705617349	14640.0	0.179272586785	73392.0	0.407296010556
Bacteria	Proteobacteria	Betaproteobacteria	unclassified (derived from Betaproteobacteria)	unclassified (derived from Betaproteobacteria)	Candidatus Accumulibacter	0.6375068376	0.06249811861	0.440850691903	0.112892497398	0.116619993761	0.635578965996	0.196656145697	-0.0874717970834	0.480784088478	145093.0	0.681792668359	159408.0	0.549121215904	100121.0	0.681606628538	28056.0	0.469238581125	23731.0	0.290595475204	101398.0	0.56271801938
Bacteria	Proteobacteria	Betaproteobacteria	unclassified (derived from Betaproteobacteria)	unclassified (derived from Betaproteobacteria)	unclassified (derived from Betaproteobacteria)	0.0373392957373	0.013260024253	0.0156580428003	0.0128635543879	0.172376805383	0.687405065368	0.021681252937	-0.0146014407936	0.0579639466677	6603.0	0.0310275270976	16195.0	0.0557877778503	3702.0	0.0252025822639	0.0	0.0	2573.0	0.0315074020353	2787.0	0.0154667263655
Bacteria	Proteobacteria	Deltaproteobacteria	Desulfobacterales	Desulfobacteraceae	Desulfatibacillum	0.155058076893	0.0123119129001	0.0635259057124	0.0458982611752	0.0973714500504	0.677456684394	0.0915321711803	-0.037009238594	0.220073580955	36160.0	0.169916004824	40574.0	0.139767415776	22840.0	0.155490810078	5007.0	0.0837424285605	0.0	0.0	19251.0	0.106835288577
Bacteria	Proteobacteria	Deltaproteobacteria	Desulfobacterales	Desulfobacteraceae	Desulfobacterium	0.132682606051	0.02710503511	0.0	0.0	0.0202349527225	0.827103692531	0.132682606051	0.0502173006589	0.215147911443	34127.0	0.160362928557	27833.0	0.0958778154312	20830.0	0.141807074165	0.0	0.0	0.0	0.0	0.0	0.0
Bacteria	Proteobacteria	Deltaproteobacteria	Desulfobacterales	Desulfobacteraceae	Desulfococcus	0.137656238662	0.00791212615186	0.075965439779	0.0126198681233	0.00716802154102	0.781314347971	0.0616907988833	0.0301235300656	0.093258067701	31676.0	0.148845668385	38334.0	0.132051168639	19400.0	0.132071878963	4547.0	0.0760488960784	4938.0	0.060467761854	16466.0	0.0913796614047
Bacteria	Proteobacteria	Deltaproteobacteria	Desulfobacterales	Desulfobulbaceae	Desulfurivibrio	0.18760684946	0.0299107551478	0.0	0.0	0.0124721931543	0.679734526909	0.18760684946	0.0966053234424	0.278608375477	44253.0	0.207945048713	42185.0	0.145316913159	30782.0	0.209558586507	0.0	0.0	0.0	0.0	0.0	0.0
Bacteria	Proteobacteria	Deltaproteobacteria	Desulfovibrionales	Desulfohalobiaceae	Desulfohalobium	0.0389117923631	0.0011576546715	0.0222490693233	0.0160178413186	0.278763782268	0.67522782816	0.0166627230397	-0.0317167336592	0.0650421797387	8627.0	0.0405383123234	11013.0	0.0379370668395	5620.0	0.0382599979263	1775.0	0.0296870003385	0.0	0.0	6678.0	0.0370602076315
Bacteria	Proteobacteria	Deltaproteobacteria	Desulfovibrionales	Desulfohalobiaceae	Desulfonatronospira	0.0353077721867	0.0283582521552	0.0	0.0	0.220339440678	0.649108081997	0.0353077721867	-0.0509703645089	0.121585908882	0.0	0.0	10593.0	0.0364902705013	10199.0	0.0694330460588	0.0	0.0	0.0	0.0	0.0	0.0
Bacteria	Proteobacteria	Deltaproteobacteria	Desulfovibrionales	Desulfomicrobiaceae	Desulfomicrobium	0.131310940159	0.022696757792	0.062620653179	0.0443366574567	0.146815747041	0.640116657099	0.0686902869797	-0.0438029617172	0.181183535677	32175.0	0.151190471659	28898.0	0.0995464775745	21034.0	0.143195871242	5781.0	0.0966876332152	0.0	0.0	16429.0	0.091174326322
Bacteria	Proteobacteria	Deltaproteobacteria	Desulfovibrionales	Desulfovibrionaceae	Desulfovibrio	0.43350260235	0.0470339493303	0.221376403255	0.134260358103	0.144139793071	0.63694205857	0.212126199096	-0.149163746357	0.573416144548	106236.0	0.499203448242	118918.0	0.409643159395	57531.0	0.391661199413	14461.0	0.241861246138	3892.0	0.0476590783993	67502.0	0.374608885226
Bacteria	Proteobacteria	Deltaproteobacteria	Desulfuromonadales	Desulfuromonadaceae	Desulfuromonas	0.217244068295	0.0319076198779	0.156312912953	0.0147079238187	0.0971291267149	0.690461400778	0.060931155342	-0.0211872171708	0.143049527855	52660.0	0.247449580034	50253.0	0.173109181866	33957.0	0.231173442987	9719.0	0.16255096129	11107.0	0.136009605288	30701.0	0.170378172281
Bacteria	Proteobacteria	Deltaproteobacteria	Desulfuromonadales	Geobacteraceae	Geobacter	3.07595543882	0.816923076709	0.877281190118	0.36041666401	0.0457588168123	0.83128517209	2.1986742487	0.0820485198893	4.31529997751	705523.0	3.3152557929	574056.0	1.97748123505	578030.0	3.9351292885	46152.0	0.771895458943	40676.0	0.498093698091	245397.0	1.36185441332
Bacteria	Proteobacteria	Deltaproteobacteria	Desulfuromonadales	Pelobacteraceae	Pelobacter	0.769483301387	0.251669934135	0.167971168232	0.0441334524038	0.0733504177938	0.799519553953	0.601512133155	-0.134290215912	1.33731448222	161577.0	0.759251059496	135422.0	0.46649536598	159038.0	1.08270347868	10187.0	0.170378294337	9208.0	0.112755599666	39783.0	0.220779610692
Bacteria	Proteobacteria	Deltaproteobacteria	Myxococcales	Cystobacteraceae	Stigmatella	0.0984022883607	0.0696159675236	0.213184430402	0.126249844355	0.339437983441	0.698089437644	-0.114782142041	-0.432636946062	0.20307266198	30836.0	0.144898504556	43634.0	0.150308360526	0.0	0.0	9522.0	0.159256122379	7574.0	0.0927466237915	69834.0	0.387550545034
Bacteria	Proteobacteria	Deltaproteobacteria	Myxococcales	Kofleriaceae	Haliangium	0.126193068173	0.0958331979256	0.262571282043	0.213920763554	0.475424796301	0.67593003648	-0.13637821387	-0.689323266547	0.416566838806	31173.0	0.146482069092	67377.0	0.232097135426	0.0	0.0	15768.0	0.26372091343	0.0	0.0	94420.0	0.523992932699
Bacteria	Proteobacteria	Deltaproteobacteria	Myxococcales	Myxococcaceae	Anaeromyxobacter	0.464613650585	0.0543418586931	0.401259998564	0.402067515021	0.845077272412	0.903072771499	0.0633536520207	-1.13027559096	1.256982895	94952.0	0.446179880808	156308.0	0.538442481027	60110.0	0.40921858992	9136.0	0.152800245123	6742.0	0.082558454925	174503.0	0.968421295646
Bacteria	Proteobacteria	Deltaproteobacteria	Myxococcales	Myxococcaceae	Myxococcus	0.263202830118	0.0306519903321	0.461402828254	0.230762926738	0.348143762348	0.702734631407	-0.198199998136	-0.883816675822	0.487416679551	60893.0	0.286136484561	82326.0	0.283592750806	32298.0	0.219879254987	23604.0	0.394778566755	17806.0	0.218041508216	138999.0	0.771388409789
Bacteria	Proteobacteria	Deltaproteobacteria	Myxococcales	Nannocystaceae	Plesiocystis	0.0	0.0	0.0583669597279	0.0825433460417	0.42264973081	0.670905155218	-0.0583669597279	-0.309499718338	0.192765798882	0.0	0.0	0.0	0.0	0.0	0.0	0.0	0.0	0.0	0.0	31552.0	0.175100879184
Bacteria	Proteobacteria	Deltaproteobacteria	Myxococcales	Polyangiaceae	Sorangium	0.494119391076	0.212596201838	0.835068128552	0.31922813301	0.286398697428	0.664201234461	-0.340948737477	-1.14018761697	0.458290142012	169087.0	0.794540583728	102825.0	0.35420674637	49004.0	0.333610843128	70363.0	1.17682614356	33378.0	0.408726803395	165715.0	0.919651438702
Bacteria	Proteobacteria	Deltaproteobacteria	Syntrophobacterales	Syntrophobacteraceae	Syntrophobacter	0.30590332285	0.0199361591253	0.182342809238	0.0598062919779	0.0876911354774	0.754605297397	0.123560513613	-0.0386724934316	0.285793520657	70602.0	0.331759119816	87876.0	0.30271113099	41605.0	0.283239717745	10234.0	0.171164372656	9418.0	0.115327132673	46947.0	0.260536922383
Bacteria	Proteobacteria	Deltaproteobacteria	unclassified (derived from Deltaproteobacteria)	unclassified (derived from Deltaproteobacteria)	unclassified (derived from Deltaproteobacteria)	0.122659357066	0.0251578295235	0.06714984945	0.011405480801	0.0713933339421	0.805021386175	0.0555095076161	-0.00939989666355	0.120418911896	29737.0	0.139734298546	25282.0	0.0870902500533	20734.0	0.141153522599	4975.0	0.0832072263009	4936.0	0.0604432710635	10415.0	0.0577990509856
Bacteria	Proteobacteria	Epsilonproteobacteria	Campylobacterales	Campylobacteraceae	Arcobacter	0.275296214003	0.143108961348	0.111304218698	0.0463290535145	0.241829255327	0.670153953322	0.163991995305	-0.226011266773	0.553995257384	91927.0	0.431965392019	24967.0	0.0860051527996	45230.0	0.30791809719	6264.0	0.104765842321	13967.0	0.171031435766	10472.0	0.058115378005
Bacteria	Proteobacteria	Epsilonproteobacteria	Campylobacterales	Campylobacteraceae	Campylobacter	0.104288255886	0.0735874661568	0.037385485866	0.0155770409566	0.326431909944	0.70225812205	0.0669027700196	-0.144849818749	0.278655358788	43313.0	0.203527984428	7993.0	0.0275339122172	12016.0	0.0818028710112	1580.0	0.0264256115689	4852.0	0.0594146578606	4742.0	0.0263161881684
Bacteria	Proteobacteria	Epsilonproteobacteria	Campylobacterales	Campylobacteraceae	Sulfurospirillum	0.218822879217	0.119983098424	0.0604557215155	0.0300217961048	0.197667868159	0.652902958466	0.158367157702	-0.180635764067	0.49737007947	57508.0	0.270230354132	15408.0	0.0530767570928	48938.0	0.333161526427	4025.0	0.0673184092183	7620.0	0.093309911974	3737.0	0.0207388433541
Bacteria	Proteobacteria	Epsilonproteobacteria	Campylobacterales	Helicobacteraceae	Helicobacter	0.0148352667774	0.0052352042079	0.0	0.0	0.0569942602598	0.77654679604	0.0148352667774	-0.0010925013307	0.0307630348854	4507.0	0.0211784135437	2426.0	0.0083569712297	2199.0	0.0149704155587	0.0	0.0	0.0	0.0	0.0	0.0
Bacteria	Proteobacteria	Epsilonproteobacteria	Campylobacterales	Helicobacteraceae	Sulfurimonas	0.697753808875	0.539245363831	0.448251857714	0.325917540325	0.611376285566	0.774883896823	0.249501951161	-1.10042476764	1.59942866996	299508.0	1.40738945721	29345.0	0.101086282249	85899.0	0.584785687166	28355.0	0.474239377239	68090.0	0.833788964082	6618.0	0.0367272318217
Bacteria	Proteobacteria	Epsilonproteobacteria	Campylobacterales	unclassified (derived from Campylobacterales)	unclassified (derived from Campylobacterales)	0.393674126142	0.309364184841	0.16783334411	0.11821572823	0.416537922784	0.796537431288	0.225840782032	-0.59476943822	1.04645100229	170785.0	0.802519493468	15783.0	0.0543685395376	47612.0	0.324134345421	10618.0	0.177586799771	25111.0	0.30749412068	3319.0	0.0184191118792
Bacteria	Proteobacteria	Epsilonproteobacteria	unclassified (derived from Epsilonproteobacteria)	unclassified (derived from Epsilonproteobacteria)	Nitratiruptor	0.165961136501	0.11073600071	0.0306740612931	0.0256989027631	0.222196530551	0.648734513306	0.135287075208	-0.180336048736	0.450910199151	65384.0	0.307239714032	10685.0	0.0368071877944	22597.0	0.153836507676	0.0	0.0	5136.0	0.0628923501179	5249.0	0.0291298337613
Bacteria	Proteobacteria	Epsilonproteobacteria	unclassified (derived from Epsilonproteobacteria)	unclassified (derived from Epsilonproteobacteria)	Sulfurovum	0.252520875191	0.158925867416	0.0683801556729	0.0494930492126	0.238159226869	0.671362648156	0.184140719518	-0.251569627437	0.619851066473	96737.0	0.454567603944	19229.0	0.0662391590172	34777.0	0.236755862613	5359.0	0.0896296534164	9433.0	0.115510813602	0.0	0.0
Bacteria	Proteobacteria	Gammaproteobacteria	Acidithiobacillales	Acidithiobacillaceae	Acidithiobacillus	0.14523363351	0.105435491309	0.0355229693096	0.0502370649733	0.279969435228	0.67316180382	0.109710664201	-0.160336612366	0.379757940767	40137.0	0.188603945951	0.0	0.0	36296.0	0.247096954579	0.0	0.0	0.0	0.0	19203.0	0.106568907929
Bacteria	Proteobacteria	Gammaproteobacteria	Aeromonadales	Aeromonadaceae	Aeromonas	0.604869417839	0.55003622672	0.257689659533	0.0678177234069	0.466734609732	0.666472564988	0.347179758306	-1.29216056504	1.98652008165	65593.0	0.308221805984	37869.0	0.130449358408	202111.0	1.37593708913	19780.0	0.33082189673	22446.0	0.274860142279	30162.0	0.16738693959
Bacteria	Proteobacteria	Gammaproteobacteria	Aeromonadales	Aeromonadaceae	Tolumonas	0.0159687275201	0.0225831910328	0.0	0.0	0.42264973081	0.743045494489	0.0159687275201	-0.0527391615375	0.0846766165777	0.0	0.0	13907.0	0.0479061825603	0.0	0.0	0.0	0.0	0.0	0.0	0.0	0.0
Bacteria	Proteobacteria	Gammaproteobacteria	Alteromonadales	Alteromonadaceae	Alteromonas	0.0984015246989	0.0432134275867	0.0390953186106	0.0359007323425	0.212078061568	0.642125241969	0.0593062060883	-0.0524669911562	0.171079403333	29589.0	0.139038845872	11192.0	0.0385536776598	17276.0	0.117612050565	1829.0	0.0305901541516	0.0	0.0	15622.0	0.0866958016801
Bacteria	Proteobacteria	Gammaproteobacteria	Alteromonadales	Alteromonadaceae	Glaciecola	0.00613839231262	0.00868099765967	0.0	0.0	0.42264973081	0.731251121561	0.00613839231262	-0.0202729781285	0.0325497627538	0.0	0.0	0.0	0.0	2705.0	0.0184151769379	0.0	0.0	0.0	0.0	0.0	0.0
Bacteria	Proteobacteria	Gammaproteobacteria	Alteromonadales	Alteromonadaceae	Marinobacter	0.406357040088	0.143008862605	0.412945032247	0.114551139209	0.961995133163	0.973908385586	-0.00658799215899	-0.373178029728	0.36000204541	102666.0	0.48242800197	59811.0	0.206034132819	77941.0	0.530608985476	19362.0	0.323830817214	46929.0	0.574664154728	61327.0	0.3403401248
Bacteria	Proteobacteria	Gammaproteobacteria	Alteromonadales	Alteromonadaceae	Saccharophagus	0.132248877496	0.131118506438	0.0	0.0	0.289864861961	0.662837831197	0.132248877496	-0.266670645465	0.531168400457	66171.0	0.310937830619	24910.0	0.085808801868	0.0	0.0	0.0	0.0	0.0	0.0	0.0	0.0
Bacteria	Proteobacteria	Gammaproteobacteria	Alteromonadales	Colwelliaceae	Colwellia	0.14425857752	0.0382257287707	0.156086840136	0.0451831802304	0.791841102249	0.880721225971	-0.0118282626153	-0.129289172238	0.105632647007	37948.0	0.178317824974	26380.0	0.0908725890517	24029.0	0.163585318536	10532.0	0.176148443699	16218.0	0.198595820524	16851.0	0.0935162561843
Bacteria	Proteobacteria	Gammaproteobacteria	Alteromonadales	Idiomarinaceae	Idiomarina	0.139104108683	0.0563379971667	0.164426497458	0.045700619012	0.648467323009	0.788285556223	-0.0253223887751	-0.170163903491	0.119519125941	39162.0	0.184022416507	17318.0	0.0596562356784	25505.0	0.173633673863	11552.0	0.193208015724	16345.0	0.200150985724	18005.0	0.0999204909262
Bacteria	Proteobacteria	Gammaproteobacteria	Alteromonadales	Moritellaceae	Moritella	0.0837251265827	0.0444751467794	0.0178327044808	0.0252192525305	0.161055612486	0.658314816035	0.0658924221019	-0.0458301484013	0.177614992605	24671.0	0.115929141455	6048.0	0.0208338672701	16806.0	0.114412371023	0.0	0.0	0.0	0.0	9640.0	0.0534981134423
Bacteria	Proteobacteria	Gammaproteobacteria	Alteromonadales	Pseudoalteromonadaceae	Pseudoalteromonas	0.324189839557	0.130986695381	0.293477571493	0.109925329252	0.812377201871	0.882549318976	0.0307122680641	-0.309027138461	0.37045167459	91894.0	0.431810324869	40585.0	0.139805308062	58896.0	0.400953885742	11271.0	0.188508270882	36362.0	0.445267062887	44446.0	0.246657380711
Bacteria	Proteobacteria	Gammaproteobacteria	Alteromonadales	Psychromonadaceae	Psychromonas	0.226616709934	0.0718368137987	0.213801897157	0.0831056566426	0.877122245869	0.925222498062	0.012814812778	-0.204640346883	0.230269972438	61850.0	0.290633431923	36662.0	0.126291541312	38621.0	0.262925156568	15089.0	0.252364590483	23737.0	0.290668947576	17726.0	0.0983721534106
Bacteria	Proteobacteria	Gammaproteobacteria	Alteromonadales	Shewanellaceae	Shewanella	1.10045730614	0.380295089935	0.951782963912	0.107706308084	0.641386246455	0.785517987232	0.148674342225	-0.908525495901	1.20587418035	292733.0	1.37555370133	163346.0	0.562686653951	200230.0	1.36313156313	61774.0	1.03317451206	83508.0	1.02258846839	144080.0	0.799585911283
Bacteria	Proteobacteria	Gammaproteobacteria	Alteromonadales	unclassified (derived from Alteromonadales)	Teredinibacter	0.0795339711288	0.0822534469745	0.0605726307376	0.0856626358978	0.832444951623	0.892490161248	0.0189613403912	-0.214343157009	0.252265837792	41033.0	0.192814254036	13292.0	0.0457876593508	0.0	0.0	10865.0	0.181717892213	0.0	0.0	0.0	0.0
Bacteria	Proteobacteria	Gammaproteobacteria	Alteromonadales	unclassified (derived from Alteromonadales)	unclassified (derived from Alteromonadales)	0.0294727279227	0.0208475041979	0.00662621861516	0.0093708882328	0.259228794294	0.662248560423	0.0228465093076	-0.0310123800421	0.0767053986572	9266.0	0.0435409762361	0.0	0.0	6592.0	0.0448772075321	0.0	0.0	0.0	0.0	3582.0	0.0198786558455
Bacteria	Proteobacteria	Gammaproteobacteria	Cardiobacteriales	Cardiobacteriaceae	Cardiobacterium	0.0372877638875	0.0168529647569	0.0224860866648	0.0169136733718	0.430145626936	0.636459819041	0.0148016772227	-0.0320742461401	0.0616776005854	10514.0	0.0494053339247	3906.0	0.0134552059453	7198.0	0.0490027517925	2439.0	0.0407924472257	0.0	0.0	4805.0	0.0266658127687
Bacteria	Proteobacteria	Gammaproteobacteria	Chromatiales	Chromatiaceae	Allochromatium	0.609188277883	0.336443220219	0.473052831597	0.175407918035	0.646681112963	0.789047477384	0.136135446286	-0.715697495693	0.987968388265	167773.0	0.788366091739	40025.0	0.137876246277	132395.0	0.901322495633	38269.0	0.640051727298	44785.0	0.548410027264	41570.0	0.230696740228
Bacteria	Proteobacteria	Gammaproteobacteria	Chromatiales	Chromatiaceae	Nitrosococcus	0.940724021562	0.492394669499	1.07679192964	0.311832923735	0.760690710617	0.866710321853	-0.136067908082	-1.36768371499	1.09554789883	284280.0	1.3358330158	71583.0	0.246585767327	182107.0	1.23975328156	78662.0	1.31562750458	104401.0	1.27843151181	114660.0	0.636316772541
Bacteria	Proteobacteria	Gammaproteobacteria	Chromatiales	Ectothiorhodospiraceae	Alkalilimnicola	0.405513959695	0.185953741571	0.424678643031	0.100365088128	0.905874994888	0.943379373657	-0.0191646833364	-0.488263590629	0.449934223956	119559.0	0.561808285971	41863.0	0.144207702633	74991.0	0.510525890479	30540.0	0.510783656529	39145.0	0.479345997929	51158.0	0.283906274635
Bacteria	Proteobacteria	Gammaproteobacteria	Chromatiales	Ectothiorhodospiraceae	Halorhodospira	0.209719599133	0.0953921568434	0.201413282998	0.052441118909	0.92065779705	0.952706011504	0.00830631613469	-0.231923508532	0.248536140801	54576.0	0.256452872767	22282.0	0.0767559904947	43472.0	0.295949934138	14883.0	0.248919225937	18536.0	0.226980646765	23126.0	0.128339976293
Bacteria	Proteobacteria	Gammaproteobacteria	Chromatiales	Ectothiorhodospiraceae	Nitrococcus	0.23477797289	0.111125594318	0.260934276659	0.0497032475137	0.782614135905	0.885518416751	-0.0261563037694	-0.313465940811	0.261153333273	68212.0	0.320528498922	22599.0	0.0778479772547	44942.0	0.305957442492	18506.0	0.309514156769	22918.0	0.280639968848	34714.0	0.192648704361
Bacteria	Proteobacteria	Gammaproteobacteria	Chromatiales	Ectothiorhodospiraceae	Thioalkalivibrio	1.32116602016	0.73191377005	0.943059442225	0.349888606366	0.558856275746	0.739862356959	0.378106577934	-1.49563903769	2.25185219356	327284.0	1.53790900782	97615.0	0.33625958227	306901.0	2.08932947039	74673.0	1.2489111979	92034.0	1.12699270848	81677.0	0.453274420293
Bacteria	Proteobacteria	Gammaproteobacteria	Chromatiales	Halothiobacillaceae	Halothiobacillus	0.215861277149	0.104238634069	0.168795035818	0.0663885095677	0.623521638794	0.778212121701	0.0470662413309	-0.213665412735	0.307797895397	51094.0	0.240090938895	22590.0	0.077816974476	48426.0	0.329675918075	12921.0	0.216104637394	17588.0	0.215372012047	13498.0	0.0749084580129
Bacteria	Proteobacteria	Gammaproteobacteria	Enterobacteriales	Enterobacteriaceae	Citrobacter	0.0123485499756	0.00401345796722	0.0	0.0	0.0489699887967	0.762532682692	0.0123485499756	0.000137865296505	0.0245592346547	3267.0	0.0153516478916	1938.0	0.00667593167484	2206.0	0.0150180703604	0.0	0.0	0.0	0.0	0.0	0.0
Bacteria	Proteobacteria	Gammaproteobacteria	Enterobacteriales	Enterobacteriaceae	Cronobacter	0.0172941544601	0.0244576277872	0.0	0.0	0.42264973081	0.687594338184	0.0172941544601	-0.057116586439	0.0917048953591	0.0	0.0	0.0	0.0	7621.0	0.0518824633802	0.0	0.0	0.0	0.0	0.0	0.0
Bacteria	Proteobacteria	Gammaproteobacteria	Enterobacteriales	Enterobacteriaceae	Escherichia	0.228340490912	0.147139123138	0.500203425695	0.585353949889	0.582838889193	0.762353267065	-0.271862934783	-1.92480837611	1.38108250655	58101.0	0.273016863835	8708.0	0.0299969107453	56113.0	0.382007698157	79297.0	1.32624792442	3292.0	0.040311841236	24155.0	0.134050511431
Bacteria	Proteobacteria	Gammaproteobacteria	Enterobacteriales	Enterobacteriaceae	Pantoea	0.0105383008891	0.0149034080418	0.0080524650005	0.0113879052142	0.861042583776	0.91120040419	0.00248583588864	-0.0353616104621	0.0403332822394	6728.0	0.0316149026674	0.0	0.0	0.0	0.0	0.0	0.0	0.0	0.0	4353.0	0.0241573950015
Bacteria	Proteobacteria	Gammaproteobacteria	Enterobacteriales	Enterobacteriaceae	Pectobacterium	0.00299119401667	0.00423018714607	0.0	0.0	0.42264973081	0.694504834045	0.00299119401667	-0.00987887508487	0.0158612631182	0.0	0.0	2605.0	0.00897358205002	0.0	0.0	0.0	0.0	0.0	0.0	0.0	0.0
Bacteria	Proteobacteria	Gammaproteobacteria	Enterobacteriales	Enterobacteriaceae	Salmonella	0.108155464841	0.0792410436315	0.0	0.0	0.193335568006	0.665481376188	0.108155464841	-0.132930253592	0.349241183274	17509.0	0.0822748708091	7742.0	0.0266692791675	31658.0	0.215522244547	0.0	0.0	0.0	0.0	0.0	0.0
Bacteria	Proteobacteria	Gammaproteobacteria	Enterobacteriales	Enterobacteriaceae	Serratia	0.0321170670612	0.0454203918216	0.00476895354268	0.00674431877838	0.485049051712	0.674940595361	0.0273481135185	-0.106853467568	0.161549694605	0.0	0.0	0.0	0.0	14153.0	0.0963512011835	0.0	0.0	0.0	0.0	2578.0	0.014306860628
Bacteria	Proteobacteria	Gammaproteobacteria	Enterobacteriales	Enterobacteriaceae	Shigella	0.034032216887	0.0270655499637	0.19377142452	0.263928100276	0.482596975439	0.677292750938	-0.159739207633	-0.951209481778	0.631731066512	7635.0	0.0358768998017	0.0	0.0	9727.0	0.0662197508593	33897.0	0.566929718577	0.0	0.0	2592.0	0.0143845549837
Bacteria	Proteobacteria	Gammaproteobacteria	Enterobacteriales	Enterobacteriaceae	Yersinia	0.120895416649	0.0741077017042	0.0201458369988	0.023177098764	0.186956214093	0.664507413135	0.10074957965	-0.102291978033	0.303791137333	46891.0	0.220341022737	12344.0	0.0425220333303	14663.0	0.0998231938779	468.0	0.007827333047	0.0	0.0	9480.0	0.0526101779495
Bacteria	Proteobacteria	Gammaproteobacteria	Legionellales	Legionellaceae	Legionella	0.220295233279	0.0285698441432	0.373989183353	0.117865880914	0.201578862762	0.639963962362	-0.153693950074	-0.487980406348	0.180592506201	52749.0	0.247867791439	52524.0	0.180932216351	34091.0	0.232085692047	24939.0	0.417106536024	40168.0	0.491873037293	38379.0	0.212987976743
Bacteria	Proteobacteria	Gammaproteobacteria	Methylococcales	Methylococcaceae	Methylococcus	1.96442684393	1.12342586642	2.3538489627	0.975016359646	0.730335039048	0.852926992031	-0.389422118771	-3.33275984048	2.55391560293	657841.0	3.09119785755	125127.0	0.431031631928	348283.0	2.37105104231	187701.0	3.13931247918	240301.0	2.9425807293	176527.0	0.97965367963
Bacteria	Proteobacteria	Gammaproteobacteria	Oceanospirillales	Alcanivoracaceae	Alcanivorax	0.238582837667	0.10555096219	0.119895585234	0.0450518286022	0.249148778853	0.66780041545	0.118687252432	-0.156236250847	0.393610755712	66226.0	0.31119627587	25932.0	0.0893293396243	46303.0	0.315222897506	5340.0	0.0893118770747	7087.0	0.0867831162939	33082.0	0.183591762334
Bacteria	Proteobacteria	Gammaproteobacteria	Oceanospirillales	Alcanivoracaceae	Kangiella	0.159271429672	0.055783071222	0.1744989828	0.0496940078405	0.787650099969	0.88509134945	-0.0152275531279	-0.16266615071	0.132211044454	41919.0	0.196977572074	23342.0	0.080407428872	29441.0	0.200429288069	12231.0	0.204564338671	17515.0	0.214478098192	18822.0	0.104454511536
Bacteria	Proteobacteria	Gammaproteobacteria	Oceanospirillales	Hahellaceae	Hahella	0.464344251824	0.188393486316	0.460758285458	0.122505929501	0.983244064381	0.983244064381	0.00358596636633	-0.467754856617	0.474926789349	124769.0	0.586290099719	57544.0	0.198224877346	89385.0	0.608517778407	34139.0	0.570977185666	42580.0	0.521408930689	52236.0	0.289888740018
Bacteria	Proteobacteria	Gammaproteobacteria	Oceanospirillales	Oceanospirillaceae	Bermanella	0.0659589699415	0.0351547555914	0.0797722296425	0.0312362735939	0.699447835493	0.831707062568	-0.013813259701	-0.106645205784	0.0790186863824	19606.0	0.0921286833676	4722.0	0.0162661245452	13144.0	0.0894821019117	5965.0	0.099765046208	8484.0	0.103889933489	6426.0	0.0356617092303
Bacteria	Proteobacteria	Gammaproteobacteria	Oceanospirillales	Oceanospirillaceae	Marinomonas	0.213303392323	0.10192769864	0.0	0.0	0.0977226405074	0.665735488456	0.213303392323	-0.0968049975799	0.523411782226	53989.0	0.253694557091	21271.0	0.0732733450234	45968.0	0.312942274854	0.0	0.0	0.0	0.0	0.0	0.0
Bacteria	Proteobacteria	Gammaproteobacteria	Oceanospirillales	Oceanospirillaceae	Neptuniibacter	0.136768406379	0.0738542519682	0.124807025343	0.0488258391531	0.859126559171	0.912124626132	0.0119613810358	-0.172895290185	0.196818052257	41773.0	0.196291517409	9487.0	0.0326803734774	26636.0	0.18133332825	9142.0	0.152900595546	13506.0	0.165386308546	10115.0	0.0561341719366
Bacteria	Proteobacteria	Gammaproteobacteria	Pasteurellales	Pasteurellaceae	Haemophilus	0.00650374579222	0.00919768550559	0.0	0.0	0.42264973081	0.780827468785	0.00650374579222	-0.0214796137953	0.0344871053798	0.0	0.0	0.0	0.0	2866.0	0.0195112373767	0.0	0.0	0.0	0.0	0.0	0.0
Bacteria	Proteobacteria	Gammaproteobacteria	Pasteurellales	Pasteurellaceae	Mannheimia	0.0177642118669	0.0126055479444	0.00987795218622	0.0139695339502	0.585564661853	0.762867109267	0.00788625968068	-0.0292076409826	0.0449801603439	5946.0	0.0279402811029	0.0	0.0	3724.0	0.0253523544978	0.0	0.0	2420.0	0.0296338565587	0.0	0.0
Bacteria	Proteobacteria	Gammaproteobacteria	Pseudomonadales	Moraxellaceae	Enhydrobacter	0.0282779712271	0.0138146732862	0.0194541125985	0.0171717103408	0.602810124749	0.779126129616	0.0088238586286	-0.0352378608775	0.0528855781347	7969.0	0.0374463673241	2541.0	0.00875311784611	5675.0	0.038634428511	0.0	0.0	3411.0	0.0417690432734	2990.0	0.016593294522
Bacteria	Proteobacteria	Gammaproteobacteria	Pseudomonadales	Moraxellaceae	Moraxella	0.00703702571587	0.00995185720615	0.0133000221536	0.0121907245497	0.60473715639	0.775486471135	-0.00626299643769	-0.0376529794719	0.0251269865965	0.0	0.0	0.0	0.0	3101.0	0.0211110771476	0.0	0.0	2405.0	0.0294501756296	1883.0	0.0104498908311
Bacteria	Proteobacteria	Gammaproteobacteria	Pseudomonadales	Moraxellaceae	Psychrobacter	0.151161056855	0.08304242715	0.0587149177864	0.0427717477118	0.256356161672	0.66530527672	0.0924461390687	-0.118100941179	0.302993219316	37411.0	0.175794459526	11438.0	0.0394010869436	35002.0	0.238287624096	0.0	0.0	6164.0	0.0754806164577	18139.0	0.100664136901
Bacteria	Proteobacteria	Gammaproteobacteria	Pseudomonadales	Pseudomonadaceae	Azotobacter	0.394330746957	0.136579207356	0.285441555094	0.076013970755	0.394417718677	0.767705916711	0.108889191864	-0.234699903538	0.452478287266	99823.0	0.469068732011	58848.0	0.202716835501	75091.0	0.511206673361	22850.0	0.382167863513	22678.0	0.277701073982	35400.0	0.196455727786
Bacteria	Proteobacteria	Gammaproteobacteria	Pseudomonadales	Pseudomonadaceae	Cellvibrio	0.118093816221	0.167009876532	0.05609902449	0.0793360012697	0.669221092318	0.804541533779	0.0619947917312	-0.365943401491	0.489932984953	75395.0	0.354281448664	0.0	0.0	0.0	0.0	0.0	0.0	0.0	0.0	30326.0	0.16829707347
Bacteria	Proteobacteria	Gammaproteobacteria	Pseudomonadales	Pseudomonadaceae	Pseudomonas	1.88208464155	0.551912843461	1.71084024974	0.234941796447	0.716206018506	0.839424258248	0.1712443918	-1.26691579227	1.60940457587	457811.0	2.15125597578	323104.0	1.11301353347	349889.0	2.38198441538	119232.0	1.99416361936	140419.0	1.71948615872	255671.0	1.41887097115
Bacteria	Proteobacteria	Gammaproteobacteria	Thiotrichales	Piscirickettsiaceae	Methylophaga	0.244895145627	0.128926848322	0.287315156272	0.123121127081	0.753431465935	0.864463471441	-0.0424200106448	-0.39270432921	0.30786430792	74782.0	0.351400958869	18428.0	0.0634799117151	46976.0	0.319804566297	21695.0	0.362850406954	31474.0	0.385411570796	20485.0	0.113683491065
Bacteria	Proteobacteria	Gammaproteobacteria	Thiotrichales	Piscirickettsiaceae	Thiomicrospira	0.122359376524	0.173042289763	0.249368499129	0.110912541471	0.43943709938	0.647278970708	-0.127009122606	-0.559855285022	0.30583703981	0.0	0.0	0.0	0.0	53920.0	0.367078129571	19014.0	0.31801049264	27536.0	0.337189204215	16741.0	0.0929058005329
Bacteria	Proteobacteria	Gammaproteobacteria	Thiotrichales	Thiotrichaceae	Beggiatoa	0.274807700745	0.158969538655	0.280392823054	0.0929076805604	0.968304186561	0.974262981556	-0.00558512230898	-0.404144931512	0.392974686894	89259.0	0.419428447858	15511.0	0.053431566671	51641.0	0.351563087707	22127.0	0.370075637459	26027.0	0.318710902749	27460.0	0.152391928955
Bacteria	Proteobacteria	Gammaproteobacteria	unclassified (derived from Gammaproteobacteria)	unclassified (derived from Gammaproteobacteria)	Congregibacter	0.120524334783	0.0487129242303	0.141263120249	0.0265428286111	0.632634821332	0.783604494604	-0.0207387854662	-0.143513752948	0.102036182016	32206.0	0.151336140801	15025.0	0.0517574166225	23279.0	0.158479446927	9913.0	0.165795624989	8525.0	0.104391994695	27678.0	0.153601741064
Bacteria	Proteobacteria	Gammaproteobacteria	unclassified (derived from Gammaproteobacteria)	unclassified (derived from Gammaproteobacteria)	Endoriftia	0.159441200749	0.0929624230403	0.151040264124	0.0641970181919	0.921909057569	0.950991362224	0.0084009366247	-0.224812868656	0.241614741906	46815.0	0.219983898391	8159.0	0.0281057412461	33819.0	0.23023396261	11746.0	0.196452679423	16040.0	0.196416140166	10857.0	0.0602519727846
Bacteria	Proteobacteria	Gammaproteobacteria	unclassified (derived from Gammaproteobacteria)	unclassified (derived from Gammaproteobacteria)	Reinekea	0.1062033036	0.0411983124981	0.111993256671	0.0325259153428	0.883978981827	0.929457000185	-0.00578995307115	-0.111067105907	0.0994871997648	29064.0	0.136571868479	13922.0	0.0479578538581	19695.0	0.134080188462	8088.0	0.13527237112	11001.0	0.134711593389	11892.0	0.0659958055037
Bacteria	Proteobacteria	Gammaproteobacteria	unclassified (derived from Gammaproteobacteria)	unclassified (derived from Gammaproteobacteria)	unclassified (derived from Gammaproteobacteria)	0.402135484315	0.223213803801	0.356693465938	0.0596279921561	0.804091753385	0.885313142616	0.0454420183771	-0.58002615193	0.670910188684	121301.0	0.569993951911	25163.0	0.0866803244241	80750.0	0.549732176611	25218.0	0.421772830725	30264.0	0.370594642517	50042.0	0.277712924573
Bacteria	Proteobacteria	Gammaproteobacteria	Vibrionales	unclassified (derived from Vibrionales)	unclassified (derived from Vibrionales)	0.00382812238006	0.00541378258831	0.00199415512762	0.00282016122696	0.699455996422	0.828703300108	0.00183396725244	-0.0118743611564	0.0155422956613	2444.0	0.0114843671402	0.0	0.0	0.0	0.0	0.0	0.0	0.0	0.0	1078.0	0.00598246538286
Bacteria	Proteobacteria	Gammaproteobacteria	Vibrionales	Vibrionaceae	Aliivibrio	0.1147232713	0.0437638582418	0.0713497509839	0.0166962044697	0.295119621045	0.660987096451	0.0433735203159	-0.0727444747525	0.159491515384	30264.0	0.142210673949	15373.0	0.0529561907313	21887.0	0.14900294922	4353.0	0.0728042323795	7434.0	0.0910322684534	9048.0	0.0502127521189
Bacteria	Proteobacteria	Gammaproteobacteria	Vibrionales	Vibrionaceae	Photobacterium	0.176861343023	0.0889323211826	0.158331852548	0.0906115011009	0.846564015217	0.901714765394	0.0185294904746	-0.230762584534	0.267821565483	48723.0	0.228949599088	15002.0	0.0516781872992	36716.0	0.24995624268	14031.0	0.234669465774	17092.0	0.209298295992	5591.0	0.0310277958772
Bacteria	Proteobacteria	Gammaproteobacteria	Vibrionales	Vibrionaceae	unclassified (derived from Vibrionaceae)	0.0307009228861	0.0149992043663	0.032076835261	0.0081713177874	0.916299195835	0.951205831867	-0.00137591237488	-0.0391802149875	0.0364283902377	8412.0	0.0395280263434	2782.0	0.00958330336398	6315.0	0.042991438951	2301.0	0.0384843874811	3038.0	0.0372015108369	3702.0	0.0205446074651
Bacteria	Proteobacteria	Gammaproteobacteria	Vibrionales	Vibrionaceae	Vibrio	0.29434523184	0.157266604714	0.289874396815	0.0888714250179	0.974173623109	0.977161885757	0.00447083502492	-0.390686411206	0.399628081256	95493.0	0.448722042274	22789.0	0.0785024803601	52265.0	0.355811172886	22847.0	0.382117688301	25943.0	0.317682289546	30601.0	0.169823212598
Bacteria	Proteobacteria	Gammaproteobacteria	Xanthomonadales	Xanthomonadaceae	Stenotrophomonas	0.505096034463	0.464851085123	0.530252618468	0.503995845365	0.961120732059	0.976044967028	-0.0251565840053	-1.37469126377	1.32437809576	34671.0	0.162919187036	337414.0	1.16230795157	27918.0	0.190060964788	11115.0	0.185899159866	13228.0	0.16198208866	223958.0	1.24287660688
Bacteria	Proteobacteria	Gammaproteobacteria	Xanthomonadales	Xanthomonadaceae	Xanthomonas	1.03289945815	0.935946524778	1.26683846066	0.875594343713	0.809095169925	0.884863279483	-0.23393900251	-2.75455813968	2.28668013465	89214.0	0.419216992653	683761.0	2.35538788334	47606.0	0.324093498449	54072.0	0.9043580182	34517.0	0.42267430861	445705.0	2.47348305517
Bacteria	Proteobacteria	Gammaproteobacteria	Xanthomonadales	Xanthomonadaceae	Xylella	0.0869368894979	0.0274614287779	0.113299492693	0.0221593867728	0.352765533665	0.707695273058	-0.0263626031949	-0.0968763928541	0.0441511864643	14924.0	0.0701279440262	36479.0	0.125661151479	9551.0	0.0650215729883	6698.0	0.112024522968	7090.0	0.0868198524797	25417.0	0.141054102631
Bacteria	Proteobacteria	unclassified (derived from Proteobacteria)	unclassified (derived from Proteobacteria)	unclassified (derived from Proteobacteria)	Magnetococcus	0.228023364999	0.0862106382052	0.207555179019	0.0545344531237	0.793108769465	0.879140907169	0.0204681859801	-0.195168883452	0.236105255412	59219.0	0.278270350931	30974.0	0.106697785189	43935.0	0.299101958878	16262.0	0.271983098313	17317.0	0.212053509928	24980.0	0.138628928816
Bacteria	Proteobacteria	Zetaproteobacteria	Mariprofundales	Mariprofundaceae	Mariprofundus	0.136245408192	0.0591698930979	0.0758907782086	0.063658552288	0.381934164502	0.747859112529	0.0603546299838	-0.110631514714	0.231340774682	36811.0	0.172975056791	15318.0	0.0527667293061	26880.0	0.18299443848	9314.0	0.155777307692	0.0	0.0	12955.0	0.0718950269341
Bacteria	Spirochaetes	Spirochaetia	Spirochaetales	Leptospiraceae	Leptospira	0.106584711231	0.060367480143	0.288036444484	0.038376693732	0.030361704772	0.827356455038	-0.181451733253	-0.33244789681	-0.0304555696951	40693.0	0.191216592486	21478.0	0.073986408933	8013.0	0.0545511322747	15327.0	0.256345157289	27932.0	0.342038380742	47882.0	0.26572579542
Bacteria	unclassified (derived from Bacteria)	unclassified (derived from Bacteria)	unclassified (derived from Bacteria)	unclassified (derived from Bacteria)	Thermobaculum	0.0152949220655	0.0216302862204	0.0400127311036	0.0365256143152	0.466347279556	0.668840177258	-0.0247178090382	-0.116230764283	0.066795146207	0.0	0.0	0.0	0.0	6740.0	0.0458847661964	1897.0	0.0317274589533	0.0	0.0	15913.0	0.0883107343576
Bacteria	Verrucomicrobia	Opitutae	Puniceicoccales	Puniceicoccaceae	Coraliomargarita	0.0485564738308	0.00129350712393	0.102488601573	0.0319201324869	0.139204117712	0.641123190024	-0.0539321277419	-0.150822497509	0.0429582420249	10367.0	0.0487145802546	14531.0	0.0500557085485	6889.0	0.0468991326894	6791.0	0.113579954535	4822.0	0.0590472960024	24297.0	0.134838554181
Bacteria	Verrucomicrobia	Opitutae	unclassified (derived from Opitutae)	Opitutaceae	Diplosphaera	0.02718280721	0.0193315816234	0.200202886614	0.0786779964639	0.0820842585834	0.766901501622	-0.173020079404	-0.395806263214	0.0497661044052	9215.0	0.0433013270036	11103.0	0.0382470946263	0.0	0.0	15645.0	0.261663729744	7280.0	0.0891464775814	45012.0	0.249798452517
Bacteria	Verrucomicrobia	Opitutae	unclassified (derived from Opitutae)	Opitutaceae	Opitutus	0.155842506692	0.00833622556004	0.853245276608	0.353941923223	0.108187791643	0.643225597585	-0.697402769916	-1.77340356193	0.378598022097	35593.0	0.167251669239	44331.0	0.152709353497	21676.0	0.14756649734	61572.0	1.0297960478	29345.0	0.359341124262	210934.0	1.17059865776
Bacteria	Verrucomicrobia	Spartobacteria	unclassified (derived from Spartobacteria)	unclassified (derived from Spartobacteria)	Chthoniobacter	0.11370531712	0.0113291625764	0.543250805638	0.254811465572	0.139669489844	0.634332266374	-0.429545488518	-1.20263754236	0.343546565325	24499.0	0.115120912671	36815.0	0.12681858855	14568.0	0.0991764501407	38067.0	0.636673263035	15935.0	0.195130373662	143785.0	0.797948780218
Bacteria	Verrucomicrobia	unclassified (derived from Verrucomicrobia)	Methylacidiphilales	Methylacidiphilaceae	Methylacidiphilum	0.0488791704755	0.00308672290547	0.0962322526637	0.0334102567559	0.18192001055	0.699856981763	-0.0473530821882	-0.147810132128	0.0531039677515	11057.0	0.0519568933997	14521.0	0.0500212610167	6560.0	0.0446593570101	6473.0	0.10826138208	4136.0	0.0506469548457	23387.0	0.129788421066
Bacteria	Verrucomicrobia	Verrucomicrobiae	Verrucomicrobiales	unclassified (derived from Verrucomicrobiales)	unclassified (derived from Verrucomicrobiales)	0.0280501284423	0.0206100259846	0.105703818267	0.0304335819208	0.0476243078767	0.778657433783	-0.0776536898252	-0.153908656451	-0.001398723199	0.0	0.0	10223.0	0.0352157118224	7188.0	0.0489346735044	7165.0	0.119835130944	5180.0	0.0634311475099	24118.0	0.133845176349
Bacteria	Verrucomicrobia	Verrucomicrobiae	Verrucomicrobiales	Verrucomicrobia subdivision 3	Pedosphaera	0.125610668201	0.00970665748625	0.698505267505	0.338508260224	0.13894600812	0.649076352219	-0.572894599304	-1.60158796919	0.455798770582	29241.0	0.137403592286	36519.0	0.125798941606	16691.0	0.11362947071	44099.0	0.737558888974	21704.0	0.265774058987	196804.0	1.09218285455
Bacteria	Verrucomicrobia	Verrucomicrobiae	Verrucomicrobiales	Verrucomicrobiaceae	Akkermansia	0.0	0.0	0.0978742303653	0.0351151374886	0.0587466217922	0.768405813042	-0.0978742303653	-0.204709750966	0.00896129023533	0.0	0.0	0.0	0.0	0.0	0.0	6973.0	0.116623917386	3975.0	0.0486754462069	23123.0	0.128323327503
Bacteria	Verrucomicrobia	Verrucomicrobiae	Verrucomicrobiales	Verrucomicrobiaceae	Verrucomicrobium	0.024440523856	0.0345641203087	0.399223318231	0.165519378103	0.0795074040383	0.787846094561	-0.374782794375	-0.851698423456	0.102132834706	0.0	0.0	21285.0	0.0733215715681	0.0	0.0	32299.0	0.540203055737	13630.0	0.16690473756	88396.0	0.490562161395
Eukaryota	Apicomplexa	Aconoidasida	Haemosporida	unclassified (derived from Haemosporida)	Plasmodium	0.00565901563443	0.00504209029577	0.0	0.0	0.253367799672	0.67358756498	0.00565901563443	-0.00968121596336	0.0209992472322	2606.0	0.0122456058786	0.0	0.0	695.0	0.0047314410247	0.0	0.0	0.0	0.0	0.0	0.0
Eukaryota	Apicomplexa	Aconoidasida	unclassified (derived from Aconoidasida)	Theileriidae	Theileria	0.00087364823197	0.000659417235883	0.0	0.0	0.201837242793	0.634622869166	0.00087364823197	-0.00113258579492	0.00287988225886	339.0	0.00159296254522	0.0	0.0	151.0	0.00102798215069	0.0	0.0	0.0	0.0	0.0	0.0
Eukaryota	Arthropoda	Arachnida	Ixodida	Ixodidae	Ixodes	0.00239335965496	0.00338472168369	0.00496734597213	0.00702488804279	0.673650916821	0.80690054872	-0.00257398631717	-0.0205384004534	0.015390427819	1528.0	0.00718007896489	0.0	0.0	0.0	0.0	891.0	0.0149020379164	0.0	0.0	0.0	0.0
Eukaryota	Ascomycota	Eurotiomycetes	Eurotiales	Trichocomaceae	Aspergillus	0.0	0.0	0.00314477153706	0.00444737855828	0.42264973081	0.684190405817	-0.00314477153706	-0.016675631376	0.0103860883018	0.0	0.0	0.0	0.0	0.0	0.0	0.0	0.0	0.0	0.0	1700.0	0.00943431461119
Eukaryota	Ascomycota	Eurotiomycetes	Eurotiales	Trichocomaceae	Neosartorya	0.000198647433737	0.000280929894921	0.0	0.0	0.42264973081	0.772103139525	0.000198647433737	-0.000656063489321	0.0010533583568	0.0	0.0	173.0	0.000595942301211	0.0	0.0	0.0	0.0	0.0	0.0	0.0	0.0
Eukaryota	Ascomycota	Eurotiomycetes	Eurotiales	Trichocomaceae	Penicillium	0.0	0.0	0.00116331255086	0.0016451723867	0.42264973081	0.794290011351	-0.00116331255086	-0.00616864247354	0.00384201737183	0.0	0.0	0.0	0.0	0.0	0.0	0.0	0.0	285.0	0.00348993765257	0.0	0.0
Eukaryota	Ascomycota	Eurotiomycetes	Onygenales	Ajellomycetaceae	Ajellomyces	0.000469740188064	0.000664312944751	0.0	0.0	0.42264973081	0.747061956622	0.000469740188064	-0.00155138871446	0.00249086909058	0.0	0.0	0.0	0.0	207.0	0.00140922056419	0.0	0.0	0.0	0.0	0.0	0.0
Eukaryota	Ascomycota	Eurotiomycetes	Onygenales	unclassified (derived from Onygenales)	Coccidioides	0.000897932330534	0.00126986807993	0.0	0.0	0.42264973081	0.664454144111	0.000897932330534	-0.00296555866271	0.00476142332378	0.0	0.0	782.0	0.0026937969916	0.0	0.0	0.0	0.0	0.0	0.0	0.0	0.0
Eukaryota	Ascomycota	Leotiomycetes	Helotiales	Sclerotiniaceae	Sclerotinia	0.0	0.0	0.00183418274392	0.00259392611232	0.42264973081	0.785263988494	-0.00183418274392	-0.0097260341342	0.00605766864636	0.0	0.0	0.0	0.0	0.0	0.0	329.0	0.00550254823176	0.0	0.0	0.0	0.0
Eukaryota	Ascomycota	Saccharomycetes	Saccharomycetales	Debaryomycetaceae	Scheffersomyces	0.0	0.0	0.00158903455902	0.00224723422445	0.42264973081	0.680820009729	-0.00158903455902	-0.00842609844233	0.00524802932428	0.0	0.0	0.0	0.0	0.0	0.0	0.0	0.0	0.0	0.0	859.0	0.00476710367707
Eukaryota	Ascomycota	Saccharomycetes	Saccharomycetales	Saccharomycetaceae	Saccharomyces	0.0	0.0	0.188131590685	0.256760366459	0.408961919662	0.786650280762	-0.188131590685	-0.969308296292	0.593045114922	0.0	0.0	0.0	0.0	0.0	0.0	791.0	0.0132295308551	45010.0	0.551165241201	0.0	0.0
Eukaryota	Ascomycota	Saccharomycetes	Saccharomycetales	unclassified (derived from Saccharomycetales)	Candida	0.000765937742983	0.00108319954406	0.0	0.0	0.42264973081	0.776440797612	0.000765937742983	-0.0025296263778	0.00406150186377	489.0	0.00229781322895	0.0	0.0	0.0	0.0	0.0	0.0	0.0	0.0	0.0	0.0
Eukaryota	Ascomycota	Schizosaccharomycetes	Schizosaccharomycetales	Schizosaccharomycetaceae	Schizosaccharomyces	0.0	0.0	0.00238911071618	0.00177856827133	0.197867358029	0.647026260754	-0.00238911071618	-0.00780028893675	0.0030220675044	0.0	0.0	0.0	0.0	0.0	0.0	255.0	0.00426489300638	0.0	0.0	523.0	0.00290243914215
Eukaryota	Ascomycota	Sordariomycetes	Hypocreales	Nectriaceae	Gibberella	0.0	0.0	0.0137583632523	0.00136663200765	0.00489711504594	0.800678310011	-0.0137583632523	-0.0179162521985	-0.00960047430618	0.0	0.0	0.0	0.0	0.0	0.0	739.0	0.0123598271832	1275.0	0.015612878972	2397.0	0.0133023836018
Eukaryota	Basidiomycota	Agaricomycetes	Agaricales	Tricholomataceae	Laccaria	0.00159139621037	0.00225057410381	0.00175922219515	0.0024879158876	0.947027599271	0.970777507717	-0.000167825984778	-0.00678016875637	0.00644451678681	1016.0	0.00477418863111	0.0	0.0	0.0	0.0	0.0	0.0	0.0	0.0	951.0	0.00527766658544
Eukaryota	Chordata	Actinopterygii	Cypriniformes	Cyprinidae	Danio	0.00324610575245	0.00459068678002	0.0075548511514	0.01068417296	0.640020572742	0.786792207844	-0.00430874539894	-0.0321075851876	0.0234900943897	0.0	0.0	2827.0	0.00973831725736	0.0	0.0	0.0	0.0	0.0	0.0	4084.0	0.0226645534542
Eukaryota	Chordata	Mammalia	Primates	Hominidae	Gorilla	0.0	0.0	1.84986561004e-05	2.61610503428e-05	0.42264973081	0.645824588668	-1.84986561004e-05	-9.80919492704e-05	6.10946370696e-05	0.0	0.0	0.0	0.0	0.0	0.0	0.0	0.0	0.0	0.0	10.0	5.54959683011e-05
Eukaryota	Chordata	Mammalia	Primates	Hominidae	Homo	0.00817470159637	0.0115607738659	0.0171822177119	0.0121509596687	0.489941049162	0.673154298638	-0.00900751611552	-0.0419670389464	0.0239520067154	5219.0	0.0245241047891	0.0	0.0	0.0	0.0	1554.0	0.025990759733	0.0	0.0	4605.0	0.0255558934027
Eukaryota	Chordata	Mammalia	Primates	Hominidae	Pan	0.00217250644073	0.00307238807282	0.00293276779187	0.00208529789244	0.78839712615	0.882896781681	-0.000760261351136	-0.00845943768106	0.00693891497879	1387.0	0.00651751932219	0.0	0.0	0.0	0.0	247.0	0.00413109244147	0.0	0.0	841.0	0.00466721093413
Eukaryota	Chordata	Mammalia	Primates	Hominidae	Pongo	0.0	0.0	0.00096008025161	0.00135775851279	0.42264973081	0.798881283092	-0.00096008025161	-0.00509097216713	0.00317081166391	0.0	0.0	0.0	0.0	0.0	0.0	0.0	0.0	0.0	0.0	519.0	0.00288024075483
Eukaryota	Microsporidia	unclassified (derived from Microsporidia)	unclassified (derived from Microsporidia)	Enterocytozoonidae	Enterocytozoon	0.0	0.0	0.000502061206159	0.000710021766892	0.42264973081	0.691032309875	-0.000502061206159	-0.00266225622542	0.0016581338131	0.0	0.0	0.0	0.0	0.0	0.0	0.0	0.0	123.0	0.00150618361848	0.0	0.0
Eukaryota	unclassified (derived from Eukaryota)	unclassified (derived from Eukaryota)	Kinetoplastida	Trypanosomatidae	Trypanosoma	0.000856595292299	0.00121140867983	0.0066002680517	0.00933418859402	0.476538597513	0.674580612064	-0.0057436727594	-0.0335047482558	0.0220174027369	0.0	0.0	746.0	0.0025697858769	0.0	0.0	0.0	0.0	1617.0	0.0198008041551	0.0	0.0
other sequences	unclassified (derived from other sequences)	unclassified (derived from other sequences)	unclassified (derived from other sequences)	unclassified (derived from other sequences)	unclassified (derived from other sequences)	0.00451417704555	0.00638401040078	0.0	0.0	0.42264973081	0.667664067512	0.00451417704555	-0.0149087591428	0.0239371132339	2882.0	0.0135425311367	0.0	0.0	0.0	0.0	0.0	0.0	0.0	0.0	0.0	0.0
unassigned	unassigned	unassigned	unassigned	unassigned	unassigned	20.5056219926	1.02374758368	20.3290382389	3.93094795624	0.955971186231	0.97688305593	0.176583753731	-10.8746830443	11.2278505517	4132170.0	19.4170856652	6350694.0	21.876573391	2970581.0	20.2232069217	1153318.0	19.2893249895	2088814.0	25.5783530801	2904614.0	16.1194366471
